# Supplementary material for: Identification of a Candidate Gene Set Signature for the Risk of Progression in IgM MGUS to Smoldering/Symptomatic Waldenström Macroglobulinemia (WM) by a Comparative Transcriptome Analysis of B Cells and Plasma Cells
Source: Cancers (Basel). 2021 Apr 12;13(8):1837. doi: 10.3390/cancers13081837 (PMC8070603; doi:10.3390/cancers13081837)
Supplement: Supplementary file 1 [file cancers-13-01837-s001.zip]

Archive with 3 entries (3 files):
- Table S3 PatternsCD138.xls
- cancers-1130262 Supplementary Material.doc
- Table S2 PatternsCD19.xls
