# Supplementary material for: Identification of a Candidate Gene Set Signature for the Risk of Progression in IgM MGUS to Smoldering/Symptomatic Waldenström Macroglobulinemia (WM) by a Comparative Transcriptome Analysis of B Cells and Plasma Cells
Source: Cancers (Basel). 2021 Apr 12;13(8):1837. doi: 10.3390/cancers13081837 (PMC8070603; doi:10.3390/cancers13081837)
Supplement: Supplementary file 1 [file cancers-13-01837-s001.zip › Table S3 PatternsCD138.xls]

## Sheet: pattern 1 WM>MGUS >CTRL
WM>MGUS with FC>=2 and MGUS>CTRL with FC>=2 NONE
WM>=MGUS(with FC between 1 and 2) and MGUS>CTRL with FC>=2 NONE
WM>MGUS with FC>=2 and MGUS>=CTRL (with FC between 1 and 2) NONE
WM>=MGUS (with FC between 1 and 2) and MGUS>=CTRL (with FC between 1 and 2) NONE

## Sheet: pattern 2 WM<MGUS<CTRL
WM<MGUS with FC<=(-2) and MGUS<CTRL with FC<=(-2)
Probe_ID	Entrez_ID	Symbol	Name	pval	q.BH	mean_WM	meanMGUS	meanCTRL	FC_WMvsMGUS	FC_MGUSvsCTRL	FC_WMvsCTRL	pval_WMvsMGUS	qBHval_WMvsMGUS	pval_MGUSvsCTRL	qBHval_MGUSvsCTRL	pval_WMvsCTRL	qBHval_WMvsCTRL
211655_at	---	---	---	2.20887e-05	0.04645	5.95159	7.55498	9.03047	-3.03855	-2.78079	-8.44959	0.00615913	0.67485	0.0306898	0.440411	5.62085e-05	0.0200863
202011_at	7082	TJP1	tight junction protein 1	9.14495e-09	0.0005	3.61613	5.02217	6.2435	-2.65008	-2.33161	-6.17895	0.00222578	0.657809	0.0132345	0.38903	2.98125e-07	0.00326
219572_at	93664	CADPS2	Ca++-dependent secretion activator 2	1.60348e-05	0.043835	5.47065	6.86505	8.11584	-2.6288	-2.37972	-6.25581	0.0105391	0.714033	0.0141245	0.392807	4.73708e-07	0.00215833
213674_x_at	---	---	---	2.4161e-06	0.01321	9.02126	10.2363	11.8664	-2.3214	-3.09537	-7.1856	0.00357062	0.675514	0.00166208	0.34422	3.46959e-06	0.006775
215621_s_at	---	---	---	1.0663e-06	0.00832857	8.32404	9.38146	11.2925	-2.0812	-3.76093	-7.82726	0.0192985	0.74886	0.00167091	0.343448	6.54778e-06	0.00832558
WM<=MGUS (FC between (-1) and (-2)) and MGUS<CTRL with FC<=(-2)
Probe_ID	Entrez_ID	Symbol	Name	pval	q.BH	mean_WM	meanMGUS	meanCTRL	FC_WMvsMGUS	FC_MGUSvsCTRL	FC_WMvsCTRL	pval_WMvsMGUS	qBHval_WMvsMGUS	pval_MGUSvsCTRL	qBHval_MGUSvsCTRL	pval_WMvsCTRL	qBHval_WMvsCTRL
226612_at	134111	UBE2QL1	ubiquitin-conjugating enzyme E2Q family-like 1	2.98674e-05	0.0453611	4.62316	5.58934	7.08889	-1.95366	-2.82754	-5.52406	0.0669059	0.78906	0.00472936	0.366777	3.63969e-07	0.00199
219121_s_at	54845	ESRP1	epithelial splicing regulatory protein 1	1.11568e-07	0.00203333	4.43789	5.3951	6.44465	-1.94155	-2.06989	-4.01879	0.00241842	0.657846	0.00831725	0.386032	4.81939e-06	0.00798485
217744_s_at	64065	PERP	PERP, TP53 apoptosis effector	1.4193e-06	0.0097	3.38624	4.27528	5.50781	-1.85193	-2.34979	-4.35166	0.0295697	0.75022	0.00218897	0.35833	1.82899e-09	0.0001
220423_at	26279	PLA2G2D	phospholipase A2, group IID	8.08779e-06	0.0276375	4.84811	5.60239	6.61596	-1.68678	-2.0189	-3.40545	0.0192139	0.747701	0.00273446	0.364651	4.24326e-07	0.00210909
208767_s_at	55353	LAPTM4B	lysosomal protein transmembrane 4 beta	1.91861e-05	0.0437083	4.71008	5.27275	6.48507	-1.477	-2.3171	-3.42235	0.0860174	0.797389	0.00128075	0.339928	1.3882e-06	0.00421667
214023_x_at	347733	TUBB2B	tubulin, beta 2B class IIb	5.74851e-06	0.02245	3.2554	3.30898	4.85279	-1.03783	-2.91565	-3.02596	0.728545	0.966895	0.00591058	0.368905	0.00649971	0.17742
WM<MGUS with FC<=(-2) and MGUS<=CTRL (FC between (-1) and (-2) )
Probe_ID	Entrez_ID	Symbol	Name	pval	q.BH	mean_WM	meanMGUS	meanCTRL	FC_WMvsMGUS	FC_MGUSvsCTRL	FC_WMvsCTRL	pval_WMvsMGUS	qBHval_WMvsMGUS	pval_MGUSvsCTRL	qBHval_MGUSvsCTRL	pval_WMvsCTRL	qBHval_WMvsCTRL
221636_s_at	54996	MARC2	mitochondrial amidoxime reducing component 2	2.36086e-05	0.0461	4.80034	6.17501	6.46284	-2.59309	-1.2208	-3.16565	0.00107462	0.683198	0.433325	0.793677	1.67517e-05	0.0120513
219195_at	10891	PPARGC1A	peroxisome proliferator-activated receptor gamma, coactivator 1 alpha	4.18107e-06	0.01905	3.32403	4.48984	4.49341	-2.24358	-1.00248	-2.24915	0.00364099	0.679423	0.993135	0.998504	0.000900516	0.0747127
214720_x_at	151011	SEPT10	septin 10	6.01738e-07	0.008225	3.92676	5.02402	6.01747	-2.13948	-1.99094	-4.25958	0.00445735	0.667687	0.0245086	0.427981	6.99771e-06	0.00831739
WM<MGUS (FC between (-1) and (-2) ) with FC<(-2) and MGUS<=CTRL (FC between (-1) and (-2) )
212730_at	23336	SYNM	synemin, intermediate filament protein	2.41463e-05	0.0425871	4.8351	5.81295	5.90907	-1.96954	-1.06889	-2.10522	0.00301106	0.685956	0.750458	0.926277	5.38144e-05	0.0194854
209290_s_at	4781	NFIB	nuclear factor I/B	2.2021e-06	0.0133778	2.4553	3.38408	4.0574	-1.90367	-1.59474	-3.03586	0.0220508	0.753989	0.137966	0.588583	7.82149e-05	0.0229914
225846_at	54845	ESRP1	epithelial splicing regulatory protein 1	2.47133e-05	0.042225	2.82874	3.74129	4.63003	-1.88237	-1.85156	-3.48533	0.0419281	0.758828	0.121491	0.57204	0.000918562	0.0747357
219882_at	79739	TTLL7	tubulin tyrosine ligase-like family, member 7	2.31952e-05	0.0469704	4.6117	5.44896	6.26598	-1.78664	-1.76177	-3.14766	0.0299869	0.749331	0.0549357	0.483829	3.97897e-05	0.017404
202555_s_at	4638	MYLK	myosin light chain kinase	3.37723e-05	0.0485921	6.12671	6.95597	7.52878	-1.77677	-1.48742	-2.6428	0.00669768	0.673154	0.0724455	0.511026	2.75098e-05	0.0147461
203431_s_at	9743	ARHGAP32	Rho GTPase activating protein 32	2.06145e-05	0.045084	4.02134	4.84628	5.40445	-1.77147	-1.4724	-2.60831	0.0018976	0.660837	0.0612428	0.494601	5.23786e-05	0.0194816
206331_at	10203	CALCRL	calcitonin receptor-like	3.30133e-06	0.0164091	3.05168	3.87403	4.36465	-1.76828	-1.40505	-2.48452	0.00833245	0.685077	0.17139	0.622187	0.000141728	0.03075
221526_x_at	56288	PARD3	par-3 partitioning defective 3 homolog (C. elegans)	8.66575e-06	0.0278706	5.23056	5.95475	6.56176	-1.65197	-1.5231	-2.51611	0.00489935	0.661412	0.070531	0.506672	0.000226131	0.0369066
225301_s_at	4645	MYO5B	myosin VB	2.54723e-05	0.042203	5.03496	5.66499	6.3671	-1.5476	-1.62689	-2.51777	0.0254832	0.753131	0.043343	0.464754	0.000136033	0.0302341
201387_s_at	7345	UCHL1	ubiquitin carboxyl-terminal esterase L1 (ubiquitin thiolesterase)	3.07362e-05	0.0454189	5.24002	5.85858	6.5178	-1.53534	-1.57923	-2.42465	0.0647795	0.788999	0.0508747	0.474671	1.88569e-06	0.00490952
229396_at	5017	OVOL1	ovo-like 1(Drosophila)	8.03841e-06	0.0293	5.48791	6.02985	6.53506	-1.45592	-1.41933	-2.06643	0.0164621	0.732355	0.0585151	0.490918	5.76827e-05	0.0203471
226245_at	284252	KCTD1	potassium channel tetramerisation domain containing 1	2.69721e-05	0.0433735	5.2698	5.76616	6.34673	-1.41065	-1.49544	-2.10954	0.0236084	0.753524	0.0182785	0.408243	1.20823e-05	0.0117964
227209_at	1272	CNTN1	contactin 1	2.38848e-05	0.04353	2.558	3.03025	3.39482	-1.38727	-1.28749	-1.7861	0.0107871	0.714888	0.162917	0.613338	0.00149005	0.0938579
210473_s_at	166647	GPR125	G protein-coupled receptor 125	1.90764e-05	0.0453478	3.57722	4.04683	4.926	-1.38474	-1.83933	-2.54698	0.0306645	0.751156	0.0115523	0.385607	0.000346383	0.0450917
204455_at	---	---	---	5.25103e-06	0.0220846	2.4436	2.89656	3.42096	-1.36884	-1.43833	-1.96885	0.0332061	0.751467	0.0267235	0.433177	4.19753e-06	0.00765
233265_at	---	---	---	9.93141e-07	0.00905	3.72105	4.16867	4.75547	-1.36379	-1.50191	-2.04829	0.00230367	0.656005	0.00971819	0.378179	5.83759e-05	0.0204596
228565_at	84451	KIAA1804	mixed lineage kinase 4	1.64554e-05	0.0428429	3.91658	4.28165	5.2765	-1.28794	-1.99287	-2.56669	0.216069	0.852412	0.0025818	0.361023	4.82853e-07	0.00203077
228724_at	79739	TTLL7	tubulin tyrosine ligase-like family, member 7	1.12135e-05	0.0340611	2.9193	3.17984	4.07307	-1.19792	-1.85733	-2.22494	0.175091	0.838566	0.0111335	0.381405	0.00120394	0.0849359
204422_s_at	2247	FGF2	fibroblast growth factor 2 (basic)	7.49886e-08	0.00205	2.24509	2.44766	3.25514	-1.15075	-1.75015	-2.01398	0.0721208	0.792764	0.00496596	0.368404	0.000821728	0.0706415

## Sheet: funct annot pattern 2
Annotation Cluster 1	Enrichment Score: 2.4209336433845405
Category	Term	Count	%	PValue	Genes	List Total	Pop Hits	Pop Total	Fold Enrichment	Bonferroni	Benjamini	FDR
SP_PIR_KEYWORDS	cell junction	6	24	0.000114981	ARHGAP32, TJP1, PARD3, CADPS2, SYNM, PERP	25	399	19235	11.5699	0.0107506	0.0107506	0.12606
GOTERM_CC_FAT	GO:0030054~cell junction	6	24	0.000777104	ARHGAP32, TJP1, PARD3, CADPS2, SYNM, PERP	20	518	12782	7.4027	0.0747956	0.0747956	0.859158
GOTERM_CC_FAT	GO:0070161~anchoring junction	4	16	0.00197996	TJP1, PARD3, SYNM, PERP	20	172	12782	14.8628	0.179788	0.0639293	2.17579
GOTERM_CC_FAT	GO:0043296~apical junction complex	3	12	0.00931999	TJP1, PARD3, PERP	20	99	12782	19.3667	0.607951	0.170783	9.87124
GOTERM_CC_FAT	GO:0016327~apicolateral plasma membrane	3	12	0.0098702	TJP1, PARD3, PERP	20	102	12782	18.7971	0.629137	0.152378	10.4253
GOTERM_CC_FAT	GO:0005912~adherens junction	3	12	0.0218262	TJP1, PARD3, SYNM	20	155	12782	12.3697	0.889947	0.217451	21.7248
GOTERM_CC_FAT	GO:0005911~cell-cell junction	3	12	0.0318408	TJP1, PARD3, PERP	20	190	12782	10.0911	0.960674	0.236358	30.1738
Annotation Cluster 2	Enrichment Score: 1.4943896748115457
Category	Term	Count	%	PValue	Genes	List Total	Pop Hits	Pop Total	Fold Enrichment	Bonferroni	Benjamini	FDR
UP_SEQ_FEATURE	domain:SH3	3	12	0.0205924	ARHGAP32, TJP1, KIAA1804	25	177	19113	12.958	0.969671	0.969671	22.3796
SP_PIR_KEYWORDS	sh3 domain	3	12	0.0279652	ARHGAP32, TJP1, KIAA1804	25	210	19235	10.9914	0.930483	0.736339	26.7393
INTERPRO	IPR001452:Src homology-3 domain	3	12	0.034516	ARHGAP32, TJP1, KIAA1804	24	213	16659	9.77641	0.945819	0.945819	31.35
SMART	SM00326:SH3	3	12	0.0529781	ARHGAP32, TJP1, KIAA1804	17	213	9079	7.52196	0.757138	0.757138	36.0068
Annotation Cluster 3	Enrichment Score: 1.233875852180444
Category	Term	Count	%	PValue	Genes	List Total	Pop Hits	Pop Total	Fold Enrichment	Bonferroni	Benjamini	FDR
SP_PIR_KEYWORDS	cell junction	6	24	0.000114981	ARHGAP32, TJP1, PARD3, CADPS2, SYNM, PERP	25	399	19235	11.5699	0.0107506	0.0107506	0.12606
GOTERM_CC_FAT	GO:0030054~cell junction	6	24	0.000777104	ARHGAP32, TJP1, PARD3, CADPS2, SYNM, PERP	20	518	12782	7.4027	0.0747956	0.0747956	0.859158
GOTERM_CC_FAT	GO:0044459~plasma membrane part	10	40	0.00231704	ARHGAP32, TJP1, PARD3, GPR125, CADPS2, KCTD1, CNTN1, SYNM, CALCRL, PERP	20	2203	12782	2.90104	0.207032	0.0563437	2.54188
SP_PIR_KEYWORDS	cell membrane	7	28	0.048382	ARHGAP32, TJP1, PARD3, GPR125, CNTN1, CALCRL, PERP	25	2194	19235	2.45479	0.990549	0.688203	41.9587
GOTERM_CC_FAT	GO:0005886~plasma membrane	10	40	0.0770114	ARHGAP32, TJP1, PARD3, GPR125, CADPS2, KCTD1, CNTN1, SYNM, CALCRL, PERP	20	3777	12782	1.69208	0.999669	0.43584	58.9132
GOTERM_BP_FAT	GO:0007155~cell adhesion	3	12	0.29686	PARD3, CNTN1, PERP	22	700	13528	2.63532	1	0.994126	99.2934
GOTERM_BP_FAT	GO:0022610~biological adhesion	3	12	0.297446	PARD3, CNTN1, PERP	22	701	13528	2.63157	1	0.993111	99.3016
SP_PIR_KEYWORDS	membrane	9	36	0.542731	LAPTM4B, ARHGAP32, TJP1, PARD3, GPR125, CADPS2, CNTN1, CALCRL, PERP	25	6256	19235	1.10687	1	0.99258	99.9813
GOTERM_CC_FAT	GO:0031224~intrinsic to membrane	7	28	0.892403	LAPTM4B, PARD3, GPR125, KCTD1, CNTN1, CALCRL, PERP	20	5485	12782	0.815624	1	0.999811	100
UP_SEQ_FEATURE	transmembrane region	5	20	0.899025	LAPTM4B, PARD3, GPR125, CALCRL, PERP	25	4911	19113	0.778375	1	1	100
SP_PIR_KEYWORDS	transmembrane	5	20	0.902011	LAPTM4B, PARD3, GPR125, CALCRL, PERP	25	4973	19235	0.773577	1	0.999888	100
Annotation Cluster 4	Enrichment Score: 1.2084022962326493
Category	Term	Count	%	PValue	Genes	List Total	Pop Hits	Pop Total	Fold Enrichment	Bonferroni	Benjamini	FDR
GOTERM_CC_FAT	GO:0044430~cytoskeletal part	7	28	0.00196066	ARHGAP32, PARD3, TUBB2B, SYNM, TTLL7, SEPT10, MYO5B	20	952	12782	4.69926	0.178201	0.0934684	2.15479
GOTERM_CC_FAT	GO:0005856~cytoskeleton	7	28	0.0123589	ARHGAP32, PARD3, TUBB2B, SYNM, TTLL7, SEPT10, MYO5B	20	1381	12782	3.23946	0.711652	0.162769	12.8927
GOTERM_CC_FAT	GO:0005938~cell cortex	3	12	0.0195113	ARHGAP32, PARD3, SEPT10	20	146	12782	13.1322	0.860601	0.218313	19.644
GOTERM_CC_FAT	GO:0043232~intracellular non-membrane-bounded organelle	9	36	0.0253139	ARHGAP32, PARD3, TUBB2B, UCHL1, SYNM, TTLL7, SEPT10, MYO5B, NFIB	20	2596	12782	2.21568	0.923002	0.226166	24.7673
GOTERM_CC_FAT	GO:0043228~non-membrane-bounded organelle	9	36	0.0253139	ARHGAP32, PARD3, TUBB2B, UCHL1, SYNM, TTLL7, SEPT10, MYO5B, NFIB	20	2596	12782	2.21568	0.923002	0.226166	24.7673
SP_PIR_KEYWORDS	cytoskeleton	4	16	0.0434812	PARD3, SYNM, TTLL7, SEPT10	25	636	19235	4.83899	0.984682	0.75165	38.5941
GOTERM_CC_FAT	GO:0044463~cell projection part	3	12	0.0465145	ARHGAP32, PARD3, TTLL7	20	234	12782	8.19359	0.991461	0.30677	41.0614
GOTERM_CC_FAT	GO:0042995~cell projection	4	16	0.0816403	ARHGAP32, PARD3, UCHL1, TTLL7	20	697	12782	3.66772	0.9998	0.433214	61.1432
GOTERM_CC_FAT	GO:0043005~neuron projection	3	12	0.0905486	ARHGAP32, UCHL1, TTLL7	20	342	12782	5.60614	0.999924	0.44745	65.1278
GOTERM_CC_FAT	GO:0015630~microtubule cytoskeleton	3	12	0.195389	PARD3, TUBB2B, TTLL7	20	549	12782	3.49235	1	0.701133	91.045
SP_PIR_KEYWORDS	cytoplasm	6	24	0.404378	ARHGAP32, PARD3, UCHL1, SYNM, TTLL7, SEPT10	25	3332	19235	1.38547	1	0.969162	99.66
SP_PIR_KEYWORDS	coiled coil	3	12	0.73374	PARD3, SYNM, MYO5B	25	2019	19235	1.14324	1	0.99801	100
UP_SEQ_FEATURE	mutagenesis site	3	12	0.743842	ARHGAP32, PARD3, UCHL1	25	2045	19113	1.12155	1	1	100
Annotation Cluster 5	Enrichment Score: 1.066848335144645
Category	Term	Count	%	PValue	Genes	List Total	Pop Hits	Pop Total	Fold Enrichment	Bonferroni	Benjamini	FDR
GOTERM_BP_FAT	GO:0043085~positive regulation of catalytic activity	4	16	0.0448992	PARD3, KIAA1804, CALCRL, FGF2	22	520	13528	4.73007	1	1	47.5842
GOTERM_BP_FAT	GO:0045860~positive regulation of protein kinase activity	3	12	0.0462555	PARD3, KIAA1804, FGF2	22	223	13528	8.27232	1	0.999955	48.6212
GOTERM_BP_FAT	GO:0033674~positive regulation of kinase activity	3	12	0.0492764	PARD3, KIAA1804, FGF2	22	231	13528	7.98583	1	0.999195	50.8629
GOTERM_BP_FAT	GO:0051347~positive regulation of transferase activity	3	12	0.0527599	PARD3, KIAA1804, FGF2	22	240	13528	7.68636	1	0.996759	53.3348
GOTERM_BP_FAT	GO:0044093~positive regulation of molecular function	4	16	0.0602316	PARD3, KIAA1804, CALCRL, FGF2	22	586	13528	4.19733	1	0.994781	58.2523
GOTERM_BP_FAT	GO:0045859~regulation of protein kinase activity	3	12	0.0991287	PARD3, KIAA1804, FGF2	22	345	13528	5.34704	1	0.998179	76.9596
GOTERM_BP_FAT	GO:0043549~regulation of kinase activity	3	12	0.104997	PARD3, KIAA1804, FGF2	22	357	13528	5.1673	1	0.994558	78.9825
GOTERM_BP_FAT	GO:0051338~regulation of transferase activity	3	12	0.112467	PARD3, KIAA1804, FGF2	22	372	13528	4.95894	1	0.989827	81.3193
GOTERM_BP_FAT	GO:0042325~regulation of phosphorylation	3	12	0.162122	PARD3, KIAA1804, FGF2	22	466	13528	3.95864	1	0.995225	91.6861
GOTERM_BP_FAT	GO:0019220~regulation of phosphate metabolic process	3	12	0.172634	PARD3, KIAA1804, FGF2	22	485	13528	3.80356	1	0.988362	93.0385
GOTERM_BP_FAT	GO:0051174~regulation of phosphorus metabolic process	3	12	0.172634	PARD3, KIAA1804, FGF2	22	485	13528	3.80356	1	0.988362	93.0385
Annotation Cluster 6	Enrichment Score: 0.9159520060931833
Category	Term	Count	%	PValue	Genes	List Total	Pop Hits	Pop Total	Fold Enrichment	Bonferroni	Benjamini	FDR
INTERPRO	IPR003599:Immunoglobulin subtype	3	12	0.0753421	GPR125, CNTN1, MYLK	24	330	16659	6.31023	0.998499	0.961255	56.7782
SMART	SM00409:IG	3	12	0.113133	GPR125, CNTN1, MYLK	17	330	9079	4.85508	0.955912	0.790028	62.6406
SP_PIR_KEYWORDS	Immunoglobulin domain	3	12	0.115657	GPR125, CNTN1, MYLK	25	470	19235	4.91106	0.99999	0.722999	74.0323
INTERPRO	IPR007110:Immunoglobulin-like	3	12	0.151161	GPR125, CNTN1, MYLK	24	501	16659	4.15644	0.999999	0.989264	82.7092
INTERPRO	IPR013783:Immunoglobulin-like fold	3	12	0.176604	GPR125, CNTN1, MYLK	24	553	16659	3.7656	1	0.982263	87.5181
Annotation Cluster 7	Enrichment Score: 0.8029829251498278
Category	Term	Count	%	PValue	Genes	List Total	Pop Hits	Pop Total	Fold Enrichment	Bonferroni	Benjamini	FDR
GOTERM_BP_FAT	GO:0031399~regulation of protein modification process	3	12	0.0758383	KIAA1804, PPARGC1A, FGF2	22	295	13528	6.25331	1	0.996152	67.0113
GOTERM_BP_FAT	GO:0032268~regulation of cellular protein metabolic process	3	12	0.166532	KIAA1804, PPARGC1A, FGF2	22	474	13528	3.89183	1	0.994124	92.2807
GOTERM_BP_FAT	GO:0007242~intracellular signaling cascade	4	16	0.308791	KIAA1804, CALCRL, PPARGC1A, FGF2	22	1256	13528	1.95831	1	0.991208	99.4445
Annotation Cluster 8	Enrichment Score: 0.712264888605493
Category	Term	Count	%	PValue	Genes	List Total	Pop Hits	Pop Total	Fold Enrichment	Bonferroni	Benjamini	FDR
GOTERM_MF_FAT	GO:0000166~nucleotide binding	8	32	0.0336358	TUBB2B, KIAA1804, ESRP1, UBE2QL1, SEPT10, PPARGC1A, MYO5B, MYLK	20	2245	12983	2.31323	0.973397	0.973397	31.8815
SP_PIR_KEYWORDS	nucleotide-binding	6	24	0.0536817	TUBB2B, KIAA1804, UBE2QL1, SEPT10, MYO5B, MYLK	25	1686	19235	2.73808	0.994409	0.645595	45.4077
GOTERM_MF_FAT	GO:0032553~ribonucleotide binding	6	24	0.119486	TUBB2B, KIAA1804, UBE2QL1, SEPT10, MYO5B, MYLK	20	1836	12983	2.12141	0.999999	0.998822	76.0179
GOTERM_MF_FAT	GO:0032555~purine ribonucleotide binding	6	24	0.119486	TUBB2B, KIAA1804, UBE2QL1, SEPT10, MYO5B, MYLK	20	1836	12983	2.12141	0.999999	0.998822	76.0179
GOTERM_MF_FAT	GO:0017076~purine nucleotide binding	6	24	0.137508	TUBB2B, KIAA1804, UBE2QL1, SEPT10, MYO5B, MYLK	20	1918	12983	2.03071	1	0.994629	80.9845
SP_PIR_KEYWORDS	atp-binding	4	16	0.227321	KIAA1804, UBE2QL1, MYO5B, MYLK	25	1326	19235	2.32097	1	0.911449	94.093
UP_SEQ_FEATURE	nucleotide phosphate-binding region:ATP	3	12	0.342185	KIAA1804, MYO5B, MYLK	25	962	19113	2.38416	1	1	99.39
GOTERM_MF_FAT	GO:0005524~ATP binding	4	16	0.369361	KIAA1804, UBE2QL1, MYO5B, MYLK	20	1477	12983	1.75802	1	0.999943	99.4333
GOTERM_MF_FAT	GO:0032559~adenyl ribonucleotide binding	4	16	0.377756	KIAA1804, UBE2QL1, MYO5B, MYLK	20	1497	12983	1.73454	1	0.999771	99.5124
GOTERM_MF_FAT	GO:0030554~adenyl nucleotide binding	4	16	0.411207	KIAA1804, UBE2QL1, MYO5B, MYLK	20	1577	12983	1.64654	1	0.999105	99.7377
GOTERM_MF_FAT	GO:0001883~purine nucleoside binding	4	16	0.421181	KIAA1804, UBE2QL1, MYO5B, MYLK	20	1601	12983	1.62186	1	0.998403	99.7835
GOTERM_MF_FAT	GO:0001882~nucleoside binding	4	16	0.42574	KIAA1804, UBE2QL1, MYO5B, MYLK	20	1612	12983	1.61079	1	0.997204	99.8019
Annotation Cluster 9	Enrichment Score: 0.6371689215944668
Category	Term	Count	%	PValue	Genes	List Total	Pop Hits	Pop Total	Fold Enrichment	Bonferroni	Benjamini	FDR
GOTERM_BP_FAT	GO:0006461~protein complex assembly	3	12	0.183831	PARD3, TUBB2B, PPARGC1A	22	505	13528	3.65293	1	0.989137	94.2522
GOTERM_BP_FAT	GO:0070271~protein complex biogenesis	3	12	0.183831	PARD3, TUBB2B, PPARGC1A	22	505	13528	3.65293	1	0.989137	94.2522
GOTERM_BP_FAT	GO:0065003~macromolecular complex assembly	3	12	0.276346	PARD3, TUBB2B, PPARGC1A	22	665	13528	2.77403	1	0.9958	98.9412
GOTERM_BP_FAT	GO:0043933~macromolecular complex subunit organization	3	12	0.302717	PARD3, TUBB2B, PPARGC1A	22	710	13528	2.59821	1	0.9927	99.3718
Annotation Cluster 10	Enrichment Score: 0.5941031405294044
Category	Term	Count	%	PValue	Genes	List Total	Pop Hits	Pop Total	Fold Enrichment	Bonferroni	Benjamini	FDR
GOTERM_BP_FAT	GO:0006357~regulation of transcription from RNA polymerase II promoter	4	16	0.100162	OVOL1, PPARGC1A, FGF2, NFIB	22	727	13528	3.38327	1	0.996229	77.3284
GOTERM_BP_FAT	GO:0045944~positive regulation of transcription from RNA polymerase II promoter	3	12	0.111965	PPARGC1A, FGF2, NFIB	22	371	13528	4.97231	1	0.993414	81.17
GOTERM_BP_FAT	GO:0045893~positive regulation of transcription, DNA-dependent	3	12	0.168192	PPARGC1A, FGF2, NFIB	22	477	13528	3.86735	1	0.992316	92.4941
GOTERM_BP_FAT	GO:0051254~positive regulation of RNA metabolic process	3	12	0.17041	PPARGC1A, FGF2, NFIB	22	481	13528	3.83519	1	0.990425	92.7707
GOTERM_BP_FAT	GO:0045941~positive regulation of transcription	3	12	0.217484	PPARGC1A, FGF2, NFIB	22	564	13528	3.27079	1	0.99441	96.8205
GOTERM_BP_FAT	GO:0010628~positive regulation of gene expression	3	12	0.227312	PPARGC1A, FGF2, NFIB	22	581	13528	3.17509	1	0.994453	97.3382
GOTERM_BP_FAT	GO:0045935~positive regulation of nucleobase, nucleoside, nucleotide and nucleic acid metabolic process	3	12	0.252344	PPARGC1A, FGF2, NFIB	22	624	13528	2.95629	1	0.996271	98.3248
GOTERM_BP_FAT	GO:0051173~positive regulation of nitrogen compound metabolic process	3	12	0.264043	PPARGC1A, FGF2, NFIB	22	644	13528	2.86448	1	0.996442	98.658
GOTERM_BP_FAT	GO:0010557~positive regulation of macromolecule biosynthetic process	3	12	0.269899	PPARGC1A, FGF2, NFIB	22	654	13528	2.82068	1	0.996091	98.8006
GOTERM_BP_FAT	GO:0031328~positive regulation of cellular biosynthetic process	3	12	0.288069	PPARGC1A, FGF2, NFIB	22	685	13528	2.69303	1	0.995123	99.1585
GOTERM_BP_FAT	GO:0009891~positive regulation of biosynthetic process	3	12	0.29393	PPARGC1A, FGF2, NFIB	22	695	13528	2.65428	1	0.994794	99.2508
GOTERM_BP_FAT	GO:0051252~regulation of RNA metabolic process	5	20	0.307709	OVOL1, ESRP1, PPARGC1A, FGF2, NFIB	22	1813	13528	1.69583	1	0.992259	99.4322
GOTERM_BP_FAT	GO:0010604~positive regulation of macromolecule metabolic process	3	12	0.387728	PPARGC1A, FGF2, NFIB	22	857	13528	2.15254	1	0.995112	99.899
GOTERM_BP_FAT	GO:0006355~regulation of transcription, DNA-dependent	4	16	0.532023	OVOL1, PPARGC1A, FGF2, NFIB	22	1773	13528	1.38727	1	0.99943	99.9977
GOTERM_BP_FAT	GO:0045449~regulation of transcription	4	16	0.798191	OVOL1, PPARGC1A, FGF2, NFIB	22	2601	13528	0.94565	1	1	100
Annotation Cluster 11	Enrichment Score: 0.4485237080760875
Category	Term	Count	%	PValue	Genes	List Total	Pop Hits	Pop Total	Fold Enrichment	Bonferroni	Benjamini	FDR
GOTERM_BP_FAT	GO:0015031~protein transport	3	12	0.333075	CADPS2, FGF2, MYO5B	22	762	13528	2.4209	1	0.992521	99.6641
GOTERM_BP_FAT	GO:0045184~establishment of protein localization	3	12	0.337144	CADPS2, FGF2, MYO5B	22	769	13528	2.39887	1	0.992026	99.6918
GOTERM_BP_FAT	GO:0008104~protein localization	3	12	0.401857	CADPS2, FGF2, MYO5B	22	882	13528	2.09153	1	0.995638	99.9273
Annotation Cluster 12	Enrichment Score: 0.42396780804734197
Category	Term	Count	%	PValue	Genes	List Total	Pop Hits	Pop Total	Fold Enrichment	Bonferroni	Benjamini	FDR
GOTERM_BP_FAT	GO:0006468~protein amino acid phosphorylation	3	12	0.277518	KIAA1804, FGF2, MYLK	22	667	13528	2.76571	1	0.994951	98.9651
GOTERM_BP_FAT	GO:0016310~phosphorylation	3	12	0.355094	KIAA1804, FGF2, MYLK	22	800	13528	2.30591	1	0.992425	99.7905
GOTERM_BP_FAT	GO:0006793~phosphorus metabolic process	3	12	0.452113	KIAA1804, FGF2, MYLK	22	973	13528	1.89592	1	0.997986	99.9788
GOTERM_BP_FAT	GO:0006796~phosphate metabolic process	3	12	0.452113	KIAA1804, FGF2, MYLK	22	973	13528	1.89592	1	0.997986	99.9788
Annotation Cluster 13	Enrichment Score: 0.3898280319968227
Category	Term	Count	%	PValue	Genes	List Total	Pop Hits	Pop Total	Fold Enrichment	Bonferroni	Benjamini	FDR
GOTERM_CC_FAT	GO:0009897~external side of plasma membrane	3	12	0.0259258	PARD3, GPR125, CNTN1	20	170	12782	11.2782	0.927689	0.212426	25.29
SP_PIR_KEYWORDS	cell membrane	7	28	0.048382	ARHGAP32, TJP1, PARD3, GPR125, CNTN1, CALCRL, PERP	25	2194	19235	2.45479	0.990549	0.688203	41.9587
GOTERM_CC_FAT	GO:0009986~cell surface	3	12	0.0932708	PARD3, GPR125, CNTN1	20	348	12782	5.50948	0.999944	0.437829	66.269
GOTERM_CC_FAT	GO:0031226~intrinsic to plasma membrane	4	16	0.268031	PARD3, KCTD1, CALCRL, PERP	20	1215	12782	2.10403	1	0.806445	96.867
SP_PIR_KEYWORDS	receptor	4	16	0.316115	PARD3, GPR125, CALCRL, PPARGC1A	25	1583	19235	1.94416	1	0.949024	98.452
GOTERM_BP_FAT	GO:0007166~cell surface receptor linked signal transduction	5	20	0.323652	PARD3, GPR125, CNTN1, CALCRL, FGF2	22	1856	13528	1.65654	1	0.992289	99.5908
GOTERM_BP_FAT	GO:0007186~G-protein coupled receptor protein signaling pathway	3	12	0.530067	PARD3, GPR125, CALCRL	22	1123	13528	1.64268	1	0.999502	99.9976
GOTERM_CC_FAT	GO:0005887~integral to plasma membrane	3	12	0.5384	KCTD1, CALCRL, PERP	20	1188	12782	1.61389	1	0.974808	99.9812
SP_PIR_KEYWORDS	signal	5	20	0.596307	PARD3, GPR125, CNTN1, CALCRL, PLA2G2D	25	3250	19235	1.18369	1	0.995152	99.9952
UP_SEQ_FEATURE	signal peptide	5	20	0.601749	PARD3, GPR125, CNTN1, CALCRL, PLA2G2D	25	3250	19113	1.17618	1	1	99.9986
SP_PIR_KEYWORDS	glycoprotein	6	24	0.653524	PARD3, GPR125, UCHL1, CNTN1, CALCRL, PLA2G2D	25	4318	19235	1.06911	1	0.994721	99.9991
UP_SEQ_FEATURE	glycosylation site:N-linked (GlcNAc...)	5	20	0.794128	PARD3, GPR125, CNTN1, CALCRL, PLA2G2D	25	4129	19113	0.925793	1	1	100
UP_SEQ_FEATURE	topological domain:Extracellular	3	12	0.874898	PARD3, GPR125, CALCRL	25	2719	19113	0.843531	1	1	100
GOTERM_CC_FAT	GO:0031224~intrinsic to membrane	7	28	0.892403	LAPTM4B, PARD3, GPR125, KCTD1, CNTN1, CALCRL, PERP	20	5485	12782	0.815624	1	0.999811	100
UP_SEQ_FEATURE	transmembrane region	5	20	0.899025	LAPTM4B, PARD3, GPR125, CALCRL, PERP	25	4911	19113	0.778375	1	1	100
SP_PIR_KEYWORDS	transmembrane	5	20	0.902011	LAPTM4B, PARD3, GPR125, CALCRL, PERP	25	4973	19235	0.773577	1	0.999888	100
UP_SEQ_FEATURE	topological domain:Cytoplasmic	3	12	0.942022	PARD3, GPR125, CALCRL	25	3374	19113	0.679775	1	1	100
GOTERM_CC_FAT	GO:0016021~integral to membrane	6	24	0.945776	LAPTM4B, PARD3, GPR125, KCTD1, CALCRL, PERP	20	5297	12782	0.723919	1	0.999979	100
Annotation Cluster 14	Enrichment Score: 0.255191284904287
Category	Term	Count	%	PValue	Genes	List Total	Pop Hits	Pop Total	Fold Enrichment	Bonferroni	Benjamini	FDR
GOTERM_BP_FAT	GO:0006357~regulation of transcription from RNA polymerase II promoter	4	16	0.100162	OVOL1, PPARGC1A, FGF2, NFIB	22	727	13528	3.38327	1	0.996229	77.3284
GOTERM_BP_FAT	GO:0051252~regulation of RNA metabolic process	5	20	0.307709	OVOL1, ESRP1, PPARGC1A, FGF2, NFIB	22	1813	13528	1.69583	1	0.992259	99.4322
GOTERM_BP_FAT	GO:0006355~regulation of transcription, DNA-dependent	4	16	0.532023	OVOL1, PPARGC1A, FGF2, NFIB	22	1773	13528	1.38727	1	0.99943	99.9977
SP_PIR_KEYWORDS	transcription regulation	3	12	0.735573	OVOL1, PPARGC1A, NFIB	25	2026	19235	1.13929	1	0.997405	100
SP_PIR_KEYWORDS	Transcription	3	12	0.747122	OVOL1, PPARGC1A, NFIB	25	2071	19235	1.11453	1	0.996372	100
GOTERM_BP_FAT	GO:0045449~regulation of transcription	4	16	0.798191	OVOL1, PPARGC1A, FGF2, NFIB	22	2601	13528	0.94565	1	1	100
GOTERM_BP_FAT	GO:0006350~transcription	3	12	0.859793	OVOL1, PPARGC1A, NFIB	22	2101	13528	0.878023	1	1	100
GOTERM_MF_FAT	GO:0003677~DNA binding	3	12	0.880086	OVOL1, PPARGC1A, NFIB	20	2331	12983	0.835457	1	1	100
SP_PIR_KEYWORDS	nucleus	4	16	0.927817	OVOL1, ESRP1, PPARGC1A, NFIB	25	4283	19235	0.718562	1	0.999949	100
Annotation Cluster 15	Enrichment Score: 0.19203849420765012
Category	Term	Count	%	PValue	Genes	List Total	Pop Hits	Pop Total	Fold Enrichment	Bonferroni	Benjamini	FDR
SP_PIR_KEYWORDS	calcium	3	12	0.264899	CADPS2, PLA2G2D, MYLK	25	803	19235	2.87447	1	0.92791	96.5815
GOTERM_MF_FAT	GO:0005509~calcium ion binding	3	12	0.393466	CADPS2, PLA2G2D, MYLK	20	919	12983	2.1191	1	0.999485	99.6341
SP_PIR_KEYWORDS	metal-binding	4	16	0.740125	CADPS2, OVOL1, PLA2G2D, MYLK	25	2972	19235	1.03553	1	0.996842	100
GOTERM_MF_FAT	GO:0046872~metal ion binding	4	16	0.967968	CADPS2, OVOL1, PLA2G2D, MYLK	20	4140	12983	0.627198	1	1	100
GOTERM_MF_FAT	GO:0043169~cation binding	4	16	0.969822	CADPS2, OVOL1, PLA2G2D, MYLK	20	4179	12983	0.621345	1	1	100
GOTERM_MF_FAT	GO:0043167~ion binding	4	16	0.972576	CADPS2, OVOL1, PLA2G2D, MYLK	20	4241	12983	0.612261	1	1	100
Annotation Cluster 16	Enrichment Score: 0.12940686673560028
Category	Term	Count	%	PValue	Genes	List Total	Pop Hits	Pop Total	Fold Enrichment	Bonferroni	Benjamini	FDR
GOTERM_CC_FAT	GO:0031981~nuclear lumen	3	12	0.651956	UCHL1, PPARGC1A, NFIB	20	1450	12782	1.32228	1	0.991749	99.9992
GOTERM_CC_FAT	GO:0070013~intracellular organelle lumen	3	12	0.764096	UCHL1, PPARGC1A, NFIB	20	1779	12782	1.07774	1	0.998126	100
GOTERM_CC_FAT	GO:0043233~organelle lumen	3	12	0.775804	UCHL1, PPARGC1A, NFIB	20	1820	12782	1.05346	1	0.998031	100
GOTERM_CC_FAT	GO:0031974~membrane-enclosed lumen	3	12	0.785696	UCHL1, PPARGC1A, NFIB	20	1856	12782	1.03303	1	0.997891	100

## Sheet: pattern 3 WM>MGUS ma MGUS<CTRL
WM>MGUS with FC>=2, but MGUS<CTRL with FC<=(-2)
Probe_ID	Entrez_ID	Symbol	Name	pval	q.BH	mean_WM	meanMGUS	meanCTRL	FC_WMvsMGUS	FC_MGUSvsCTRL	FC_WMvsCTRL	pval_WMvsMGUS	qBHval_WMvsMGUS	pval_MGUSvsCTRL	qBHval_MGUSvsCTRL	pval_WMvsCTRL	qBHval_WMvsCTRL
205862_at	#N/A	#N/A	#N/A	8.37677e-07	0.00916	1.91827	1.75109	3.46325	1.12286	-3.2765	-2.918	0.00531024	0.664387	0.00467228	0.366509	0.0134366	0.231022
WM>=MGUS (with FC between 1 and 2), but MGUS<CTRL with FC<=(-2) NONE
WM>MGUS with FC>=2 but MGUS<=CTRL (with FC between -1 and -2): NONE
WM>=MGUS (with FC between 1 and 2) but MGUS<=CTRL (with FC between -1 and -2) NONE

## Sheet: pattern 4 WM<MGUS ma MGUS>CTRL
WM<MGUS with FC<=(-2) but MGUS>CTRL (with FC>=2) NONE
WM<=MGUS (with FC between (-1) and (-2)) but MGUS>CTRL (with FC>=2) NONE
WM<MGUS with FC<= (-2) but MGUS>=CTRL (with FC between 1 and 2)
Probe_ID	Entrez_ID	Symbol	Name	pval	q.BH	mean_WM	meanMGUS	meanCTRL	FC_WMvsMGUS	FC_MGUSvsCTRL	FC_WMvsCTRL	pval_WMvsMGUS	qBHval_WMvsMGUS	pval_MGUSvsCTRL	qBHval_MGUSvsCTRL	pval_WMvsCTRL	qBHval_WMvsCTRL
222943_at	#N/A	#N/A	#N/A	1.80613e-05	0.0448864	3.53184	5.35443	4.82898	-3.53715	1.43938	-2.45741	0.00128858	0.670982	0.340911	0.739128	0.00434816	0.150275
219954_s_at	#N/A	#N/A	#N/A	1.42606e-05	0.0410368	3.42717	5.10377	4.57688	-3.19672	1.44082	-2.21868	0.00381667	0.668835	0.316205	0.724459	0.0012078	0.0850987
229233_at	10718	NRG3	neuregulin 3	2.75135e-05	0.04298	3.01161	4.05087	4.03008	-2.05518	1.01451	-2.02578	0.00231343	0.655373	0.959253	0.990335	0.00714339	0.185454
WM<=MGUS (with FC between (-1) and (-2)) but MGUS>=CTRL (with FC between 1 and 2)
Probe_ID	Entrez_ID	Symbol	Name	pval	q.BH	mean_WM	meanMGUS	meanCTRL	FC_WMvsMGUS	FC_MGUSvsCTRL	FC_WMvsCTRL	pval_WMvsMGUS	qBHval_WMvsMGUS	pval_MGUSvsCTRL	qBHval_MGUSvsCTRL	pval_WMvsCTRL	qBHval_WMvsCTRL
237548_at	---	---	---	2.3711e-05	0.0447034	2.80327	3.55014	3.26452	-1.67816	1.21893	-1.37674	0.00019977	0.54612	0.211329	0.654679	0.0236317	0.281556
