# Supplementary material for: Identification of a Candidate Gene Set Signature for the Risk of Progression in IgM MGUS to Smoldering/Symptomatic Waldenström Macroglobulinemia (WM) by a Comparative Transcriptome Analysis of B Cells and Plasma Cells
Source: Cancers (Basel). 2021 Apr 12;13(8):1837. doi: 10.3390/cancers13081837 (PMC8070603; doi:10.3390/cancers13081837)
Supplement: Supplementary file 1 [file cancers-13-01837-s001.zip › Table S2 PatternsCD19.xls]

## Sheet: pattern1 WM>MGUS >CTRL
WM>MGUS with FC>=2 and MGUS>CTRL with FC>=2
Probe_ID	Entrez_ID	Symbol	Name	pval	q.BH	mean_WM	meanMGUS	meanCTRL	FC_WMvsMGUS	FC_MGUSvsCTRL	FC_WMvsCTRL	pval_WMvsMGUS	qBHval_WMvsMGUS	pval_MGUSvsCTRL	qBHval_MGUSvsCTRL	pval_WMvsCTRL	qBHval_WMvsCTRL
204944_at	5793	PTPRG	protein tyrosine phosphatase, receptor type, G	1.11e-05	0.00477165	5.91949	4.07286	2.97149	3.5966	2.14557	7.71676	0.0011689	0.0632142	0.0385493	0.199045	5.49e-07	0.00176471
WM>=MGUS (with FC between 1 and 2) and MGUS>CTRL with FC>=2
Probe_ID	Entrez_ID	Symbol	Name	pval	q.BH	mean_WM	meanMGUS	meanCTRL	FC_WMvsMGUS	FC_MGUSvsCTRL	FC_WMvsCTRL	pval_WMvsMGUS	qBHval_WMvsMGUS	pval_MGUSvsCTRL	qBHval_MGUSvsCTRL	pval_WMvsCTRL	qBHval_WMvsCTRL
205141_at	283	ANG	angiogenin, ribonuclease, RNase A family, 5	9.06e-05	0.0127	6.72107	6.10237	5.00987	1.5355	2.13242	3.27433	0.0489013	0.27944	0.0209725	0.163227	0.000610323	0.023566
226846_at	254295	PHYHD1	phytanoyl-CoA dioxygenase domain containing 1	0.00129702	0.0358698	5.75273	5.44479	4.33833	1.23793	2.15317	2.66548	0.314727	0.605031	0.00125014	0.11096	6.44e-06	0.00400227
WM>MGUS with FC>=2 and MGUS>=CTRL (with FC between 1 and 2)
Probe_ID	Entrez_ID	Symbol	Name	pval	q.BH	mean_WM	meanMGUS	meanCTRL	FC_WMvsMGUS	FC_MGUSvsCTRL	FC_WMvsCTRL	pval_WMvsMGUS	qBHval_WMvsMGUS	pval_MGUSvsCTRL	qBHval_MGUSvsCTRL	pval_WMvsCTRL	qBHval_WMvsCTRL
232687_at	---	---	---	1.23e-07	0.0008375	7.1272	4.83498	4.21376	4.8981	1.53817	7.53411	2.14e-06	0.0073125	0.248925	0.470543	2.61e-05	0.00628414
238378_at	---	---	---	2.07e-07	0.00102727	6.09157	3.33759	2.84364	6.74572	1.4083	9.49998	1.33e-06	0.00558462	0.304145	0.524942	9.07e-07	0.00171035
240173_at	---	---	---	2.89e-07	0.00121539	6.64593	4.2925	3.83786	5.11038	1.37044	7.00347	8.32e-06	0.0108333	0.404523	0.614881	2.13e-05	0.00593571
1564077_at	---	---	---	5.67e-07	0.00147619	6.2375	3.49279	3.3674	6.70257	1.0908	7.31116	7.95e-06	0.0108625	0.834875	0.912662	3.93e-05	0.00704459
215767_at	91752	ZNF804A	zinc finger protein 804A	9.38e-07	0.0021375	8.36324	6.00807	5.1187	5.11653	1.85238	9.47774	0.00036	0.0422382	0.184393	0.400768	3.44e-06	0.00289077
238379_x_at	---	---	---	3.79e-06	0.00334032	4.97976	3.28583	3.06135	3.23536	1.16836	3.78006	3.71e-05	0.0184591	0.524772	0.7106	4.96e-06	0.00339
216748_at	149628	PYHIN1	pyrin and HIN domain family, member 1	5.15e-06	0.0035225	6.14675	4.97038	4.58005	2.26007	1.3107	2.96227	0.000169203	0.0306331	0.257211	0.478953	8.7e-05	0.0100955
216755_at	114884	OSBPL10	oxysterol binding protein-like 10	6.96e-06	0.00396563	6.66377	5.59271	5.56348	2.10097	1.02047	2.14397	6.68e-05	0.0213743	0.923829	0.96179	0.000925209	0.0287093
234224_at	---	---	---	8.33e-06	0.00410541	5.85677	4.65317	4.39111	2.30314	1.19919	2.76189	0.000624556	0.0507394	0.384563	0.598043	1.61e-07	0.00176
227126_at	5793	PTPRG	protein tyrosine phosphatase, receptor type, G	8.13e-06	0.00411389	6.37206	4.01084	3.73959	5.13807	1.20685	6.20086	0.000255802	0.0356786	0.648998	0.798882	1.36e-05	0.00509384
222281_s_at	---	---	---	1.09e-05	0.0048129	7.87627	6.01354	6.01158	3.63695	1.00136	3.64191	0.000110881	0.02526	0.995999	0.998317	3.26e-06	0.00291967
1556698_a_at	285513	GPRIN3	GPRIN family member 3	1.08e-05	0.00482195	6.77075	4.74677	4.11957	4.06706	1.54456	6.28181	0.000381851	0.0427822	0.232804	0.453522	5.09e-06	0.00343704
207861_at	6367	CCL22	chemokine (C-C motif) ligand 22	1.24e-05	0.00499927	6.51402	5.46619	5.29109	2.06742	1.12904	2.3342	1.7e-05	0.0141227	0.341463	0.559536	4.5e-06	0.00328
221530_s_at	79365	BHLHE41	basic helix-loop-helix family, member e41	1.4e-05	0.00540141	8.27693	6.76323	6.53374	2.85542	1.17242	3.34776	0.000219837	0.0335743	0.556285	0.733613	4.27e-05	0.00731379
1556697_at	285513	GPRIN3	GPRIN family member 3	1.84e-05	0.00611151	4.37951	2.76506	2.25754	3.06193	1.42161	4.35287	4.92e-05	0.0202135	0.0580071	0.231888	2.49e-07	0.00136
1562754_at	339260	LOC339260	uncharacterized LOC339260	2.31e-05	0.00683838	5.25878	3.56966	3.42517	3.2246	1.10534	3.56428	2.11e-05	0.0151447	0.645392	0.796255	2.36e-05	0.00603738
1569323_at	5793	PTPRG	protein tyrosine phosphatase, receptor type, G	2.95e-05	0.0074713	4.18897	2.8039	2.3159	2.61186	1.4025	3.66312	5.21e-05	0.020477	0.0294557	0.181648	4.01e-07	0.00156429
227396_at	5795	PTPRJ	protein tyrosine phosphatase, receptor type, J	2.95e-05	0.00749767	9.88009	8.85813	8.6945	2.03067	1.1201	2.27456	0.00114007	0.0628993	0.550974	0.729795	1.61e-06	0.00214146
229954_at	55349	CHDH	choline dehydrogenase	3.57e-05	0.00822447	5.67224	3.88235	3.46243	3.45788	1.33786	4.62614	3.68e-05	0.0184688	0.257722	0.479252	3.45e-05	0.0068195
238604_at	---	---	---	3.79e-05	0.0085562	9.69433	8.50709	8.43675	2.27718	1.04996	2.39095	0.00110992	0.0623048	0.830487	0.910469	1.14e-05	0.00486797
228560_at	---	---	---	3.87e-05	0.00863388	5.93263	4.25243	3.67913	3.20472	1.48792	4.76838	0.000222096	0.0338248	0.167217	0.380371	2.21e-05	0.00599158
1553333_at	126868	MAB21L3	mab-21-like 3 (C. elegans)	0.000108296	0.013276	4.37937	2.54039	2.49623	3.57756	1.03108	3.68877	3.71e-06	0.00881739	0.824054	0.906597	2.81e-05	0.00649114
219255_x_at	55540	IL17RB	interleukin 17 receptor B	0.000117492	0.0135525	7.57091	5.27361	4.99464	4.91539	1.21333	5.96399	0.000106639	0.0251315	0.604833	0.767856	0.000236148	0.01594
1569003_at	81671	VMP1	vacuole membrane protein 1	0.000120704	0.0137777	7.53618	6.34399	6.26541	2.28499	1.05598	2.41291	0.000201796	0.0327395	0.781964	0.882797	0.000177419	0.0143074
244574_at	5793	PTPRG	protein tyrosine phosphatase, receptor type, G	0.000125556	0.0138683	6.01868	4.88717	4.32687	2.19087	1.47458	3.2306	0.00101645	0.0600806	0.133759	0.34112	0.000200611	0.0150458
201243_s_at	481	ATP1B1	ATPase, Na+/K+ transporting, beta 1 polypeptide	0.000132649	0.0140827	8.34062	7.0576	6.58689	2.43349	1.38579	3.3723	0.00471758	0.106893	0.325688	0.545524	0.000169481	0.0140827
209627_s_at	26031	OSBPL3	oxysterol binding protein-like 3	0.000153939	0.0149231	8.03159	6.63023	6.60359	2.64149	1.01864	2.69073	0.000100602	0.0246655	0.934379	0.967212	0.000439133	0.0205562
1559590_at	55349	CHDH	choline dehydrogenase	0.00019863	0.0166822	3.73051	2.57808	2.56538	2.22288	1.00884	2.24253	8.62e-06	0.0107114	0.941022	0.97067	0.00017515	0.0142717
235924_at	---	---	---	0.000199287	0.0166861	4.59947	3.28576	2.8731	2.4858	1.33114	3.30894	0.000970575	0.0592918	0.214382	0.433673	1.63e-05	0.00538727
206312_at	2984	GUCY2C	guanylate cyclase 2C (heat stable enterotoxin receptor)	0.000215779	0.0171978	7.23707	6.14985	6.02297	2.12464	1.09192	2.31995	0.00140643	0.0670999	0.737391	0.855077	0.00178829	0.038738
205207_at	3569	IL6	interleukin 6 (interferon, beta 2)	0.00023072	0.0172566	8.85556	7.45192	7.31661	2.64569	1.09833	2.90584	0.00377782	0.0978921	0.834815	0.912706	0.012244	0.0962809
226408_at	8463	TEAD2	TEA domain family member 2	0.000260298	0.0182459	7.53889	6.4056	6.33952	2.19359	1.04687	2.2964	0.0029962	0.0902574	0.870796	0.933563	0.00138236	0.0345905
224156_x_at	55540	IL17RB	interleukin 17 receptor B	0.000291662	0.0192359	7.46151	5.25572	4.94318	4.61325	1.24189	5.72916	0.000375034	0.0424534	0.582829	0.752502	0.000344583	0.0184526
224361_s_at	55540	IL17RB	interleukin 17 receptor B	0.00033487	0.0202309	7.84213	5.98931	5.95372	3.61206	1.02498	3.70228	0.000140066	0.0279493	0.931472	0.965739	0.000486535	0.0214009
210640_s_at	2852	GPER	G protein-coupled estrogen receptor 1	0.000375417	0.0214706	6.9643	5.47579	5.33604	2.806	1.10172	3.09141	1.13e-05	0.0121235	0.532929	0.716764	0.000238475	0.0159787
218309_at	55450	CAMK2N1	calcium/calmodulin-dependent protein kinase II inhibitor 1	0.000382762	0.021709	6.8971	5.25911	4.98826	3.11231	1.20652	3.75507	2.55e-05	0.0166179	0.338661	0.55725	0.000214837	0.0153545
241870_at	---	---	---	0.00038787	0.0218852	5.13155	4.07284	3.74413	2.08306	1.2559	2.61611	0.0134015	0.16451	0.424319	0.631765	2.02e-05	0.00588511
231873_at	659	BMPR2	bone morphogenetic protein receptor, type II (serine/threonine kinase)	0.000431338	0.0231892	7.56407	6.50331	6.49105	2.08604	1.00853	2.10384	0.00398671	0.10008	0.971148	0.986191	0.000139318	0.0129765
238452_at	127943	FCRLB	Fc receptor-like B	0.000474281	0.0241896	7.4386	6.29003	5.89691	2.21693	1.31323	2.91134	0.00195131	0.0766435	0.23558	0.456619	8.16e-05	0.00978048
231964_at	636	BICD1	bicaudal D homolog 1 (Drosophila)	0.000493033	0.0245954	6.83361	5.82122	5.74226	2.01725	1.05625	2.13073	0.00269247	0.087004	0.800133	0.893202	0.000245803	0.0162115
220872_at	55415	PRO2964	uncharacterized protein PRO2964	0.000562427	0.0257759	6.59338	5.19225	4.26858	2.6411	1.89693	5.00999	0.00250382	0.0842439	0.016744	0.154121	1.51e-05	0.00524522
235638_at	166824	RASSF6	Ras association (RalGDS/AF-6) domain family member 6	0.000622795	0.026791	7.60931	5.50217	5.15734	4.30837	1.27	5.47163	0.00125829	0.0650253	0.652884	0.801411	0.00390294	0.0558328
203215_s_at	4646	MYO6	myosin VI	0.000644497	0.0271061	6.0665	4.52373	4.50041	2.91353	1.0163	2.96101	0.00186489	0.0755282	0.957939	0.979417	0.000343429	0.0184269
1566825_at	---	---	---	0.000762259	0.029124	8.15551	7.03843	6.97877	2.16907	1.04222	2.26064	0.00282435	0.0884428	0.875906	0.93625	0.00173987	0.0381885
231697_s_at	81671	VMP1	vacuole membrane protein 1	0.000787056	0.0295349	6.70317	5.57515	5.38663	2.1856	1.13959	2.4907	0.00289897	0.0890457	0.619408	0.778371	0.000901955	0.0283742
211269_s_at	3559	IL2RA	interleukin 2 receptor, alpha	0.000784931	0.0295565	6.87635	5.7193	5.69425	2.23002	1.01752	2.26908	0.00446965	0.105109	0.950455	0.975578	0.00110629	0.0310983
225447_at	2820	GPD2	glycerol-3-phosphate dehydrogenase 2 (mitochondrial)	0.000800882	0.0298082	8.78922	7.60927	7.52421	2.26568	1.06073	2.40329	0.000501672	0.046807	0.765064	0.872947	0.00047656	0.0212182
212338_at	4642	MYO1D	myosin ID	0.00102436	0.0320404	6.16333	5.05791	4.74135	2.15161	1.24536	2.67952	0.00310331	0.0910753	0.3925	0.604625	0.000644315	0.0242449
224802_at	54602	NDFIP2	Nedd4 family interacting protein 2	0.00104017	0.0321487	5.55422	4.32811	4.08627	2.33935	1.18251	2.7663	0.00680579	0.123706	0.644373	0.795949	0.00397442	0.0561938
229103_at	7473	WNT3	wingless-type MMTV integration site family, member 3	0.00173761	0.0408442	5.16212	4.02851	3.92893	2.19406	1.07146	2.35086	0.001227	0.0644438	0.75556	0.867043	0.00137527	0.0346032
233463_at	166824	RASSF6	Ras association (RalGDS/AF-6) domain family member 6	0.00227606	0.0456673	8.03176	6.29386	5.76496	3.3355	1.44283	4.81255	0.0103272	0.148825	0.465717	0.665353	0.00190766	0.0400234
242384_at	---	---	---	0.00243097	0.0468004	5.14002	4.053	4.04783	2.12434	1.00359	2.13197	0.00676711	0.12333	0.988338	0.994285	0.000431499	0.0203908
205542_at	26872	STEAP1	six transmembrane epithelial antigen of the prostate 1	0.00269928	0.0486752	5.25458	3.98432	3.81955	2.41204	1.12099	2.70387	0.00110858	0.0622936	0.709538	0.838172	0.00715704	0.0743796
203216_s_at	4646	MYO6	myosin VI	0.0027266	0.0488297	4.79793	3.51584	3.21135	2.43191	1.23499	3.00337	0.00428375	0.102545	0.47622	0.673321	0.00114521	0.0315915
WM>=MGUS (with FC between 1 and 2) and MGUS>=CTRL (with FC between 1 and 2)
Probe_ID	Entrez_ID	Symbol	Name	pval	q.BH	mean_WM	meanMGUS	meanCTRL	FC_WMvsMGUS	FC_MGUSvsCTRL	FC_WMvsCTRL	pval_WMvsMGUS	qBHval_WMvsMGUS	pval_MGUSvsCTRL	qBHval_MGUSvsCTRL	pval_WMvsCTRL	qBHval_WMvsCTRL
209374_s_at	3507	IGHM	immunoglobulin heavy constant mu	1.76e-07	0.00096	13.7074	12.8239	12.7804	1.84482	1.03061	1.9013	6.07e-05	0.0207494	0.834625	0.912607	2.69e-06	0.00288628
208091_s_at	81552	VOPP1	vesicular, overexpressed in cancer, prosurvival protein 1	2.74e-06	0.00293529	11.2393	10.4111	10.1757	1.77557	1.1772	2.0902	8.18e-05	0.0232802	0.152063	0.36268	3.48e-08	0.00095
231994_at	55349	CHDH	choline dehydrogenase	3.82e-06	0.00331111	5.1566	4.19046	4.10041	1.9536	1.06441	2.07943	5.22e-06	0.00864242	0.543896	0.724651	9e-07	0.00175714
205659_at	9734	HDAC9	histone deacetylase 9	4.53e-06	0.0034375	9.87017	8.98531	8.87447	1.84658	1.07986	1.99405	0.000333289	0.0412276	0.651586	0.800482	3.76e-05	0.00692862
205262_at	3757	KCNH2	potassium voltage-gated channel, subfamily H (eag-related), member 2	5.94e-06	0.00382235	6.2156	5.57008	5.29704	1.56431	1.20835	1.89024	0.000311543	0.039985	0.183954	0.400321	0.000101068	0.0109424
213590_at	9121	SLC16A5	solute carrier family 16, member 5 (monocarboxylic acid transporter 6)	6.56e-06	0.00389891	5.93479	5.26482	5.21557	1.59103	1.03472	1.64628	7.03e-05	0.0217119	0.783478	0.88374	0.000297324	0.0174049
217436_x_at	3137	HLA-J	major histocompatibility complex, class I, J (pseudogene)	8.58e-06	0.0041875	10.0165	9.59693	9.27848	1.33754	1.24699	1.66789	0.00220006	0.0807847	0.0530926	0.224469	4.8e-05	0.00783194
211799_x_at	3107	HLA-C	major histocompatibility complex, class I, C	8.85e-06	0.00424474	10.8592	10.3869	10.3389	1.38727	1.03381	1.43418	0.000393438	0.043457	0.739438	0.856324	0.000318429	0.0178382
204139_x_at	7593	MZF1	myeloid zinc finger 1	1.16e-05	0.00468148	6.96098	6.48793	6.47645	1.38804	1.00799	1.39913	3.33e-05	0.018231	0.919865	0.959766	0.000284549	0.017248
236480_at	100506211	MIR210HG	MIR210 host gene (non-protein coding)	1.15e-05	0.0047188	4.15476	3.69088	3.64581	1.37924	1.03173	1.42301	0.000102608	0.0247141	0.65544	0.8028	7.22e-06	0.0041125
207641_at	23495	TNFRSF13B	tumor necrosis factor receptor superfamily, member 13B	1.12e-05	0.00478281	8.87503	8.37546	8.02404	1.41379	1.27582	1.80374	0.00275203	0.0876847	0.0842722	0.272977	0.000101044	0.0109615
228172_at	---	---	---	1.55e-05	0.00568926	5.728	5.08981	4.9137	1.55638	1.12983	1.75845	4.87e-05	0.0205	0.207774	0.426748	1.73e-05	0.00552222
203955_at	9858	PPP1R26	protein phosphatase 1, regulatory subunit 26	1.58e-05	0.00572185	6.56511	5.90604	5.8721	1.57906	1.0238	1.61665	4.7e-06	0.00828387	0.799735	0.892886	0.00019159	0.0147955
211528_x_at	3135	HLA-G	major histocompatibility complex, class I, G	1.62e-05	0.0057817	12.0443	11.5692	11.5181	1.39003	1.03605	1.44014	0.00208136	0.0790815	0.763544	0.871795	0.000444	0.0206954
219245_s_at	79676	OGFOD2	2-oxoglutarate and iron-dependent oxygenase domain containing 2	1.8e-05	0.00606975	6.13808	5.71518	5.5231	1.34062	1.1424	1.53153	0.000562343	0.0490368	0.111696	0.311421	1.31e-05	0.00504507
230466_s_at	283349	RASSF3	Ras association (RalGDS/AF-6) domain family member 3	1.97e-05	0.00644012	9.50499	8.96631	8.49605	1.45265	1.38535	2.01242	0.0162196	0.178038	0.0631868	0.240531	1.27e-05	0.00499928
210036_s_at	3757	KCNH2	potassium voltage-gated channel, subfamily H (eag-related), member 2	2.06e-05	0.00658187	6.89978	6.004	5.75619	1.86062	1.1874	2.20929	0.00043885	0.0441068	0.414508	0.62325	0.00064561	0.024277
209546_s_at	8542	APOL1	apolipoprotein L, 1	2.29e-05	0.00681087	7.10611	6.28987	6.14568	1.7608	1.10511	1.94589	4.41e-06	0.00860357	0.169637	0.383355	2.74e-06	0.00282264
216526_x_at	3107	HLA-C	major histocompatibility complex, class I, C	2.4e-05	0.00690368	12.8433	12.5889	12.4067	1.19281	1.13465	1.35342	0.0108047	0.151396	0.0728204	0.255598	9.36e-07	0.00170667
220341_s_at	51149	C5orf45	chromosome 5 open reading frame 45	3.33e-05	0.00784181	7.877	7.33438	7.30968	1.45662	1.01727	1.48177	0.000845604	0.0561767	0.895699	0.947369	0.00188089	0.039721
225597_at	57210	SLC45A4	solute carrier family 45, member 4	3.28e-05	0.00784192	6.36333	5.61157	5.50545	1.68385	1.07633	1.81237	0.00138793	0.0665658	0.688769	0.824849	0.000784443	0.026426
212149_at	23167	EFR3A	EFR3 homolog A (S. cerevisiae)	3.35e-05	0.00786438	9.39851	8.6904	8.68434	1.63366	1.00421	1.64054	2.47e-05	0.0162554	0.965472	0.983129	8.93e-05	0.010191
228298_at	91523	PCED1B	PC-esterase domain containing 1B	3.88e-05	0.00861829	8.18137	7.47363	7.26577	1.63324	1.15497	1.88635	0.00271494	0.087266	0.394673	0.606468	7.31e-05	0.00931911
226564_at	57623	ZFAT	zinc finger and AT hook domain containing	3.87e-05	0.0086627	7.52475	6.97092	6.40258	1.46797	1.48281	2.17673	0.000558528	0.0490957	0.00592419	0.124579	6.68e-05	0.00905658
221866_at	7942	TFEB	transcription factor EB	4.14e-05	0.00900757	7.28271	6.83373	6.52353	1.36507	1.23988	1.69253	0.00279224	0.0880933	0.0912268	0.283287	0.000212605	0.015295
242282_at	161882	ZFPM1	zinc finger protein, FOG family member 1	4.36e-05	0.00919421	6.12947	5.76001	5.42549	1.29187	1.26096	1.62899	0.00962276	0.145018	0.0302339	0.183263	7.96e-06	0.0043099
212063_at	960	CD44	CD44 molecule (Indian blood group)	4.63e-05	0.00938333	10.9709	9.97898	9.92625	1.98886	1.03723	2.0629	0.00151369	0.0691983	0.871833	0.934052	0.000441611	0.0206016
1559591_s_at	55349	CHDH	choline dehydrogenase	4.63e-05	0.0094119	6.94689	6.05581	5.8898	1.85456	1.12195	2.08072	5.01e-05	0.0202704	0.327619	0.547233	1.5e-05	0.00531364
209112_at	1027	CDKN1B	cyclin-dependent kinase inhibitor 1B (p27, Kip1)	4.92e-05	0.00957687	10.139	9.55288	9.54957	1.50118	1.0023	1.50463	0.000254283	0.0357401	0.980112	0.990621	2e-05	0.00591351
225757_s_at	79789	CLMN	calmin (calponin-like, transmembrane)	5.21e-05	0.00981931	6.33586	5.68338	5.596	1.57187	1.06244	1.67001	0.0013036	0.0653292	0.661081	0.806799	0.000100234	0.0108952
214992_s_at	1777	DNASE2	deoxyribonuclease II, lysosomal	5.26e-05	0.00982048	5.93729	5.39985	5.25221	1.4514	1.10776	1.6078	0.000573286	0.0494391	0.397052	0.60855	0.000465886	0.0211038
218547_at	79947	DHDDS	dehydrodolichyl diphosphate synthase	5.12e-05	0.00983158	7.38985	6.92913	6.91764	1.37624	1.00799	1.38723	0.000855391	0.056552	0.933477	0.966809	0.000286144	0.0172111
50221_at	7942	TFEB	transcription factor EB	5.42e-05	0.0099734	9.12306	8.53697	8.39788	1.50118	1.10121	1.6531	0.000277582	0.0374736	0.419784	0.627644	0.000357652	0.0187484
209764_at	4248	MGAT3	mannosyl (beta-1,4-)-glycoprotein beta-1,4-N-acetylglucosaminyltransferase	5.47e-05	0.010003	6.55718	5.89051	5.79932	1.58741	1.06525	1.69099	0.000278548	0.0375113	0.618808	0.777921	0.000261218	0.0165686
211471_s_at	9609	RAB36	RAB36, member RAS oncogene family	5.45e-05	0.0100054	5.57879	5.1032	4.99306	1.39048	1.07933	1.50079	0.000772241	0.0548342	0.436078	0.641377	0.000120123	0.011749
204862_s_at	4832	NME3	NME/NM23 nucleoside diphosphate kinase 3	5.81e-05	0.0103827	7.69036	7.22832	6.89143	1.37749	1.26303	1.73981	0.00180042	0.0739024	0.0715521	0.253589	0.00029414	0.0173673
243048_at	100130418	CECR7	cat eye syndrome chromosome region, candidate 7 (non-protein coding)	6.25e-05	0.0106102	5.68817	5.22398	4.80114	1.37954	1.34056	1.84936	0.00635929	0.120811	0.0501861	0.219901	0.000213079	0.0152888
203463_s_at	22905	EPN2	epsin 2	6.94e-05	0.0112251	6.20539	5.53154	5.50684	1.59533	1.01727	1.62288	1.59e-05	0.013819	0.866115	0.930442	0.000493657	0.0214552
55583_at	57572	DOCK6	dedicator of cytokinesis 6	7.2e-05	0.0114694	5.79084	5.28063	5.22684	1.42426	1.03799	1.47837	4.26e-05	0.0197551	0.663388	0.808243	0.000480302	0.0213327
205013_s_at	135	ADORA2A	adenosine A2a receptor	7.42e-05	0.0117295	8.3224	7.6036	7.40842	1.64581	1.14487	1.88424	0.000175856	0.0310158	0.334667	0.553493	0.000334403	0.0182652
226056_at	57514	ARHGAP31	Rho GTPase activating protein 31	7.91e-05	0.0121202	6.21315	5.68519	5.21446	1.44189	1.38581	1.99819	0.0141758	0.168639	0.0659481	0.24472	0.000113355	0.0114772
1557905_s_at	960	CD44	CD44 molecule (Indian blood group)	8.03e-05	0.0121298	10.4318	9.73468	9.65905	1.62127	1.05382	1.70853	0.000311087	0.0400205	0.71786	0.843285	0.000946323	0.0290839
200953_s_at	894	CCND2	cyclin D2	8.19e-05	0.0122627	9.75232	8.93366	8.53353	1.76377	1.31963	2.32751	0.00415424	0.101671	0.115312	0.316311	6.22e-07	0.0017
205158_at	6038	RNASE4	ribonuclease, RNase A family, 4	8.27e-05	0.0122943	6.39166	5.56014	4.69925	1.77956	1.81616	3.23197	0.00282711	0.0883269	0.0320024	0.186718	0.000507647	0.0216165
227167_s_at	283349	RASSF3	Ras association (RalGDS/AF-6) domain family member 3	9.16e-05	0.0126795	10.3587	9.81554	9.45498	1.45716	1.28392	1.87088	0.0155186	0.174728	0.121998	0.32498	1.05e-05	0.00481681
227436_at	56957	OTUD7B	OTU domain containing 7B	9.03e-05	0.0126974	5.36735	4.96961	4.79622	1.31745	1.1277	1.48569	0.000718259	0.0535754	0.127957	0.333049	4.85e-05	0.00784704
218922_s_at	79603	CERS4	ceramide synthase 4	0.000102356	0.0131369	6.36001	6.00804	5.81774	1.2763	1.141	1.45626	0.00277246	0.0878749	0.154828	0.366142	0.000246828	0.0162203
205313_at	6928	HNF1B	HNF1 homeobox B	0.000106369	0.0131577	5.91152	4.95498	4.41075	1.94066	1.45824	2.82995	0.00158116	0.0703417	0.0610863	0.236788	1.97e-05	0.00590714
225458_at	25845	PP7080	uncharacterized LOC25845	0.000106198	0.0131664	6.73559	6.0929	6.0263	1.56124	1.04724	1.635	0.000570272	0.0494914	0.694161	0.828312	9.84e-05	0.0107598
231196_x_at	387644	LINC00202-1	long intergenic non-protein coding RNA 202-1	0.000104964	0.0131929	5.91904	5.55748	5.42588	1.28481	1.09551	1.40752	0.00158921	0.0703564	0.29092	0.5129	0.000307574	0.0176275
226470_at	2686	GGT7	gamma-glutamyltransferase 7	0.000107963	0.0132948	5.51094	4.96575	4.65581	1.45921	1.23966	1.80892	0.000516646	0.0476351	0.0559963	0.229007	8.11e-05	0.00976189
230856_at	---	---	---	0.000117304	0.0135594	5.99475	5.24434	5.08569	1.68227	1.11625	1.87782	0.000370698	0.0424015	0.56201	0.737906	0.00339069	0.0520601
1554099_a_at	169981	SPIN3	spindlin family, member 3	0.000114034	0.0136429	5.13772	4.2109	3.69614	1.90108	1.42876	2.71618	0.00344841	0.0942708	0.188824	0.40588	0.000724095	0.0254761
230740_at	30845	EHD3	EH-domain containing 3	0.000127053	0.0138103	8.93699	8.02216	7.68606	1.88534	1.26234	2.37994	0.00172795	0.0727297	0.217161	0.436886	2.93e-05	0.00646411
211529_x_at	3135	HLA-G	major histocompatibility complex, class I, G	0.000125875	0.0138475	11.2256	10.7374	10.7286	1.40266	1.00614	1.41127	0.00222915	0.0810363	0.961799	0.981528	0.00346389	0.0524186
1555166_a_at	252884	ZNF396	zinc finger protein 396	0.000125834	0.013871	3.48773	2.92783	2.90295	1.47417	1.01739	1.49981	7.56e-05	0.0223443	0.892946	0.945756	0.00635554	0.0703705
223604_at	84253	GARNL3	GTPase activating Rap/RanGAP domain-like 3	0.000125348	0.0139014	4.54132	4.1452	3.85155	1.31596	1.22574	1.61302	0.00208861	0.079192	0.055796	0.22865	0.000223087	0.0155578
209940_at	10039	PARP3	poly (ADP-ribose) polymerase family, member 3	0.000129374	0.0139517	6.22005	5.79417	5.58598	1.34339	1.15523	1.55193	0.000754957	0.0546719	0.0590584	0.233682	1.27e-05	0.00502174
223469_at	54858	PGPEP1	pyroglutamyl-peptidase I	0.000131918	0.0140871	6.19599	5.7078	5.42374	1.40268	1.21762	1.70793	0.00253218	0.0844189	0.0778536	0.263471	3.45e-05	0.00683804
203994_s_at	755	C21orf2	chromosome 21 open reading frame 2	0.000134564	0.0141215	6.63851	6.35254	6.08848	1.21923	1.20085	1.46411	0.00565152	0.115297	0.048884	0.217667	0.000382614	0.0192274
202391_at	10409	BASP1	brain abundant, membrane attached signal protein 1	0.000133882	0.0141313	11.2677	10.7901	10.5854	1.39236	1.15248	1.60468	0.00295486	0.089754	0.25695	0.478777	0.000397571	0.0195478
205965_at	10538	BATF	basic leucine zipper transcription factor, ATF-like	0.000142692	0.0145283	7.83115	7.1989	6.7575	1.54999	1.35792	2.10476	0.00994552	0.146846	0.150575	0.360973	0.000679155	0.0247552
226267_at	122953	JDP2	Jun dimerization protein 2	0.000143049	0.0145375	6.53493	6.10211	5.55501	1.34986	1.46114	1.97235	0.0301437	0.230537	0.0326307	0.188234	0.000212031	0.0153141
209508_x_at	8837	CFLAR	CASP8 and FADD-like apoptosis regulator	0.000142288	0.0145413	7.91503	7.41422	7.33153	1.41501	1.05899	1.49849	0.00306972	0.0908701	0.587419	0.755715	1.15e-05	0.00482692
215313_x_at	3105	HLA-A	major histocompatibility complex, class I, A	0.000144291	0.0145824	13.0629	12.7573	12.682	1.23592	1.05356	1.30211	0.00227576	0.0814847	0.464305	0.664396	0.000251755	0.0163282
218114_at	26088	GGA1	golgi-associated, gamma adaptin ear containing, ARF binding protein 1	0.000146619	0.0146552	6.63867	6.1714	6.0739	1.38249	1.06992	1.47915	0.000366901	0.0423213	0.40793	0.617776	0.000103766	0.0111025
242416_at	---	---	---	0.000147872	0.0146731	5.00055	4.0575	3.61938	1.92258	1.35483	2.60478	0.00389529	0.0991504	0.121717	0.324629	1.27e-06	0.00198571
230873_at	---	---	---	0.000168194	0.0156395	5.70856	5.33271	5.20912	1.2976	1.08944	1.41366	0.00156393	0.0700311	0.336638	0.555224	0.000453198	0.0208926
200999_s_at	10970	CKAP4	cytoskeleton-associated protein 4	0.00016853	0.0156441	9.85272	9.15635	8.58785	1.62043	1.48297	2.40306	0.00543194	0.113703	0.103972	0.301222	0.00131559	0.0337383
205878_at	5463	POU6F1	POU class 6 homeobox 1	0.000173586	0.0158444	6.55522	5.85775	5.79712	1.62165	1.04292	1.69126	0.000122506	0.0260623	0.639855	0.792697	2.88e-05	0.00650165
222041_at	---	---	---	0.000175374	0.0158489	6.56765	6.24422	5.9666	1.25131	1.21219	1.51682	0.00155209	0.0697291	0.0161188	0.153029	9.71e-05	0.0107014
204735_at	5141	PDE4A	phosphodiesterase 4A, cAMP-specific	0.000181472	0.0161071	5.35976	4.60898	4.07522	1.6827	1.4477	2.43604	0.00124637	0.064962	0.0998528	0.295457	0.00124213	0.0328561
221042_s_at	79789	CLMN	calmin (calponin-like, transmembrane)	0.000186723	0.016387	6.76661	6.01782	5.75429	1.68039	1.2004	2.01714	0.00139815	0.0667633	0.392293	0.604509	0.00298163	0.0492063
204724_s_at	1299	COL9A3	collagen, type IX, alpha 3	0.00018995	0.0164328	7.63278	7.06124	6.7143	1.48611	1.27186	1.89013	0.00456877	0.105757	0.243834	0.465442	0.0042268	0.0578763
1555781_at	54896	PQLC2	PQ loop repeat containing 2	0.000192276	0.0164776	5.90495	5.42317	5.18209	1.39646	1.18188	1.65045	0.00325495	0.0926416	0.267499	0.489212	0.00224355	0.043238
226703_at	84461	NEURL4	neuralized homolog 4 (Drosophila)	0.000196038	0.0166177	6.4794	6.16462	6.04978	1.24382	1.08286	1.34688	0.00147687	0.0684303	0.22826	0.448634	9.3e-05	0.0103572
228261_at	142678	MIB2	mindbomb E3 ubiquitin protein ligase 2	0.00019979	0.0167026	5.71456	5.38537	5.10368	1.25631	1.21561	1.52719	0.00633779	0.120738	0.0657056	0.244318	0.000474698	0.0211525
229052_at	---	---	---	0.000200757	0.0167579	5.29592	4.91193	4.82494	1.30495	1.06215	1.38606	0.00199637	0.0776329	0.678515	0.81834	0.0272437	0.143267
203904_x_at	3732	CD82	CD82 molecule	0.000206308	0.0169878	8.6414	8.06139	7.75304	1.49485	1.23829	1.85107	0.0049218	0.109301	0.134803	0.342298	4.89e-05	0.00782193
243340_at	---	---	---	0.000218268	0.0171217	4.20847	3.47551	3.2929	1.66204	1.13494	1.88631	0.000723557	0.0536777	0.370259	0.585829	0.000167636	0.0141008
213261_at	9881	TRANK1	tetratricopeptide repeat and ankyrin repeat containing 1	0.00021397	0.0171537	7.61843	6.79481	6.74491	1.76985	1.03519	1.83213	0.00118428	0.0635432	0.849308	0.920909	0.00103309	0.0304825
220214_at	7762	ZNF215	zinc finger protein 215	0.000217229	0.0171633	6.72915	5.82131	5.52738	1.87624	1.22598	2.30023	0.000722061	0.0537125	0.364872	0.581157	0.00160603	0.0369258
219400_at	8506	CNTNAP1	contactin associated protein 1	0.000217902	0.0171669	5.45297	4.81578	4.55635	1.5553	1.19701	1.86171	0.00470222	0.106855	0.258288	0.479962	0.000117491	0.0116584
210514_x_at	3135	HLA-G	major histocompatibility complex, class I, G	0.000217083	0.0171766	10.3689	9.98249	9.70587	1.3071	1.21136	1.58337	0.00983543	0.146248	0.132604	0.339441	0.00060866	0.0235683
64486_at	57175	CORO1B	coronin, actin binding protein, 1B	0.000229566	0.0172411	8.0669	7.82716	6.89532	1.18078	1.9077	2.25259	0.303278	0.595737	0.00187923	0.108383	2.48e-05	0.00616546
1555363_s_at	284440	LINC00663	long intergenic non-protein coding RNA 663	0.000231876	0.0173194	5.16498	4.47673	4.37231	1.61132	1.07507	1.73227	0.00105871	0.0611892	0.703195	0.83423	0.00634397	0.070342
235539_at	4926	NUMA1	nuclear mitotic apparatus protein 1	0.000228519	0.0173291	6.3596	5.61894	5.59274	1.67094	1.01832	1.70156	0.00222506	0.0809956	0.911641	0.955872	0.00038879	0.0193775
208682_s_at	10916	MAGED2	melanoma antigen family D, 2	0.000226524	0.0173705	7.30614	6.82765	6.80029	1.39328	1.01914	1.41996	0.00362009	0.0964094	0.882956	0.939854	0.00277192	0.0477037
35626_at	6448	SGSH	N-sulfoglucosamine sulfohydrolase	0.000235279	0.0175019	7.31798	6.73476	6.58534	1.49819	1.10912	1.66167	0.00126108	0.0649856	0.567916	0.742132	0.00902074	0.0832279
218614_at	55196	KIAA1551	KIAA1551	0.000237461	0.0176163	10.8063	10.1258	10.0044	1.60266	1.08782	1.7434	0.00139212	0.0667082	0.620339	0.779022	0.00204725	0.0415337
1555617_x_at	---	---	---	0.000239018	0.0176838	4.07441	3.59208	3.37619	1.397	1.16142	1.6225	0.003658	0.0967123	0.19299	0.410493	9.24e-05	0.0103311
225529_at	116983	ACAP3	ArfGAP with coiled-coil, ankyrin repeat and PH domains 3	0.000247367	0.0178899	6.21701	5.59155	5.22431	1.5427	1.28988	1.98991	0.00292396	0.0894614	0.146933	0.356825	0.000684026	0.0248169
218938_at	79176	FBXL15	F-box and leucine-rich repeat protein 15	0.000251528	0.0180714	7.1675	6.75974	6.48775	1.32663	1.20747	1.60187	0.00342147	0.0941938	0.120956	0.323688	0.000830976	0.0271895
206431_x_at	23061	TBC1D9B	TBC1 domain family, member 9B (with GRAM domain)	0.000251874	0.0180724	7.00654	6.63767	6.61208	1.29135	1.0179	1.31446	0.0017399	0.0727841	0.802983	0.894594	4.64e-05	0.00766163
1554098_at	169981	SPIN3	spindlin family, member 3	0.000256626	0.0181514	4.44493	3.74697	3.40767	1.62221	1.26514	2.05232	0.00217998	0.0805341	0.116969	0.318728	5.37e-05	0.00802213
223903_at	54106	TLR9	toll-like receptor 9	0.000259512	0.0182375	6.54679	6.04943	5.8724	1.41163	1.13055	1.59593	0.00519772	0.111489	0.355042	0.572268	0.000401882	0.0195837
220804_s_at	7161	TP73	tumor protein p73	0.000262767	0.0183719	4.39824	4.07473	3.82663	1.25137	1.18764	1.48618	0.00959298	0.144808	0.0485147	0.216995	2.16e-05	0.00596768
232161_x_at	5775	PTPN4	protein tyrosine phosphatase, non-receptor type 4 (megakaryocyte)	0.000267609	0.0184975	4.85013	4.17588	4.08219	1.59577	1.0671	1.70284	0.000701904	0.0531532	0.595204	0.761609	0.000149922	0.0132638
1562478_at	100652730	LINC00659	long intergenic non-protein coding RNA 659	0.000272042	0.0186156	4.47665	4.35545	3.88786	1.08764	1.38279	1.50398	0.291698	0.585227	0.011874	0.142841	0.00147088	0.0356158
65884_at	11253	MAN1B1	mannosidase, alpha, class 1B, member 1	0.000277021	0.0188619	6.78189	6.52972	6.33918	1.191	1.14119	1.35915	0.00531252	0.11267	0.0464261	0.213468	7.78e-05	0.0096449
209140_x_at	3106	HLA-B	major histocompatibility complex, class I, B	0.000282305	0.0189852	13.1478	12.9117	12.8668	1.1778	1.03161	1.21502	0.00652377	0.121653	0.641029	0.793378	0.00126542	0.0332151
223185_s_at	79365	BHLHE41	basic helix-loop-helix family, member e41	0.000297299	0.0191684	8.07768	7.09106	6.51372	1.98154	1.4921	2.95665	0.00598337	0.117508	0.0954737	0.28915	2.78e-05	0.00648504
223659_at	84000	TMPRSS13	transmembrane protease, serine 13	0.000300005	0.019207	4.95665	4.85825	4.28092	1.07059	1.49208	1.5974	0.484721	0.729323	0.000520348	0.112451	7.77e-07	0.00177083
203469_s_at	8558	CDK10	cyclin-dependent kinase 10	0.000298603	0.0192072	6.42203	5.97781	5.8772	1.36058	1.07222	1.45884	0.00626836	0.119833	0.579906	0.750447	0.001269	0.0332611
229534_at	122970	ACOT4	acyl-CoA thioesterase 4	0.000292882	0.0192236	4.64606	4.23708	3.47868	1.32775	1.69162	2.24605	0.100923	0.377401	0.00662995	0.127369	5.12e-06	0.00341341
232693_s_at	---	---	---	0.000292124	0.0192433	8.17879	7.4857	7.38188	1.61674	1.07461	1.73737	0.0010122	0.0600889	0.60609	0.768898	0.000342714	0.0184066
206600_s_at	9121	SLC16A5	solute carrier family 16, member 5 (monocarboxylic acid transporter 6)	0.000306807	0.0193927	5.94325	5.34183	5.01696	1.51721	1.25256	1.90039	0.00304734	0.0906001	0.0847697	0.27381	3.07e-05	0.00658549
221869_at	57473	ZNF512B	zinc finger protein 512B	0.000306795	0.0194144	5.16126	4.65575	4.48549	1.41963	1.12527	1.59746	0.00398307	0.100126	0.320295	0.540398	0.000110824	0.0113258
206296_x_at	11184	MAP4K1	mitogen-activated protein kinase kinase kinase kinase 1	0.000308673	0.0194881	8.84471	8.37452	8.24745	1.38529	1.09207	1.51284	0.0052978	0.112532	0.456232	0.65768	0.000223457	0.0155637
235571_at	---	---	---	0.000314667	0.0197072	4.73898	4.29806	4.2682	1.35747	1.02091	1.38586	0.000336964	0.0412159	0.767388	0.874449	0.000154965	0.0134701
231437_at	11046	SLC35D2	solute carrier family 35, member D2	0.000340724	0.0203819	5.29843	4.76059	4.73078	1.45179	1.02088	1.48211	0.000165302	0.0304306	0.769327	0.875564	7.16e-05	0.00927986
221270_s_at	81890	QTRT1	queuine tRNA-ribosyltransferase 1	0.000351389	0.0207699	5.95326	5.52246	5.51295	1.34799	1.00661	1.3569	0.000385589	0.0430247	0.921741	0.960788	0.000133275	0.0125851
235141_at	153562	MARVELD2	MARVEL domain containing 2	0.000353449	0.0208241	5.27669	4.57249	4.51701	1.62924	1.0392	1.69311	0.000151521	0.0293773	0.732239	0.852465	0.000473176	0.0211536
220230_s_at	51700	CYB5R2	cytochrome b5 reductase 2	0.00040064	0.0223978	6.32664	5.51095	4.95575	1.76014	1.46937	2.5863	0.0259097	0.217372	0.159199	0.371308	0.000101209	0.010936
212642_s_at	3097	HIVEP2	human immunodeficiency virus type I enhancer binding protein 2	0.000403585	0.0224934	7.36067	6.8932	6.68637	1.38269	1.15414	1.59582	0.004045	0.100391	0.336619	0.55521	0.0035953	0.0533151
1563079_at	100289090	LOC100289090	uncharacterized LOC100289090	0.000403316	0.0225013	4.99975	4.40016	3.71861	1.51528	1.60386	2.4303	0.0384369	0.253931	0.031483	0.185728	3.34e-05	0.00677185
202022_at	230	ALDOC	aldolase C, fructose-bisphosphate	0.000406301	0.0225757	7.19268	6.7796	6.43821	1.33152	1.26697	1.68701	0.0298316	0.229854	0.0792894	0.265423	1.41e-05	0.00519128
222087_at	100302185	MIR1204	microRNA 1204	0.000407539	0.0225986	5.48831	5.08937	4.82796	1.31854	1.19865	1.58047	0.01377	0.166492	0.173994	0.388941	0.00070571	0.0252353
214339_s_at	11184	MAP4K1	mitogen-activated protein kinase kinase kinase kinase 1	0.000411382	0.0226053	8.91311	8.56005	8.31715	1.27727	1.18337	1.51148	0.0222849	0.203037	0.12983	0.335768	4.54e-05	0.00761442
208135_at	6928	HNF1B	HNF1 homeobox B	0.00041519	0.0226778	4.50093	4.00645	3.55948	1.40881	1.36317	1.92045	0.0087339	0.138775	0.0178125	0.156374	2.67e-05	0.00637817
242808_at	101060510	LOC101060510	60S ribosomal protein L31-like	0.000438281	0.0234242	6.48807	6.15965	6.02586	1.25564	1.09717	1.37765	0.0026673	0.0866001	0.264364	0.485869	0.000683166	0.0248022
225802_at	116447	TOP1MT	topoisomerase (DNA) I, mitochondrial	0.000439837	0.0234387	8.17835	7.43236	7.30805	1.67713	1.08998	1.82804	0.00491258	0.109319	0.626734	0.783722	0.00019363	0.0148899
223628_at	84222	TMEM191A	transmembrane protein 191A (pseudogene)	0.000448366	0.0235489	6.25509	5.90395	5.6839	1.27557	1.16478	1.48576	0.00314396	0.0914828	0.244494	0.466082	0.00719012	0.0744827
202245_at	4047	LSS	lanosterol synthase (2,3-oxidosqualene-lanosterol cyclase)	0.000458204	0.0239277	7.46086	6.81901	6.69394	1.56033	1.09056	1.70163	0.000780015	0.0550288	0.547447	0.727274	0.00162304	0.0370521
228551_at	160518	DENND5B	DENN/MADD domain containing 5B	0.000470348	0.0240789	8.65451	7.80302	7.71812	1.80437	1.06061	1.91373	0.00279938	0.0881658	0.774979	0.879032	0.00130615	0.0336224
230381_at	---	---	---	0.000495753	0.0246412	7.16605	6.21571	5.80062	1.93232	1.33338	2.57652	0.00668971	0.122697	0.177257	0.392878	8.42e-06	0.00434528
230846_at	9495	AKAP5	A kinase (PRKA) anchor protein 5	0.000514052	0.0248504	6.21387	5.24035	5.05257	1.96363	1.13901	2.23659	0.000113328	0.0252906	0.49203	0.686216	0.00184615	0.0393829
213973_at	6238	RRBP1	ribosome binding protein 1	0.000527252	0.0252209	4.8205	4.23839	4.00586	1.49704	1.17489	1.75886	0.000409205	0.0439554	0.287189	0.509344	0.00317054	0.0505981
226852_at	57504	MTA3	metastasis associated 1 family, member 3	0.000551422	0.0257464	5.43698	4.95811	4.89958	1.39365	1.0414	1.45135	0.000340212	0.0414278	0.664288	0.808889	0.00146169	0.0355192
229547_s_at	65268	WNK2	WNK lysine deficient protein kinase 2	0.000569931	0.0257742	5.68769	5.21507	5.13062	1.38762	1.06029	1.47128	0.00020255	0.0326678	0.414735	0.623419	0.000274976	0.0169496
213397_x_at	---	---	---	0.000559565	0.0257961	7.35839	6.53225	5.53393	1.77293	1.99768	3.54175	0.0406921	0.259851	0.102065	0.298688	0.00382084	0.0551782
209566_at	51141	INSIG2	insulin induced gene 2	0.000555508	0.0258049	8.66291	7.97165	7.96012	1.61469	1.00803	1.62765	0.00165951	0.0716697	0.964482	0.982799	0.00719875	0.0745297
45572_s_at	26088	GGA1	golgi-associated, gamma adaptin ear containing, ARF binding protein 1	0.000573652	0.0258569	8.71142	8.31131	8.1829	1.31961	1.09309	1.44246	0.0062724	0.119868	0.397108	0.608619	0.000454244	0.0208704
215654_at	587	BCAT2	branched chain amino-acid transaminase 2, mitochondrial	0.000577725	0.0258911	5.51522	5.23821	5.14321	1.21169	1.06806	1.29416	0.0120287	0.158246	0.43083	0.637328	0.000778383	0.0263844
204489_s_at	960	CD44	CD44 molecule (Indian blood group)	0.000580596	0.0259136	9.99074	9.27436	9.03392	1.64305	1.18135	1.94102	0.00813852	0.134963	0.392825	0.604835	0.000407576	0.0197555
226791_at	90990	KIFC2	kinesin family member C2	0.00058379	0.0259502	5.83401	5.02084	5.0106	1.75706	1.00713	1.76959	0.000442414	0.0442212	0.963447	0.982257	0.00164565	0.0372879
208202_s_at	23338	PHF15	PHD finger protein 15	0.000587296	0.0260425	6.78445	6.30254	6.17791	1.39659	1.09023	1.52261	0.00494098	0.109416	0.468818	0.667777	0.000397708	0.019537
212313_at	91782	CHMP7	charged multivesicular body protein 7	0.000604582	0.0264656	8.41586	7.821	7.75773	1.51033	1.04483	1.57803	0.00657655	0.12193	0.78561	0.885049	0.00151564	0.0360451
217456_x_at	3133	HLA-E	major histocompatibility complex, class I, E	0.000615064	0.0266471	11.3467	11.0307	10.8758	1.24493	1.11329	1.38597	0.0125864	0.160974	0.230381	0.45081	0.000142072	0.0130114
237301_at	---	---	---	0.000618561	0.026735	3.56972	3.49983	3.0837	1.04964	1.33434	1.40058	0.4843	0.72903	0.00730985	0.129677	0.00130583	0.0336457
203495_at	9684	LRRC14	leucine rich repeat containing 14	0.000644962	0.0270839	7.2231	6.8368	6.68079	1.30703	1.1142	1.4563	0.0258524	0.217258	0.394576	0.606438	0.000236973	0.0159171
635_s_at	5526	PPP2R5B	protein phosphatase 2, regulatory subunit B', beta	0.000649712	0.027179	6.01831	5.78489	5.60841	1.17562	1.13013	1.3286	0.0166218	0.179853	0.175534	0.390707	0.00256471	0.0460359
1555510_at	7762	ZNF215	zinc finger protein 215	0.000654972	0.0272739	3.43936	2.84861	2.60026	1.50603	1.18784	1.78893	0.000201862	0.0326533	0.140432	0.349291	0.000784395	0.0264407
227658_s_at	65977	PLEKHA3	pleckstrin homology domain containing, family A (phosphoinositide binding specific) member 3	0.000660033	0.0273596	7.29018	6.87689	6.80766	1.33172	1.04915	1.39718	0.00456828	0.10579	0.621926	0.780101	0.000330425	0.0181934
243699_at	100507006	LOC100507006	uncharacterized LOC100507006	0.000659658	0.0273856	8.26603	7.4637	7.0715	1.74392	1.3124	2.28872	0.00563396	0.115154	0.176837	0.392394	0.000195784	0.0149296
200998_s_at	10970	CKAP4	cytoskeleton-associated protein 4	0.000677595	0.0275446	8.80176	8.51129	7.56791	1.22304	1.92303	2.35194	0.247141	0.544921	0.00997285	0.13618	0.000788649	0.0264536
239494_at	---	---	---	0.000698319	0.0279302	7.16828	6.29639	6.14789	1.83006	1.10842	2.02848	0.00489423	0.109132	0.637133	0.790847	0.000771879	0.0262617
212841_s_at	8495	PPFIBP2	PTPRF interacting protein, binding protein 2 (liprin beta 2)	0.000701856	0.0280102	7.45217	6.7423	6.52197	1.63566	1.165	1.90554	0.00356621	0.095956	0.421645	0.629222	0.00166776	0.0375093
1557315_a_at	---	---	---	0.000708754	0.0281621	5.26113	4.73155	4.66031	1.44351	1.05062	1.51658	0.00177854	0.0735008	0.757893	0.868244	0.0133086	0.100712
238746_at	11264	PXMP4	peroxisomal membrane protein 4, 24kDa	0.000719342	0.0283971	4.7432	4.39907	4.33865	1.26939	1.04277	1.32368	0.00650455	0.121585	0.651922	0.800787	0.00125205	0.0329748
209950_s_at	50853	VILL	villin-like	0.000722815	0.0284725	6.65738	6.29683	6.20446	1.28392	1.06612	1.36881	0.0013812	0.0665934	0.498578	0.690837	0.00371592	0.0544249
233553_at	---	---	---	0.000725981	0.0284946	4.90511	3.94312	3.90393	1.948	1.02753	2.00164	0.000816989	0.0555583	0.864367	0.929587	0.000179243	0.0143486
1558692_at	112770	C1orf85	chromosome 1 open reading frame 85	0.000728479	0.0285312	5.29839	4.36484	4.32644	1.90997	1.02697	1.96148	0.0025198	0.0845217	0.907528	0.953572	0.00301936	0.0494263
200951_s_at	894	CCND2	cyclin D2	0.000737977	0.0286162	6.69781	5.96452	5.87663	1.66243	1.06281	1.76685	0.00931419	0.142448	0.755352	0.866894	0.000480684	0.0213323
208243_s_at	1268	CNR1	cannabinoid receptor 1 (brain)	0.000739669	0.0286615	5.37346	4.72505	4.70181	1.56744	1.01624	1.59289	0.000354151	0.0418212	0.914136	0.957111	0.0072828	0.0749599
232051_at	92922	CCDC102A	coiled-coil domain containing 102A	0.000743186	0.0287774	6.06105	5.65396	5.56161	1.326	1.06611	1.41366	0.00343631	0.0942701	0.646316	0.797125	0.0159008	0.109742
227155_at	8543	LMO4	LIM domain only 4	0.000744181	0.0287955	5.61562	4.94166	4.8789	1.59545	1.04446	1.66638	0.000725322	0.0537358	0.727566	0.849793	0.000667837	0.0246883
223462_at	84286	TMEM175	transmembrane protein 175	0.000751535	0.0289572	6.91268	6.49852	6.45666	1.33252	1.02945	1.37176	0.00347447	0.0945109	0.795019	0.890275	0.00422532	0.0578851
1555993_at	776	CACNA1D	calcium channel, voltage-dependent, L type, alpha 1D subunit	0.000750747	0.0289676	4.82777	3.98776	3.42755	1.79006	1.47448	2.63942	0.00375038	0.0976438	0.0581134	0.231991	0.000195424	0.0149438
1556986_at	26716	OR2H1	olfactory receptor, family 2, subfamily H, member 1	0.000757849	0.0291183	4.51397	4.26621	4.0411	1.18736	1.16887	1.38787	0.0439774	0.267609	0.182276	0.398479	0.00368445	0.0541671
1555783_x_at	54896	PQLC2	PQ loop repeat containing 2	0.000759598	0.0291241	5.78412	5.44434	5.08066	1.26556	1.28671	1.62841	0.035582	0.247324	0.0856488	0.27496	0.00127319	0.0332435
229198_at	57558	USP35	ubiquitin specific peptidase 35	0.000775665	0.0294102	5.90068	5.59118	5.56198	1.23928	1.02045	1.26462	0.0102358	0.148525	0.832162	0.911355	0.00451616	0.0600197
219647_at	64091	POPDC2	popeye domain containing 2	0.000785719	0.0295455	4.87176	4.53299	4.47785	1.26468	1.03897	1.31396	0.00731335	0.12882	0.703699	0.834539	0.00366548	0.0539752
210550_s_at	5923	RASGRF1	Ras protein-specific guanine nucleotide-releasing factor 1	0.000788944	0.0295651	6.04175	5.10947	4.80522	1.90829	1.23478	2.35631	0.0104283	0.149455	0.427487	0.63458	0.000610036	0.0235715
202826_at	6692	SPINT1	serine peptidase inhibitor, Kunitz type 1	0.000790032	0.0295654	5.7916	5.40546	5.15777	1.30689	1.18731	1.55168	0.0330901	0.241259	0.271205	0.493384	0.00222898	0.0431855
227556_at	---	---	---	0.00080969	0.0298314	6.05521	5.15262	4.71955	1.86942	1.3501	2.5239	0.0129504	0.162811	0.1997	0.418017	2.51e-05	0.00620498
209698_at	54535	CCHCR1	coiled-coil alpha-helical rod protein 1	0.000809524	0.0298454	6.38622	6.02139	6.01845	1.28773	1.00204	1.29036	0.000755029	0.0546048	0.978143	0.989582	0.00230735	0.0438036
234020_x_at	---	---	---	0.000809238	0.029855	2.66575	2.30523	2.26272	1.28388	1.02991	1.32228	0.00549295	0.114367	0.749289	0.862961	0.00113871	0.0314758
218630_at	54903	MKS1	Meckel syndrome, type 1	0.00080736	0.0299068	5.2327	4.87519	4.78331	1.28121	1.06576	1.36546	0.00465131	0.106763	0.533376	0.71696	0.0030909	0.0499247
220089_at	79944	L2HGDH	L-2-hydroxyglutarate dehydrogenase	0.000827746	0.0299517	3.8863	3.56066	3.53498	1.25322	1.01796	1.27573	0.00523163	0.111778	0.841069	0.9163	0.0032922	0.0515172
1566256_s_at	160897	GPR180	G protein-coupled receptor 180	0.000831865	0.0300015	3.53101	2.91352	2.78198	1.53421	1.09546	1.68066	0.00244038	0.0832363	0.458235	0.65935	0.000140276	0.0129554
220309_at	55001	TTC22	tetratricopeptide repeat domain 22	0.000834167	0.0300053	4.42126	4.10787	3.77446	1.24263	1.25999	1.5657	0.063401	0.311004	0.0433221	0.207976	9.84e-07	0.00173548
214486_x_at	8837	CFLAR	CASP8 and FADD-like apoptosis regulator	0.000856	0.0302337	8.02804	7.54591	7.4757	1.3968	1.04987	1.46646	0.002719	0.0872426	0.584595	0.753803	2.97e-05	0.0065036
219147_s_at	54981	NMRK1	nicotinamide riboside kinase 1	0.00087136	0.0304809	7.91474	7.16685	7.12881	1.67933	1.02672	1.7242	0.00180211	0.0739164	0.88209	0.939518	0.00338729	0.052081
218935_at	30845	EHD3	EH-domain containing 3	0.000882173	0.0306046	8.12253	7.33987	6.76771	1.72031	1.48675	2.55767	0.00742121	0.12951	0.0361657	0.194795	4.55e-05	0.00761346
242428_at	---	---	---	0.000897498	0.0307268	6.26497	5.39295	5.34668	1.83023	1.03259	1.88988	0.00191782	0.0765938	0.860047	0.927367	0.000814037	0.0270234
203557_s_at	5092	PCBD1	pterin-4 alpha-carbinolamine dehydratase/dimerization cofactor of hepatocyte nuclear factor 1 alpha	0.000930828	0.0312227	6.79217	6.30828	5.98407	1.39851	1.25198	1.7509	0.0125719	0.161089	0.1421	0.351172	0.000671781	0.0246839
230305_at	---	---	---	0.000930122	0.0312373	6.89138	6.04933	6.02019	1.79259	1.02041	1.82917	0.00411369	0.101268	0.939303	0.969629	0.0179573	0.116467
212014_x_at	960	CD44	CD44 molecule (Indian blood group)	0.000961684	0.0314851	9.26163	8.70478	8.31754	1.47105	1.30789	1.92397	0.0172548	0.182618	0.169124	0.382781	0.00124826	0.0329067
219407_s_at	10319	LAMC3	laminin, gamma 3	0.000972688	0.0316369	5.38725	5.14647	4.55039	1.18163	1.5116	1.78616	0.131008	0.419717	0.000725566	0.1127	1.12e-05	0.00484603
1558290_a_at	---	---	---	0.000972631	0.0316539	7.18869	6.65258	6.25573	1.45006	1.31664	1.90919	0.0120285	0.158281	0.0424419	0.206672	2.11e-05	0.00594794
1564074_at	---	---	---	0.000985434	0.031768	5.3879	5.17549	4.7848	1.15862	1.31103	1.51898	0.0885402	0.357555	0.0375426	0.197218	0.0023204	0.0438685
209835_x_at	960	CD44	CD44 molecule (Indian blood group)	0.000985145	0.0317775	9.44454	8.89326	8.49241	1.46538	1.32029	1.93473	0.0237777	0.209922	0.187019	0.403603	0.00180703	0.0389742
232594_at	440498	HSBP1L1	heat shock factor binding protein 1-like 1	0.000988318	0.0317861	6.1973	5.63616	5.43808	1.47543	1.14717	1.69258	0.00151372	0.0691415	0.235082	0.456173	0.000407676	0.0197254
50277_at	26088	GGA1	golgi-associated, gamma adaptin ear containing, ARF binding protein 1	0.000999395	0.0318798	8.71506	8.30742	8.19982	1.32652	1.07743	1.42923	0.00842659	0.136673	0.496187	0.689044	0.000637664	0.0241109
219413_at	79777	ACBD4	acyl-CoA binding domain containing 4	0.00100227	0.0319155	6.02007	5.7869	5.68357	1.17541	1.07425	1.26268	0.0120899	0.158517	0.277962	0.499756	0.000317895	0.0178449
211446_at	353299	RGSL1	regulator of G-protein signaling like 1	0.00101592	0.0320333	3.9207	3.61592	3.42642	1.23523	1.14037	1.40862	0.0318056	0.236305	0.212008	0.431201	0.000236199	0.0159238
221572_s_at	65010	SLC26A6	solute carrier family 26, member 6	0.00104005	0.0321632	5.94775	5.61371	5.30556	1.26054	1.23812	1.5607	0.0130513	0.163142	0.0871439	0.277269	0.001828	0.0391637
227429_at	283229	EFCAB4A	EF-hand calcium binding domain 4A	0.0010532	0.0323867	6.54064	6.13138	5.64953	1.32801	1.39653	1.8546	0.0236089	0.209073	0.0784237	0.264191	0.00351216	0.0528128
215688_at	5923	RASGRF1	Ras protein-specific guanine nucleotide-releasing factor 1	0.00110219	0.033184	4.7774	4.19904	4.00849	1.49315	1.1412	1.70398	0.00643676	0.121523	0.376112	0.591002	0.000587742	0.023202
237870_at	4835	NQO2	NAD(P)H dehydrogenase, quinone 2	0.00111008	0.0333298	4.8079	4.53754	4.32108	1.20611	1.16188	1.40135	0.0375796	0.252106	0.230994	0.451412	0.00567013	0.0667559
202344_at	3297	HSF1	heat shock transcription factor 1	0.00111333	0.0333725	7.05186	6.78843	6.65778	1.20032	1.09479	1.3141	0.00517125	0.111183	0.210542	0.429865	0.00100895	0.0300133
219095_at	---	---	---	0.00112071	0.0334471	7.07633	6.7611	6.74591	1.24421	1.01059	1.25738	0.00154066	0.0696736	0.904409	0.951868	0.0133505	0.100932
206047_at	2784	GNB3	guanine nucleotide binding protein (G protein), beta polypeptide 3	0.00113262	0.0336554	6.50277	6.0828	5.68139	1.3379	1.3208	1.7671	0.0235822	0.209006	0.0417781	0.205508	0.000127963	0.0122101
215650_at	---	---	---	0.00113877	0.0337831	3.35026	3.01427	2.81632	1.26224	1.14707	1.44788	0.0482689	0.278064	0.293139	0.514985	0.000482586	0.0213474
228340_at	7090	TLE3	transducin-like enhancer of split 3 (E(sp1) homolog, Drosophila)	0.00114041	0.0338133	6.96514	6.4317	6.25741	1.44738	1.12841	1.63323	0.00376805	0.0978243	0.312635	0.53345	0.000301266	0.0175417
1559523_at	---	---	---	0.00118332	0.0344139	3.79945	3.39867	3.33506	1.32022	1.04508	1.37974	0.0106314	0.150588	0.676479	0.816929	0.000350798	0.0185313
1555213_a_at	64581	CLEC7A	C-type lectin domain family 7, member A	0.00117559	0.0344455	5.42354	5.3552	4.66278	1.0485	1.616	1.69438	0.668764	0.841031	0.00127491	0.111351	0.000187523	0.0146888
211889_x_at	634	CEACAM1	carcinoembryonic antigen-related cell adhesion molecule 1 (biliary glycoprotein)	0.00119375	0.0345883	6.99725	6.39008	6.12403	1.52326	1.20251	1.83174	0.0196942	0.191837	0.380436	0.595111	0.00208207	0.0419136
212242_at	7277	TUBA4A	tubulin, alpha 4a	0.00119262	0.0345922	10.5455	10.0791	9.74983	1.38159	1.2564	1.73583	0.035945	0.248299	0.179499	0.395078	0.000391296	0.0193787
208301_at	---	---	---	0.00120522	0.0347549	5.21945	4.90863	4.84072	1.24041	1.0482	1.3002	0.0154028	0.174142	0.659313	0.805666	0.00602544	0.0687338
213532_at	---	---	---	0.00124004	0.0352936	9.36252	8.90524	8.85452	1.37295	1.03578	1.42208	0.00782809	0.132837	0.766879	0.874105	0.000900699	0.028351
208456_s_at	22800	RRAS2	related RAS viral (r-ras) oncogene homolog 2	0.00124136	0.035313	9.08526	8.46134	8.42423	1.54105	1.02606	1.58122	0.00118519	0.0635294	0.87613	0.936344	0.0109788	0.0913789
1557948_at	653583	PHLDB3	pleckstrin homology-like domain, family B, member 3	0.00124678	0.0353568	5.7283	5.16816	5.08356	1.47441	1.0604	1.56346	0.000573428	0.0493735	0.702424	0.833805	0.0122927	0.0964556
1554574_a_at	1727	CYB5R3	cytochrome b5 reductase 3	0.00127373	0.035604	7.02168	6.51205	6.40084	1.42368	1.08014	1.53777	0.00161053	0.0706143	0.665486	0.809609	0.0254341	0.138355
209722_s_at	5272	SERPINB9	serpin peptidase inhibitor, clade B (ovalbumin), member 9	0.00127888	0.0356567	6.64036	6.06267	6.01082	1.49246	1.03659	1.54708	0.00151701	0.0691186	0.748975	0.862673	0.000699685	0.0251349
202180_s_at	9961	MVP	major vault protein	0.00129948	0.0358832	7.27339	7.18257	6.61772	1.06498	1.47923	1.57534	0.528881	0.757057	0.0039399	0.119608	0.000375003	0.0190021
31837_at	91289	LMF2	lipase maturation factor 2	0.00131399	0.0360292	7.0593	6.78582	6.64862	1.20872	1.09977	1.32931	0.00848093	0.136945	0.367333	0.583242	0.0107686	0.0908044
226051_at	140606	SELM	selenoprotein M	0.00132157	0.0361286	8.13376	7.4641	6.89505	1.5907	1.48354	2.35987	0.00594743	0.117096	0.223099	0.443159	0.0178669	0.116156
231726_at	56122	PCDHB14	protocadherin beta 14	0.00132638	0.0361876	2.28008	1.91684	1.78886	1.28631	1.09276	1.40564	0.00165377	0.0715913	0.214951	0.434295	0.000333705	0.0183186
212315_s_at	23225	NUP210	nucleoporin 210kDa	0.0013318	0.0362629	7.63063	7.31811	7.10675	1.24188	1.15778	1.43781	0.0250769	0.214768	0.225524	0.445692	0.00253401	0.0457704
236097_at	---	---	---	0.0013328	0.0362723	6.22568	5.834	5.71172	1.31192	1.08846	1.42797	0.000575614	0.0492515	0.315156	0.535578	0.00183871	0.0392854
215058_at	160518	DENND5B	DENN/MADD domain containing 5B	0.00135181	0.0365348	7.46717	6.62519	6.56125	1.79251	1.04532	1.87374	0.0086539	0.138268	0.828531	0.909308	0.000207996	0.0152035
214459_x_at	3107	HLA-C	major histocompatibility complex, class I, C	0.0013858	0.0371234	12.6609	12.353	12.3223	1.23788	1.02157	1.26459	0.0151974	0.173433	0.831706	0.911129	0.00567282	0.0667444
225789_at	116988	AGAP3	ArfGAP with GTPase domain, ankyrin repeat and PH domain 3	0.00138368	0.0371575	6.71032	6.52007	6.08813	1.14096	1.34905	1.53921	0.179941	0.475095	0.00553239	0.124325	1.37e-05	0.00511224
202791_s_at	9701	PPP6R2	protein phosphatase 6, regulatory subunit 2	0.0013928	0.0371652	7.22579	6.88314	6.8588	1.26808	1.01702	1.28966	0.00384407	0.0988126	0.841929	0.916689	0.00251401	0.045605
204741_at	636	BICD1	bicaudal D homolog 1 (Drosophila)	0.00139472	0.03718	7.15207	6.67223	6.56298	1.39459	1.07867	1.5043	0.0104702	0.149779	0.577043	0.748549	0.00121246	0.0325117
244428_at	1788	DNMT3A	DNA (cytosine-5-)-methyltransferase 3 alpha	0.00142096	0.0375139	6.26236	5.78177	5.07747	1.39532	1.62935	2.27346	0.0291562	0.227796	0.0244182	0.17147	0.00140252	0.0347926
221030_s_at	83478	ARHGAP24	Rho GTPase activating protein 24	0.00141433	0.0375198	8.13042	7.26178	7.03048	1.82594	1.17389	2.14345	0.0154152	0.174173	0.567113	0.741615	0.00266669	0.0467912
201203_s_at	6238	RRBP1	ribosome binding protein 1	0.00142001	0.0375249	5.89506	5.23729	5.23517	1.57764	1.00147	1.57996	0.000820422	0.0555156	0.991358	0.995893	0.00356181	0.0530777
41657_at	6794	STK11	serine/threonine kinase 11	0.0014306	0.0375869	6.27787	6.04531	5.88312	1.17492	1.11898	1.31471	0.0131563	0.16363	0.15578	0.367171	0.00168732	0.0376393
215994_x_at	23061	TBC1D9B	TBC1 domain family, member 9B (with GRAM domain)	0.00144616	0.0377958	7.27353	6.92062	6.88638	1.27713	1.02402	1.3078	0.0042506	0.102289	0.78751	0.885875	0.00225567	0.0433492
233646_at	---	---	---	0.00145433	0.0379007	5.02487	4.58631	4.52944	1.35525	1.0402	1.40973	0.017153	0.182175	0.784255	0.884252	0.0044258	0.0594548
221653_x_at	23780	APOL2	apolipoprotein L, 2	0.00145421	0.0379155	7.96958	7.59529	7.43741	1.29621	1.11564	1.4461	0.00329279	0.0929443	0.286153	0.508232	0.00230157	0.043785
1562209_at	285429	DCAF4L1	DDB1 and CUL4 associated factor 4-like 1	0.00146838	0.0379952	2.89234	2.58303	2.5764	1.23912	1.00461	1.24483	0.0011184	0.0625242	0.9341	0.967033	0.000760351	0.0260477
230288_at	2259	FGF14	fibroblast growth factor 14	0.00147007	0.0380029	3.26717	3.22127	2.78266	1.03232	1.3553	1.39911	0.719648	0.869216	0.00237201	0.111131	1.1e-06	0.00182424
1557341_x_at	---	---	---	0.00148539	0.0382722	3.17275	2.81348	2.80122	1.28278	1.00853	1.29373	0.0011964	0.0638802	0.883914	0.940453	0.000210001	0.0152481
1555616_at	---	---	---	0.00150342	0.0384829	4.92298	4.42642	4.09458	1.41085	1.25862	1.77571	0.0206563	0.196176	0.100173	0.29586	3.68e-05	0.00694621
221754_s_at	57175	CORO1B	coronin, actin binding protein, 1B	0.00154608	0.0389368	6.47694	6.32812	5.85854	1.10866	1.3847	1.53517	0.296029	0.589416	0.00558916	0.124476	6.51e-05	0.00890475
209420_s_at	6609	SMPD1	sphingomyelin phosphodiesterase 1, acid lysosomal	0.00156055	0.0391749	7.00839	6.59864	6.59158	1.32846	1.0049	1.33497	0.0233432	0.207831	0.969792	0.985528	0.00124123	0.0328482
223564_s_at	54584	GNB1L	guanine nucleotide binding protein (G protein), beta polypeptide 1-like	0.0015614	0.0391783	5.62161	5.38213	5.22182	1.18057	1.11752	1.31932	0.0314918	0.235285	0.248849	0.470448	0.00292125	0.0487544
227444_at	100131755	ARMCX4	armadillo repeat containing, X-linked 4	0.00159728	0.0395701	4.44487	3.74439	3.70701	1.62505	1.02625	1.6677	0.00624516	0.119557	0.891188	0.944645	0.00381744	0.0551873
77508_r_at	79874	RABEP2	rabaptin, RAB GTPase binding effector protein 2	0.00160111	0.0396111	6.17636	5.92174	5.80175	1.19302	1.08673	1.29649	0.00994442	0.14687	0.369287	0.584917	0.0075907	0.0765723
220118_at	27033	ZBTB32	zinc finger and BTB domain containing 32	0.00161394	0.0396773	6.72427	6.26761	5.73656	1.37236	1.44499	1.98304	0.0494853	0.280665	0.0350058	0.192802	0.000126802	0.012163
1560279_a_at	221122	LOC221122	uncharacterized LOC221122	0.00162562	0.0397677	3.67721	3.67581	3.16181	1.00098	1.428	1.42939	0.991258	0.99669	0.00311604	0.114804	0.000492393	0.0214344
237077_at	---	---	---	0.00166914	0.0403985	4.97195	4.39662	4.13939	1.49002	1.19518	1.78084	0.0047114	0.106842	0.174477	0.38948	0.000281688	0.0172082
236745_at	124093	CCDC78	coiled-coil domain containing 78	0.00167091	0.0404235	5.52091	5.00355	4.77934	1.43134	1.16814	1.672	0.00644436	0.121415	0.354562	0.571815	0.00510476	0.0637076
201811_x_at	9467	SH3BP5	SH3-domain binding protein 5 (BTK-associated)	0.00168353	0.0405672	10.7574	10.3145	10.12	1.35931	1.14437	1.55555	0.0166078	0.179879	0.240302	0.461696	2.55e-05	0.00628964
202500_at	3300	DNAJB2	DnaJ (Hsp40) homolog, subfamily B, member 2	0.00169623	0.0406404	7.43656	6.974	6.94786	1.37798	1.01828	1.40318	0.000677218	0.0517859	0.893839	0.946225	0.0248186	0.136901
242257_at	---	---	---	0.00171717	0.0406609	2.75969	2.73845	2.34631	1.01483	1.31234	1.3318	0.837222	0.928935	0.00108371	0.11222	5.83e-06	0.00375294
227043_at	126075	CCDC159	coiled-coil domain containing 159	0.00169871	0.040682	6.87968	6.6664	6.32547	1.15932	1.26658	1.46837	0.0866462	0.35486	0.0807496	0.267445	0.00601882	0.0687156
211208_s_at	8573	CASK	calcium/calmodulin-dependent serine protein kinase (MAGUK family)	0.0017275	0.0407116	7.72957	7.09926	6.96849	1.5479	1.09488	1.69476	0.00697593	0.125505	0.534889	0.717864	0.000222348	0.0156058
234341_x_at	91548	LOC91548	uncharacterized LOC91548	0.00170177	0.0407375	8.5095	8.15992	7.99756	1.27419	1.11912	1.42597	0.0263803	0.219368	0.388228	0.601024	0.00322372	0.0510445
221293_s_at	50619	DEF6	differentially expressed in FDCP 6 homolog (mouse)	0.00173989	0.0408627	7.56387	7.0771	7.04036	1.4013	1.0258	1.43745	0.00559315	0.114921	0.829637	0.910029	0.00128579	0.0333968
237202_at	54858	PGPEP1	pyroglutamyl-peptidase I	0.00174242	0.0408696	6.73383	6.36202	6.1912	1.29397	1.12569	1.45662	0.0147172	0.171132	0.391424	0.603767	0.00690689	0.0732275
236382_at	49856	WRAP73	WD repeat containing, antisense to TP73	0.0017477	0.040888	5.48932	5.10879	5.05308	1.30182	1.03937	1.35307	0.00410522	0.101242	0.654522	0.802269	0.000805485	0.0268372
233233_at	283349	RASSF3	Ras association (RalGDS/AF-6) domain family member 3	0.00176532	0.0410195	7.6295	7.05527	7.03042	1.48889	1.01737	1.51475	0.00807761	0.134442	0.897201	0.948279	0.000168179	0.0140815
243961_at	100505622	LOC100505622	uncharacterized LOC100505622	0.00177106	0.0410657	7.10216	6.47248	6.32544	1.54721	1.1073	1.71323	0.0036337	0.0964898	0.571986	0.745278	0.00602711	0.0687385
225156_at	84337	ELOF1	elongation factor 1 homolog (S. cerevisiae)	0.00177608	0.0410774	9.08949	8.64674	8.54119	1.35919	1.07591	1.46236	0.0290678	0.227756	0.61454	0.77446	0.000578584	0.0230906
227903_x_at	91978	TPGS1	tubulin polyglutamylase complex subunit 1	0.00177463	0.0410787	5.30063	5.14177	4.64456	1.11641	1.41148	1.57578	0.333741	0.62074	0.0117928	0.142648	0.000115503	0.0115239
235835_at	---	---	---	0.00178744	0.0413054	4.74286	4.507	4.29335	1.17761	1.15962	1.36558	0.0177827	0.184456	0.118095	0.319741	0.00333832	0.0517941
227113_at	137872	ADHFE1	alcohol dehydrogenase, iron containing, 1	0.00179633	0.0414232	6.08526	5.68871	5.54214	1.31635	1.10694	1.45712	0.00583833	0.116203	0.381849	0.596129	0.00314928	0.0504208
218154_at	79792	GSDMD	gasdermin D	0.00179515	0.0414308	7.66781	7.39144	7.27617	1.21115	1.08318	1.31189	0.010789	0.151409	0.409707	0.619249	0.00660985	0.071762
223150_s_at	25930	PTPN23	protein tyrosine phosphatase, non-receptor type 23	0.00191689	0.0428129	6.44869	6.05481	5.96058	1.31393	1.0675	1.40261	0.00755802	0.130481	0.626428	0.783483	0.0124144	0.0970621
211879_x_at	56112	PCDHGA3	protocadherin gamma subfamily A, 3	0.0019242	0.042871	4.82935	4.72403	4.28683	1.07574	1.35398	1.45652	0.270449	0.565028	0.000719899	0.113431	0.000265567	0.0166513
203826_s_at	9600	PITPNM1	phosphatidylinositol transfer protein, membrane-associated 1	0.00195872	0.0432002	6.43552	6.33166	5.96923	1.07465	1.28559	1.38155	0.347737	0.63133	0.00921744	0.133606	0.000270081	0.0167423
231548_at	2309	FOXO3	forkhead box O3	0.00196911	0.04322	6.77664	6.19931	6.14066	1.49209	1.04149	1.554	0.00971107	0.145586	0.800065	0.893182	0.00231168	0.0438402
214892_x_at	58509	CACTIN	cactin, spliceosome C complex subunit	0.00197619	0.0432711	6.23301	6.07602	5.92202	1.11496	1.11265	1.24057	0.0643854	0.31283	0.0908797	0.282755	0.000154873	0.0134836
1557099_at	---	---	---	0.00197558	0.0432751	4.90267	4.40706	3.92903	1.40991	1.39284	1.96378	0.0283855	0.225644	0.0447332	0.210463	0.000196055	0.0149294
224469_s_at	64423	INF2	inverted formin, FH2 and WH2 domain containing	0.00199599	0.0434437	6.56999	6.32084	5.9213	1.18851	1.31909	1.56775	0.10083	0.377258	0.0287639	0.180063	0.000401463	0.0195807
202991_at	10948	STARD3	StAR-related lipid transfer (START) domain containing 3	0.00202303	0.0437536	6.09382	5.94416	5.6338	1.10931	1.24001	1.37556	0.197014	0.493596	0.0172778	0.155219	5.56e-05	0.00816559
230637_at	119559	SFXN4	sideroflexin 4	0.00204608	0.0438187	6.01181	5.7083	5.59645	1.23414	1.08061	1.33363	0.00399632	0.100045	0.388614	0.601384	0.00495677	0.0628506
211395_x_at	9103	FCGR2C	Fc fragment of IgG, low affinity IIc, receptor for (CD32) (gene/pseudogene)	0.00205851	0.0438617	9.81964	9.46728	9.00391	1.27665	1.37875	1.76018	0.0838438	0.349429	0.057339	0.231093	0.000598248	0.0234307
221262_s_at	66035	SLC2A11	solute carrier family 2 (facilitated glucose transporter), member 11	0.00204364	0.0438697	5.75454	5.2873	5.27287	1.38246	1.01005	1.39636	0.000741599	0.0544254	0.950545	0.975615	0.0531524	0.19965
236279_at	---	---	---	0.00206012	0.043879	4.96493	4.4182	4.31942	1.46078	1.07086	1.56429	0.00624309	0.119559	0.692619	0.82743	0.0106541	0.090466
1556051_a_at	636	BICD1	bicaudal D homolog 1 (Drosophila)	0.00203973	0.0438891	7.10633	6.4271	6.37111	1.60128	1.03957	1.66465	0.010784	0.151417	0.812426	0.900107	0.000101531	0.0109491
244413_at	160365	CLECL1	C-type lectin-like 1	0.002043	0.0438903	10.3297	9.39646	8.73515	1.90958	1.58152	3.02005	0.0608655	0.305866	0.319308	0.539515	0.00765949	0.0768267
225144_at	659	BMPR2	bone morphogenetic protein receptor, type II (serine/threonine kinase)	0.00206533	0.0439044	7.52594	6.5969	6.47354	1.904	1.08927	2.07397	0.00865398	0.138229	0.727842	0.849915	0.00144424	0.0353463
241383_at	201181	ZNF385C	zinc finger protein 385C	0.00206507	0.043916	4.9094	4.20645	4.02541	1.62783	1.1337	1.84547	0.0033753	0.0940593	0.42416	0.631648	0.000836706	0.0273279
212769_at	7090	TLE3	transducin-like enhancer of split 3 (E(sp1) homolog, Drosophila)	0.00207699	0.0440665	6.97111	6.48452	6.17809	1.40113	1.23664	1.73269	0.0149871	0.17222	0.206303	0.425197	0.00242781	0.0446788
1558390_at	148103	ZNF599	zinc finger protein 599	0.0020839	0.0441275	3.58368	3.43732	3.10358	1.10677	1.26028	1.39484	0.145031	0.435713	0.0277328	0.178115	0.00278614	0.0476783
204013_s_at	9836	LCMT2	leucine carboxyl methyltransferase 2	0.00208368	0.04414	4.27389	3.89977	3.41779	1.29605	1.39666	1.81013	0.0566174	0.296566	0.0518595	0.222735	0.00111509	0.0311377
224684_at	29934	SNX12	sorting nexin 12	0.00209311	0.0442026	7.15651	6.95955	6.79749	1.14628	1.11889	1.28256	0.0456057	0.271829	0.245363	0.466974	0.00844652	0.0804133
211018_at	4047	LSS	lanosterol synthase (2,3-oxidosqualene-lanosterol cyclase)	0.00212241	0.0445975	5.10973	4.68697	4.35505	1.34049	1.25869	1.68726	0.0119859	0.157873	0.0645758	0.242625	0.000487872	0.021408
238567_at	130367	SGPP2	sphingosine-1-phosphate phosphatase 2	0.00212238	0.044614	5.50678	4.79579	4.59847	1.63693	1.14657	1.87685	0.0041778	0.101656	0.537354	0.719953	0.00912929	0.0838334
207678_s_at	11063	SOX30	SRY (sex determining region Y)-box 30	0.00215711	0.0450841	2.96166	2.48623	2.42919	1.39034	1.04033	1.4464	0.0011882	0.0636287	0.595939	0.762014	0.000258054	0.0165212
209288_s_at	10602	CDC42EP3	CDC42 effector protein (Rho GTPase binding) 3	0.00216774	0.0451853	7.81193	7.07984	7.03775	1.66104	1.0296	1.71022	0.00810223	0.134525	0.880584	0.938938	0.00236138	0.0442001
1563108_at	114794	ELFN2	extracellular leucine-rich repeat and fibronectin type III domain containing 2	0.00216958	0.0451892	5.04247	4.85335	4.52368	1.14007	1.25672	1.43275	0.0771867	0.337966	0.0388371	0.199457	0.00298347	0.049207
211530_x_at	3135	HLA-G	major histocompatibility complex, class I, G	0.00217497	0.0452499	10.6348	10.3623	10.1933	1.2079	1.12428	1.35802	0.0481423	0.27792	0.217042	0.436776	5.55e-05	0.00818275
227121_at	---	---	---	0.00218624	0.0452604	8.91775	8.29709	8.20029	1.53757	1.0694	1.64428	0.0121891	0.159093	0.725704	0.848579	0.00452298	0.0600373
230182_at	10081	PDCD7	programmed cell death 7	0.00221206	0.0452976	5.62154	5.39857	5.07452	1.16713	1.25184	1.46106	0.173046	0.468034	0.0655912	0.244158	2.84e-05	0.00647625
1552632_a_at	22901	ARSG	arylsulfatase G	0.00222181	0.0453274	5.32888	4.61739	4.51423	1.63749	1.07412	1.75887	0.00745575	0.129823	0.747139	0.861484	0.00954255	0.0857278
228439_at	116071	BATF2	basic leucine zipper transcription factor, ATF-like 2	0.00225232	0.0455253	5.49936	5.17958	4.74946	1.24814	1.34734	1.68167	0.0756435	0.335318	0.0352781	0.193463	0.000266484	0.0166705
205789_at	912	CD1D	CD1d molecule	0.00224907	0.0455436	8.61192	7.65142	7.36893	1.94598	1.2163	2.36689	0.011492	0.154951	0.394503	0.606428	6.95e-05	0.00916024
205383_s_at	26137	ZBTB20	zinc finger and BTB domain containing 20	0.0022622	0.04559	9.10931	8.47595	8.37874	1.55118	1.0697	1.6593	0.0122902	0.159536	0.713687	0.840748	0.00222505	0.0432165
220734_s_at	80772	GLTPD1	glycolipid transfer protein domain containing 1	0.00226945	0.045652	6.84641	6.62951	6.22755	1.16223	1.3213	1.53565	0.123306	0.408963	0.0170122	0.154662	0.000303075	0.017535
204854_at	10536	LEPREL2	leprecan-like 2	0.00227375	0.0456713	5.40836	5.25773	4.78009	1.11005	1.39246	1.54571	0.264583	0.560441	0.0048084	0.120707	0.000250917	0.0163126
204912_at	3587	IL10RA	interleukin 10 receptor, alpha	0.00228906	0.0456769	10.3124	9.7252	9.09333	1.50229	1.54957	2.32791	0.0740614	0.332292	0.0740717	0.257494	0.00015382	0.0134777
238573_at	---	---	---	0.00228519	0.045683	4.54883	4.24694	4.00638	1.23275	1.18145	1.45644	0.0223918	0.203469	0.149231	0.359389	0.00257795	0.0461374
210658_s_at	23062	GGA2	golgi-associated, gamma adaptin ear containing, ARF binding protein 2	0.00230889	0.045722	9.08938	8.56536	8.48448	1.43796	1.05766	1.52087	0.00962815	0.145059	0.697127	0.830365	0.00194245	0.0403049
232708_at	2592	GALT	galactose-1-phosphate uridylyltransferase	0.00231086	0.0457445	4.7248	4.31777	4.21486	1.32595	1.07394	1.42399	0.00751042	0.130194	0.538986	0.721061	0.00316544	0.0505611
219922_s_at	4054	LTBP3	latent transforming growth factor beta binding protein 3	0.00239925	0.0465668	6.24669	5.78607	5.54406	1.37614	1.18264	1.62748	0.00496157	0.109473	0.169737	0.383456	0.00127879	0.0332943
229265_at	6497	SKI	v-ski sarcoma viral oncogene homolog (avian)	0.00241002	0.0465775	8.0385	7.38676	7.26025	1.57107	1.09165	1.71506	0.0101749	0.148192	0.609685	0.771418	0.000889562	0.0281952
209427_at	6525	SMTN	smoothelin	0.00240066	0.0465778	5.52667	5.18015	5.05006	1.27149	1.09436	1.39147	0.0161806	0.177931	0.461065	0.66168	0.00591638	0.0682011
218164_at	64847	SPATA20	spermatogenesis associated 20	0.00240177	0.0465828	7.39344	6.88592	6.53101	1.42161	1.2789	1.8181	0.010385	0.149185	0.242342	0.463938	0.0106233	0.0903874
210992_x_at	9103	FCGR2C	Fc fragment of IgG, low affinity IIc, receptor for (CD32) (gene/pseudogene)	0.00242334	0.0467193	9.277	9.03668	8.37316	1.18125	1.58394	1.87103	0.256821	0.55328	0.00590588	0.124625	5.33e-05	0.00805497
206170_at	154	ADRB2	adrenoceptor beta 2, surface	0.00243335	0.0468132	7.33374	6.97863	6.12756	1.27908	1.80384	2.30725	0.225778	0.523689	0.00481932	0.120593	3.06e-06	0.00293158
221123_x_at	---	---	---	0.00245505	0.0469499	8.39106	7.79251	7.78651	1.51419	1.00417	1.5205	0.00325649	0.0926372	0.974848	0.987838	0.00204402	0.0415298
202716_at	5770	PTPN1	protein tyrosine phosphatase, non-receptor type 1	0.00245172	0.0469684	9.01888	8.45396	8.42639	1.47931	1.01929	1.50785	0.00923158	0.141899	0.894973	0.946931	0.00120667	0.0324519
217553_at	256227	STEAP1B	STEAP family member 1B	0.00249297	0.047131	7.69676	6.91175	6.37547	1.72311	1.45022	2.4989	0.0444208	0.268751	0.320136	0.540329	0.00999979	0.0879708
1552848_a_at	139411	PTCHD1	patched domain containing 1	0.00249131	0.0471485	3.92483	3.3744	2.87406	1.46452	1.41454	2.07163	0.0200041	0.193238	0.0411078	0.204232	0.000271444	0.0168077
220280_s_at	51281	ANKMY1	ankyrin repeat and MYND domain containing 1	0.00250571	0.0471763	5.34121	5.0048	4.9248	1.26261	1.05702	1.33461	0.0139476	0.167564	0.616895	0.776426	0.0059615	0.068361
1568682_a_at	100507336	LOC100507336	uncharacterized LOC100507336	0.00251301	0.0472324	4.33943	4.26625	3.93322	1.05203	1.25965	1.3252	0.420689	0.685742	0.0171393	0.154661	0.00334163	0.0518309
1563993_at	---	---	---	0.0025165	0.0472491	4.06684	3.44462	3.32306	1.53924	1.08791	1.67455	0.000436051	0.0440686	0.292389	0.514147	0.000335422	0.0183026
214219_x_at	11184	MAP4K1	mitogen-activated protein kinase kinase kinase kinase 1	0.00252513	0.0472813	8.50819	8.13403	8.01164	1.29609	1.08854	1.41084	0.028286	0.225279	0.494404	0.687702	0.00097144	0.0293769
47105_at	54920	DUS2L	dihydrouridine synthase 2-like, SMM1 homolog (S. cerevisiae)	0.00254422	0.0473792	7.70431	7.33727	7.05381	1.28971	1.21711	1.56971	0.0528106	0.289089	0.190096	0.407222	0.00104075	0.0305439
1552401_a_at	---	---	---	0.00257934	0.0476922	4.1149	3.95685	3.39174	1.11577	1.4795	1.65078	0.358717	0.639813	0.00641214	0.126473	0.000142943	0.0130257
217609_at	---	---	---	0.00258703	0.0477858	4.76152	4.33665	4.26486	1.34245	1.05102	1.41094	0.0196396	0.191613	0.71709	0.842851	0.00329046	0.0515341
210051_at	10411	RAPGEF3	Rap guanine nucleotide exchange factor (GEF) 3	0.00259448	0.0478264	6.1814	5.66578	5.57474	1.42961	1.06513	1.52273	0.000783102	0.0550335	0.569277	0.742988	0.00374774	0.054613
1556210_at	---	---	---	0.0026119	0.0479697	3.03154	2.68956	2.52479	1.26749	1.12099	1.42084	0.00301767	0.0904557	0.189261	0.406323	0.00176642	0.0385083
225020_at	153090	DAB2IP	DAB2 interacting protein	0.00263941	0.0482158	5.06925	4.9925	4.44634	1.05464	1.4602	1.53999	0.491792	0.733863	0.00403576	0.119467	0.00283797	0.0480538
204293_at	6448	SGSH	N-sulfoglucosamine sulfohydrolase	0.00264142	0.0482202	6.0674	5.69279	5.49685	1.29649	1.14547	1.48509	0.0133427	0.164378	0.165937	0.379005	0.00020007	0.0150258
1563222_at	51643	TMBIM4	transmembrane BAX inhibitor motif containing 4	0.00264423	0.0482232	6.11389	5.73079	5.5963	1.30414	1.09771	1.43157	0.0209898	0.197287	0.448531	0.651612	0.00149599	0.0358115
242278_at	---	---	---	0.002646	0.0482394	5.10071	4.90914	4.75309	1.142	1.11423	1.27246	0.073203	0.330775	0.172752	0.387432	0.000250016	0.0163122
223421_at	50626	CYHR1	cysteine/histidine-rich 1	0.00265033	0.0483023	6.71462	6.63591	6.23322	1.05607	1.32197	1.3961	0.431051	0.693413	0.00160651	0.110625	0.000226544	0.015659
228891_at	10507	SEMA4D	sema domain, immunoglobulin domain (Ig), transmembrane domain (TM) and short cytoplasmic domain, (semaphorin) 4D	0.00266225	0.0483584	7.00742	6.55618	6.44855	1.36721	1.07746	1.47312	0.0036259	0.0964232	0.544341	0.724979	0.00514686	0.063854
1569291_at	84809	CROCCP2	ciliary rootlet coiled-coil, rootletin pseudogene 2	0.00269167	0.0485861	7.15234	6.9071	6.75195	1.18529	1.11354	1.31987	0.0421826	0.263701	0.199639	0.417936	0.000140166	0.0129672
210006_at	25864	ABHD14A	abhydrolase domain containing 14A	0.00280176	0.0497681	7.02978	6.71728	6.35352	1.24186	1.28678	1.598	0.0281749	0.225083	0.100297	0.295954	0.00664994	0.0718265
232626_at	---	---	---	0.00280496	0.0497764	5.46571	5.1386	4.7843	1.2545	1.27836	1.6037	0.0619744	0.308602	0.0908911	0.282774	0.00111064	0.0311247
200905_x_at	3133	HLA-E	major histocompatibility complex, class I, E	0.00281442	0.0498472	12.7279	12.3455	12.181	1.3035	1.12079	1.46094	0.0217857	0.2009	0.359907	0.57671	0.00140913	0.0348933

## Sheet: funct clust pattern1
Annotation Cluster 1	Enrichment Score: 2.290596247867556
Category	Term	Count	%	PValue	Genes	List Total	Pop Hits	Pop Total	Fold Enrichment	Bonferroni	Benjamini	FDR
PIR_SUPERFAMILY	PIRSF001990:class I histocompatibility antigen	5	2.06612	2.6942e-06	HLA-J, HLA-A, HLA-C, HLA-B, HLA-E, HLA-G	93	9	7396	44.1816	0.000299012	0.000299012	0.00304901
INTERPRO	IPR001039:MHC class I, alpha chain, alpha1 and alpha2	6	2.47934	2.28865e-05	HLA-J, HLA-A, HLA-C, HLA-B, HLA-E, HLA-G, CD1D	218	27	16659	16.9817	0.0109029	0.0109029	0.0327537
GOTERM_CC_FAT	GO:0042612~MHC class I protein complex	6	2.47934	2.68403e-05	HLA-J, HLA-A, HLA-C, HLA-B, HLA-E, HLA-G, CD1D	167	28	12782	16.4012	0.00639439	0.00639439	0.0346157
INTERPRO	IPR011161:MHC class I-like antigen recognition	6	2.47934	2.7568e-05	HLA-J, HLA-A, HLA-C, HLA-B, HLA-E, HLA-G, CD1D	218	28	16659	16.3752	0.0131185	0.00658088	0.0394523
UP_SEQ_FEATURE	region of interest:Alpha-3	4	1.65289	0.000140507	HLA-A, HLA-C, HLA-B, HLA-E, HLA-G	233	9	19113	36.4578	0.114699	0.114699	0.217735
SP_PIR_KEYWORDS	mhc i	4	1.65289	0.000197735	HLA-A, HLA-C, HLA-B, HLA-E, HLA-G	234	10	19235	32.8803	0.0574146	0.0574146	0.263777
GOTERM_CC_FAT	GO:0042611~MHC protein complex	6	2.47934	0.000844357	HLA-J, HLA-A, HLA-C, HLA-B, HLA-E, HLA-G, CD1D	167	57	12782	8.05673	0.182812	0.0650811	1.08368
GOTERM_BP_FAT	GO:0002474~antigen processing and presentation of peptide antigen via MHC class I	4	1.65289	0.00126617	HLA-A, HLA-C, HLA-B, HLA-E, HLA-G	176	17	13528	18.0856	0.819895	0.819895	2.05739
GOTERM_MF_FAT	GO:0032393~MHC class I receptor activity	4	1.65289	0.00135528	HLA-A, HLA-C, HLA-B, HLA-E, HLA-G	173	17	12983	17.6579	0.409157	0.409157	1.86562
UP_SEQ_FEATURE	region of interest:Alpha-2	4	1.65289	0.00172769	HLA-A, HLA-C, HLA-B, HLA-E, HLA-G	233	20	19113	16.406	0.776691	0.393308	2.64668
UP_SEQ_FEATURE	region of interest:Alpha-1	4	1.65289	0.00172769	HLA-A, HLA-C, HLA-B, HLA-E, HLA-G	233	20	19113	16.406	0.776691	0.393308	2.64668
INTERPRO	IPR003597:Immunoglobulin C1-set	6	2.47934	0.00191808	HLA-A, HLA-C, HLA-B, HLA-E, IGHM, HLA-G, CD1D	218	68	16659	6.74271	0.601338	0.205395	2.71067
BBID	70.Signal_peptides_(MHC)_class_I_molecules	3	1.23967	0.00208093	HLA-A, HLA-C, HLA-B, HLA-E	11	3	358	32.5455	0.0625351	0.0625351	1.77364
KEGG_PATHWAY	hsa05332:Graft-versus-host disease	5	2.06612	0.00219959	IL6, HLA-A, HLA-C, HLA-B, HLA-E, HLA-G	74	39	5085	8.80977	0.195874	0.195874	2.40995
SMART	SM00407:IGc1	6	2.47934	0.00311678	HLA-A, HLA-C, HLA-B, HLA-E, IGHM, HLA-G, CD1D	134	68	9079	5.97827	0.337713	0.18619	3.57955
GOTERM_BP_FAT	GO:0019882~antigen processing and presentation	6	2.47934	0.00440603	HLA-J, HLA-A, HLA-C, HLA-B, HLA-E, HLA-G, CD1D	176	83	13528	5.55641	0.997457	0.863511	6.98915
KEGG_PATHWAY	hsa04144:Endocytosis	9	3.71901	0.00453336	ADRB2, IL2RA, ACAP3, HLA-A, HLA-C, HLA-B, HLA-E, HLA-G, EHD3, EPN2	74	184	5085	3.36112	0.362259	0.201413	4.90904
GOTERM_BP_FAT	GO:0048002~antigen processing and presentation of peptide antigen	4	1.65289	0.00549624	HLA-A, HLA-C, HLA-B, HLA-E, HLA-G	176	28	13528	10.9805	0.999423	0.774939	8.64629
SP_PIR_KEYWORDS	immune response	9	3.71901	0.00608815	TNFRSF13B, HLA-A, TFEB, HLA-C, HLA-B, CLEC7A, HLA-E, HLA-G, TLR9, CD1D	234	224	19235	3.30271	0.838931	0.166892	7.83255
SP_PIR_KEYWORDS	heterodimer	6	2.47934	0.00837101	IL2RA, HLA-A, TUBA4A, HLA-C, HLA-B, HLA-E, CD1D	234	103	19235	4.7884	0.919013	0.175801	10.6202
UP_SEQ_FEATURE	region of interest:Connecting peptide	4	1.65289	0.0108936	HLA-A, HLA-C, HLA-B, HLA-E, HLA-G	233	38	19113	8.63474	0.999925	0.850328	15.6259
UP_SEQ_FEATURE	domain:Ig-like C1-type	4	1.65289	0.0125347	HLA-A, HLA-C, HLA-B, HLA-E, HLA-G	233	40	19113	8.203	0.999982	0.838412	17.7716
SP_PIR_KEYWORDS	membrane protein	5	2.06612	0.0142573	CYB5R3, RRAS2, HLA-A, HLA-C, HLA-B, IGHM	234	77	19235	5.33772	0.986345	0.235361	17.4524
KEGG_PATHWAY	hsa05330:Allograft rejection	4	1.65289	0.0144382	HLA-A, HLA-C, HLA-B, HLA-E, HLA-G	74	36	5085	7.63514	0.763025	0.381175	14.8808
GOTERM_BP_FAT	GO:0006955~immune response	17	7.02479	0.0171416	IL6, IL2RA, HLA-J, TNFRSF13B, TFEB, HLA-A, HLA-C, HLA-B, HLA-E, IGHM, HLA-G, CD1D, TLR9, CCL22, APOL1, FCGR2C, SEMA4D, CLEC7A	176	690	13528	1.89374	1	0.946293	24.7006
KEGG_PATHWAY	hsa04940:Type I diabetes mellitus	4	1.65289	0.02184	HLA-A, HLA-C, HLA-B, HLA-E, HLA-G	74	42	5085	6.5444	0.887649	0.421045	21.7008
INTERPRO	IPR003006:Immunoglobulin/major histocompatibility complex, conserved site	5	2.06612	0.0269402	HLA-A, HLA-C, HLA-B, HLA-E, IGHM, HLA-G	218	87	16659	4.39181	0.999998	0.766245	32.3551
KEGG_PATHWAY	hsa05320:Autoimmune thyroid disease	4	1.65289	0.0361687	HLA-A, HLA-C, HLA-B, HLA-E, HLA-G	74	51	5085	5.38951	0.973932	0.455476	33.5097
KEGG_PATHWAY	hsa05416:Viral myocarditis	4	1.65289	0.0812331	HLA-A, HLA-C, HLA-B, HLA-E, HLA-G	74	71	5085	3.87134	0.999772	0.69827	60.882
KEGG_PATHWAY	hsa04612:Antigen processing and presentation	4	1.65289	0.115945	HLA-A, HLA-C, HLA-B, HLA-E, HLA-G	74	83	5085	3.31162	0.999995	0.78239	74.4684
KEGG_PATHWAY	hsa04514:Cell adhesion molecules (CAMs)	5	2.06612	0.120543	HLA-A, CNTNAP1, HLA-C, HLA-B, HLA-E, HLA-G	74	132	5085	2.60289	0.999997	0.756579	75.9016
INTERPRO	IPR007110:Immunoglobulin-like	10	4.13223	0.203751	FCGR2C, HLA-A, HLA-C, SEMA4D, FCRLB, HLA-B, HLA-E, IGHM, HLA-G, CEACAM1, CD1D	218	501	16659	1.5253	1	0.999308	96.1659
SP_PIR_KEYWORDS	duplication	5	2.06612	0.297488	IL2RA, HLA-A, HIVEP2, HLA-C, HLA-B, IGHM	234	228	19235	1.80265	1	0.894207	99.1049
KEGG_PATHWAY	hsa04650:Natural killer cell mediated cytotoxicity	4	1.65289	0.298222	HLA-A, HLA-C, HLA-B, HLA-E, HLA-G	74	133	5085	2.06665	1	0.932586	98.0224
INTERPRO	IPR013783:Immunoglobulin-like fold	9	3.71901	0.430577	FCGR2C, HLA-A, HLA-C, SEMA4D, FCRLB, HLA-B, HLA-E, IGHM, HLA-G, CEACAM1	218	553	16659	1.24368	1	0.999992	99.9684
SP_PIR_KEYWORDS	host-virus interaction	5	2.06612	0.454409	CFLAR, FCGR2C, HLA-A, HLA-C, HLA-B, CD1D	234	285	19235	1.44212	1	0.935742	99.9694
Annotation Cluster 2	Enrichment Score: 1.7494192885528568
Category	Term	Count	%	PValue	Genes	List Total	Pop Hits	Pop Total	Fold Enrichment	Bonferroni	Benjamini	FDR
INTERPRO	IPR001849:Pleckstrin homology	10	4.13223	0.0106011	PLEKHA3, DAB2IP, OSBPL3, ACAP3, DEF6, RASGRF1, OSBPL10, ARHGAP24, PHLDB3, AGAP3	218	277	16659	2.75875	0.993934	0.639767	14.1483
INTERPRO	IPR011993:Pleckstrin homology-type	10	4.13223	0.0180921	PLEKHA3, OSBPL3, ACAP3, DEF6, RASGRF1, PTPN4, OSBPL10, ARHGAP24, PHLDB3, AGAP3	218	303	16659	2.52203	0.999841	0.767201	22.9976
SMART	SM00233:PH	10	4.13223	0.0203818	PLEKHA3, DAB2IP, OSBPL3, ACAP3, DEF6, RASGRF1, OSBPL10, ARHGAP24, PHLDB3, AGAP3	134	277	9079	2.44598	0.934006	0.595888	21.3734
UP_SEQ_FEATURE	domain:PH	8	3.30579	0.0257182	PLEKHA3, DAB2IP, OSBPL3, ACAP3, DEF6, OSBPL10, ARHGAP24, AGAP3	233	237	19113	2.76895	1	0.895539	33.2467
Annotation Cluster 3	Enrichment Score: 1.6890411472347193
Category	Term	Count	%	PValue	Genes	List Total	Pop Hits	Pop Total	Fold Enrichment	Bonferroni	Benjamini	FDR
SP_PIR_KEYWORDS	Flavoprotein	8	3.30579	0.000326584	GPD2, CYB5R3, CHDH, CYB5R2, L2HGDH, STEAP1, DUS2L, NQO2	234	107	19235	6.14586	0.0930468	0.0320306	0.435313
SP_PIR_KEYWORDS	FAD	8	3.30579	0.000479853	GPD2, CYB5R3, CHDH, CYB5R2, L2HGDH, STEAP1, DUS2L, NQO2	234	114	19235	5.76848	0.133688	0.0352417	0.639006
GOTERM_MF_FAT	GO:0050662~coenzyme binding	5	2.06612	0.219893	CHDH, STEAP1, DUS2L, NQO2, ACBD4	173	181	12983	2.0731	1	0.989828	96.82
GOTERM_MF_FAT	GO:0050660~FAD binding	3	1.23967	0.247093	CHDH, STEAP1, DUS2L	173	72	12983	3.12693	1	0.991669	98.0573
GOTERM_MF_FAT	GO:0048037~cofactor binding	5	2.06612	0.421327	CHDH, STEAP1, DUS2L, NQO2, ACBD4	173	249	12983	1.50695	1	0.996248	99.9498
Annotation Cluster 4	Enrichment Score: 1.6788103783217512
Category	Term	Count	%	PValue	Genes	List Total	Pop Hits	Pop Total	Fold Enrichment	Bonferroni	Benjamini	FDR
GOTERM_CC_FAT	GO:0005626~insoluble fraction	20	8.26446	0.0126017	ADORA2A, CKAP4, MAN1B1, CASK, SPINT1, LSS, HLA-C, FOXO3, HLA-B, IGHM, CAMK2N1, PITPNM1, SLC26A6, SLC16A5, ADRB2, RASGRF1, PDE4A, PXMP4, RAPGEF3, PTPN1, CEACAM1	167	839	12782	1.82453	0.95173	0.531274	15.0903
GOTERM_CC_FAT	GO:0005624~membrane fraction	19	7.85124	0.0176949	ADORA2A, CKAP4, MAN1B1, SPINT1, CASK, LSS, HLA-C, FOXO3, HLA-B, IGHM, CAMK2N1, PITPNM1, SLC26A6, SLC16A5, ADRB2, RASGRF1, PDE4A, PXMP4, RAPGEF3, CEACAM1	167	809	12782	1.79758	0.985975	0.456412	20.5696
GOTERM_CC_FAT	GO:0000267~cell fraction	22	9.09091	0.0412374	CYB5R2, ADORA2A, CKAP4, MAN1B1, GALT, CASK, SPINT1, LSS, HLA-C, FOXO3, HLA-B, IGHM, CAMK2N1, PITPNM1, SLC26A6, ADRB2, SLC16A5, RASGRF1, PDE4A, PXMP4, RAPGEF3, PTPN1, CEACAM1	167	1083	12782	1.55481	0.999957	0.599473	41.9112
Annotation Cluster 5	Enrichment Score: 1.5534906007715237
Category	Term	Count	%	PValue	Genes	List Total	Pop Hits	Pop Total	Fold Enrichment	Bonferroni	Benjamini	FDR
GOTERM_BP_FAT	GO:0008202~steroid metabolic process	9	3.71901	0.00478249	APOL2, CYB5R3, STARD3, APOL1, OSBPL3, CYB5R2, INSIG2, OSBPL10, LSS	176	202	13528	3.42462	0.998476	0.80241	7.56454
SP_PIR_KEYWORDS	lipid transport	5	2.06612	0.00675994	APOL2, STARD3, APOL1, OSBPL3, OSBPL10	234	62	19235	6.6291	0.868413	0.155497	8.66114
GOTERM_BP_FAT	GO:0006869~lipid transport	6	2.47934	0.0401518	APOL2, STARD3, APOL1, OSBPL3, OSBPL10, GLTPD1	176	145	13528	3.18056	1	0.980945	48.9519
GOTERM_BP_FAT	GO:0010876~lipid localization	6	2.47934	0.0532305	APOL2, STARD3, APOL1, OSBPL3, OSBPL10, GLTPD1	176	157	13528	2.93746	1	0.983618	59.2418
GOTERM_MF_FAT	GO:0008289~lipid binding	9	3.71901	0.24722	APOL2, STARD3, PLEKHA3, APOL1, SNX12, GLTPD1, EPN2, ACBD4, CD1D	173	450	12983	1.50092	1	0.989858	98.0619
Annotation Cluster 6	Enrichment Score: 1.353141195948333
Category	Term	Count	%	PValue	Genes	List Total	Pop Hits	Pop Total	Fold Enrichment	Bonferroni	Benjamini	FDR
GOTERM_BP_FAT	GO:0006952~defense response	16	6.61157	0.0137263	IL6, IL2RA, ADORA2A, HLA-C, HLA-B, TP73, HLA-G, IL17RB, CD1D, TLR9, APOL2, CCL22, APOL1, HSF1, CD44, CLEC7A, HDAC9	176	615	13528	1.9997	1	0.93085	20.2905
GOTERM_BP_FAT	GO:0006954~inflammatory response	10	4.13223	0.0255786	APOL2, CCL22, IL6, IL2RA, CD44, ADORA2A, CLEC7A, HDAC9, TP73, TLR9	176	325	13528	2.36503	1	0.958709	34.6332
GOTERM_BP_FAT	GO:0009611~response to wounding	10	4.13223	0.248397	APOL2, CCL22, IL6, IL2RA, CD44, ADORA2A, CLEC7A, HDAC9, TP73, TLR9	176	530	13528	1.45026	1	0.981369	99.077
Annotation Cluster 7	Enrichment Score: 1.3452433889123059
Category	Term	Count	%	PValue	Genes	List Total	Pop Hits	Pop Total	Fold Enrichment	Bonferroni	Benjamini	FDR
GOTERM_MF_FAT	GO:0008092~cytoskeletal protein binding	14	5.78512	0.0166429	INF2, MYO6, ADORA2A, CLMN, ALDOC, MYO1D, PTPN4, VILL, CORO1B, NUMA1, SMTN, ANG, MIB2, CDC42EP3	173	504	12983	2.08462	0.998514	0.961454	20.7887
GOTERM_MF_FAT	GO:0003779~actin binding	9	3.71901	0.0685852	INF2, CORO1B, SMTN, MYO6, CLMN, ANG, MIB2, MYO1D, VILL	173	326	12983	2.07183	1	0.968126	62.7167
SP_PIR_KEYWORDS	actin-binding	7	2.89256	0.0806882	INF2, CORO1B, MYO6, CLMN, MIB2, MYO1D, VILL	234	247	19235	2.32958	1	0.681267	67.4912
Annotation Cluster 8	Enrichment Score: 1.1522979678709149
Category	Term	Count	%	PValue	Genes	List Total	Pop Hits	Pop Total	Fold Enrichment	Bonferroni	Benjamini	FDR
GOTERM_BP_FAT	GO:0016125~sterol metabolic process	7	2.89256	0.00197674	APOL2, CYB5R3, STARD3, APOL1, CYB5R2, INSIG2, LSS	176	101	13528	5.32718	0.931243	0.737784	3.19451
GOTERM_BP_FAT	GO:0008202~steroid metabolic process	9	3.71901	0.00478249	APOL2, CYB5R3, STARD3, APOL1, OSBPL3, CYB5R2, INSIG2, OSBPL10, LSS	176	202	13528	3.42462	0.998476	0.80241	7.56454
SP_PIR_KEYWORDS	lipid transport	5	2.06612	0.00675994	APOL2, STARD3, APOL1, OSBPL3, OSBPL10	234	62	19235	6.6291	0.868413	0.155497	8.66114
GOTERM_BP_FAT	GO:0008203~cholesterol metabolic process	6	2.47934	0.00680225	APOL2, CYB5R3, STARD3, APOL1, INSIG2, LSS	176	92	13528	5.01285	0.999902	0.785436	10.5949
GOTERM_BP_FAT	GO:0016126~sterol biosynthetic process	3	1.23967	0.0749885	CYB5R3, CYB5R2, LSS	176	35	13528	6.58831	1	0.989801	72.1682
SP_PIR_KEYWORDS	Steroid biosynthesis	3	1.23967	0.0844394	CYB5R3, CYB5R2, LSS	234	40	19235	6.16506	1	0.666815	69.2189
GOTERM_BP_FAT	GO:0006694~steroid biosynthetic process	4	1.65289	0.0977311	CYB5R3, STARD3, CYB5R2, LSS	176	85	13528	3.61711	1	0.981232	81.5009
SP_PIR_KEYWORDS	lipid synthesis	3	1.23967	0.333281	CYB5R3, CYB5R2, LSS	234	98	19235	2.51635	1	0.907141	99.5548
GOTERM_BP_FAT	GO:0008610~lipid biosynthetic process	6	2.47934	0.406575	CYB5R3, STARD3, CYB5R2, ANG, SMPD1, LSS	176	323	13528	1.42781	1	0.990683	99.9809
GOTERM_CC_FAT	GO:0005789~endoplasmic reticulum membrane	4	1.65289	0.682695	APOL2, CYB5R3, INSIG2, RRBP1	167	269	12782	1.13813	1	0.986249	100
GOTERM_CC_FAT	GO:0042175~nuclear envelope-endoplasmic reticulum network	4	1.65289	0.717674	APOL2, CYB5R3, INSIG2, RRBP1	167	284	12782	1.07801	1	0.989017	100
GOTERM_CC_FAT	GO:0044432~endoplasmic reticulum part	4	1.65289	0.832814	APOL2, CYB5R3, INSIG2, RRBP1	167	347	12782	0.882293	1	0.997137	100
Annotation Cluster 9	Enrichment Score: 1.0248728857866205
Category	Term	Count	%	PValue	Genes	List Total	Pop Hits	Pop Total	Fold Enrichment	Bonferroni	Benjamini	FDR
SP_PIR_KEYWORDS	GTPase activation	7	2.89256	0.0130124	GARNL3, ARHGAP31, DAB2IP, ACAP3, ARHGAP24, AGAP3, TBC1D9B	234	159	19235	3.61891	0.980084	0.229783	16.049
GOTERM_MF_FAT	GO:0030695~GTPase regulator activity	12	4.95868	0.0187415	GARNL3, ARHGAP31, DAB2IP, RABEP2, ACAP3, RASGRF1, MAP4K1, RAPGEF3, ARHGAP24, DOCK6, AGAP3, TBC1D9B	173	404	12983	2.2291	0.999351	0.913438	23.1041
GOTERM_MF_FAT	GO:0060589~nucleoside-triphosphatase regulator activity	12	4.95868	0.0216522	GARNL3, ARHGAP31, DAB2IP, RABEP2, ACAP3, RASGRF1, MAP4K1, RAPGEF3, ARHGAP24, DOCK6, AGAP3, TBC1D9B	173	413	12983	2.18052	0.999795	0.880368	26.2117
GOTERM_MF_FAT	GO:0005096~GTPase activator activity	8	3.30579	0.0272365	GARNL3, ARHGAP31, DAB2IP, RABEP2, ACAP3, ARHGAP24, AGAP3, TBC1D9B	173	220	12983	2.72895	0.999978	0.882682	31.8499
GOTERM_BP_FAT	GO:0051056~regulation of small GTPase mediated signal transduction	7	2.89256	0.109014	GARNL3, DAB2IP, ACAP3, RASGRF1, RAPGEF3, AGAP3, TBC1D9B	176	252	13528	2.1351	1	0.977831	84.9519
GOTERM_BP_FAT	GO:0032318~regulation of Ras GTPase activity	4	1.65289	0.151834	ACAP3, RASGRF1, AGAP3, TBC1D9B	176	104	13528	2.95629	1	0.985064	93.2933
GOTERM_MF_FAT	GO:0008047~enzyme activator activity	8	3.30579	0.157189	GARNL3, ARHGAP31, DAB2IP, RABEP2, ACAP3, ARHGAP24, AGAP3, TBC1D9B	173	335	12983	1.79215	1	0.991257	90.6959
GOTERM_BP_FAT	GO:0043087~regulation of GTPase activity	4	1.65289	0.21316	ACAP3, RASGRF1, AGAP3, TBC1D9B	176	123	13528	2.49963	1	0.977983	98.0425
GOTERM_MF_FAT	GO:0005083~small GTPase regulator activity	6	2.47934	0.298025	GARNL3, ACAP3, RASGRF1, MAP4K1, AGAP3, TBC1D9B	173	274	12983	1.64335	1	0.992579	99.2655
GOTERM_BP_FAT	GO:0051336~regulation of hydrolase activity	6	2.47934	0.442324	ACAP3, ADORA2A, ANG, RASGRF1, AGAP3, TBC1D9B	176	337	13528	1.36849	1	0.991916	99.9931
GOTERM_BP_FAT	GO:0046578~regulation of Ras protein signal transduction	4	1.65289	0.506537	ACAP3, RASGRF1, AGAP3, TBC1D9B	176	210	13528	1.46407	1	0.993966	99.9991
Annotation Cluster 10	Enrichment Score: 0.9981840587038386
Category	Term	Count	%	PValue	Genes	List Total	Pop Hits	Pop Total	Fold Enrichment	Bonferroni	Benjamini	FDR
SP_PIR_KEYWORDS	transmembrane protein	19	7.85124	0.000854539	PTPRJ, ATP1B1, IL2RA, PTPRG, GPER, HLA-A, HLA-C, HLA-B, HLA-E, GUCY2C, HLA-G, CD1D, MGAT3, ADRB2, CD44, FCGR2C, CNR1, CD82, CACNA1D, CEACAM1	234	642	19235	2.43274	0.225561	0.041708	1.13533
GOTERM_CC_FAT	GO:0044459~plasma membrane part	41	16.9421	0.0147285	CYB5R3, ATP1B1, ADORA2A, BMPR2, CASK, IL17RB, CD44, MARVELD2, PDE4A, CNR1, CNTNAP1, EHD3, CEACAM1, PTPRJ, IL6, IL2RA, MYO6, HLA-J, GNB1L, GPER, PTPRG, PTPN4, TNFRSF13B, HLA-A, HLA-C, HLA-B, ARHGAP24, HLA-E, HLA-G, CAMK2N1, CD1D, ARHGAP31, SLC26A6, SLC16A5, ADRB2, RRAS2, CD82, PTPN1, CLEC7A, KCNH2, STEAP1, CACNA1D	167	2203	12782	1.42446	0.971169	0.446254	17.4194
SP_PIR_KEYWORDS	membrane	91	37.6033	0.0279958	CYB5R3, ATP1B1, SLC45A4, SGPP2, MAN1B1, CASK, IGHM, PCDHGA3, TLR9, IL17RB, TMEM175, STARD3, INSIG2, CD44, PDE4A, SLC35D2, PXMP4, CNTNAP1, RAPGEF3, DENND5B, TMPRSS13, CEACAM1, PQLC2, TBC1D9B, PTPRJ, DAB2IP, MYO6, CLMN, PTPRG, GPER, HLA-A, HLA-C, BASP1, HLA-B, HLA-E, HLA-G, PITPNM1, C1ORF85, SLC26A6, ADRB2, MGAT3, CLECL1, DEF6, OR2H1, CD82, RRAS2, AKAP5, SEMA4D, VOPP1, KCNH2, STEAP1, GPR180, SLC2A1…	234	6256	19235	1.1957	0.999795	0.393117	31.5626
UP_SEQ_FEATURE	glycosylation site:N-linked (GlcNAc...)	62	25.6198	0.0502113	SGSH, ATP1B1, ARSG, LTBP3, IGHM, PCDHGA3, TLR9, IL17RB, WNT3, CD44, PXMP4, CNTNAP1, DENND5B, TMPRSS13, CEACAM1, PQLC2, PTPRJ, LEPREL2, GPER, PTPRG, HLA-A, SPINT1, HLA-C, HLA-B, HLA-E, HLA-G, C1ORF85, SLC26A6, MGAT3, ADRB2, CLECL1, OR2H1, LAMC3, CD82, SEMA4D, FCRLB, KCNH2, GPR180, SLC2A11, ADORA2A, PTCHD1, LMF2, BMPR2, PCDHB14, COL9A3, NUP210, CNR1, IL10RA, POPDC2, IL6, IL2RA, TNFRSF13B, ABHD14A, …	233	4129	19113	1.23174	1	0.975815	55.0276
UP_SEQ_FEATURE	topological domain:Extracellular	42	17.3554	0.0810237	ATP1B1, SLC2A11, ADORA2A, BMPR2, PCDHB14, PCDHGA3, TLR9, IL17RB, STARD3, CD44, MARVELD2, CNR1, IL10RA, SLC35D2, CNTNAP1, TMPRSS13, CEACAM1, PQLC2, PTPRJ, IL2RA, GPER, PTPRG, TNFRSF13B, HLA-A, HLA-C, HLA-B, GUCY2C, HLA-E, HLA-G, CD1D, ELFN2, SLC26A6, SLC16A5, ADRB2, GGT7, CLECL1, FCGR2C, OR2H1, CD82, SEMA4D, VOPP1, CLEC7A, CACNA1D	233	2719	19113	1.26711	1	0.99643	73.0369
GOTERM_CC_FAT	GO:0005887~integral to plasma membrane	22	9.09091	0.0901383	PTPRJ, ATP1B1, IL6, ADORA2A, PTPRG, GPER, TNFRSF13B, BMPR2, HLA-A, HLA-C, HLA-B, IL17RB, CD1D, SLC26A6, SLC16A5, ADRB2, CD44, CNR1, CD82, CNTNAP1, KCNH2, STEAP1, CEACAM1	167	1188	12782	1.41739	1	0.756109	70.4318
SP_PIR_KEYWORDS	glycoprotein	62	25.6198	0.0992187	SGSH, ATP1B1, ARSG, LTBP3, IGHM, PCDHGA3, TLR9, IL17RB, WNT3, CD44, PXMP4, CNTNAP1, DENND5B, TMPRSS13, CEACAM1, PQLC2, PTPRJ, LEPREL2, GPER, PTPRG, HLA-A, SPINT1, HLA-C, HLA-B, HLA-E, HLA-G, C1ORF85, SLC26A6, MGAT3, ADRB2, CLECL1, OR2H1, LAMC3, CD82, SEMA4D, FCRLB, KCNH2, GPR180, SLC2A11, ADORA2A, PTCHD1, LMF2, BMPR2, PCDHB14, COL9A3, NUP210, CNR1, IL10RA, POPDC2, IL6, IL2RA, TNFRSF13B, ABHD14A, …	234	4318	19235	1.18028	1	0.685622	75.2323
GOTERM_CC_FAT	GO:0031226~intrinsic to plasma membrane	22	9.09091	0.10721	PTPRJ, ATP1B1, IL6, ADORA2A, PTPRG, GPER, TNFRSF13B, BMPR2, HLA-A, HLA-C, HLA-B, IL17RB, CD1D, SLC26A6, SLC16A5, ADRB2, CD44, CNR1, CD82, CNTNAP1, KCNH2, STEAP1, CEACAM1	167	1215	12782	1.38589	1	0.796955	76.8412
SP_PIR_KEYWORDS	transmembrane	70	28.9256	0.107898	ATP1B1, SLC45A4, SGPP2, MAN1B1, IGHM, PCDHGA3, TLR9, IL17RB, TMEM175, STARD3, INSIG2, CD44, PXMP4, SLC35D2, CNTNAP1, DENND5B, TMPRSS13, CEACAM1, PQLC2, TBC1D9B, PTPRJ, CLMN, GPER, PTPRG, HLA-A, HLA-C, HLA-B, HLA-E, HLA-G, C1ORF85, SLC26A6, MGAT3, ADRB2, CLECL1, OR2H1, CD82, SEMA4D, VOPP1, KCNH2, STEAP1, GPR180, SLC2A11, ADORA2A, PTCHD1, LMF2, BMPR2, SFXN4, PCDHB14, MARVELD2, NUP210, CNR1, IL10RA,…	234	4973	19235	1.15706	1	0.70454	78.2366
UP_SEQ_FEATURE	transmembrane region	69	28.5124	0.117397	ATP1B1, SLC45A4, SGPP2, MAN1B1, PCDHGA3, TLR9, IL17RB, TMEM175, STARD3, INSIG2, CD44, PXMP4, SLC35D2, CNTNAP1, DENND5B, TMPRSS13, CEACAM1, PQLC2, TBC1D9B, PTPRJ, CLMN, GPER, PTPRG, HLA-A, HLA-C, HLA-B, HLA-E, HLA-G, C1ORF85, SLC26A6, MGAT3, ADRB2, CLECL1, OR2H1, CD82, SEMA4D, VOPP1, KCNH2, STEAP1, GPR180, SLC2A11, ADORA2A, PTCHD1, LMF2, BMPR2, SFXN4, PCDHB14, MARVELD2, NUP210, CNR1, IL10RA, ARMCX…	233	4911	19113	1.15253	1	0.999267	85.5888
UP_SEQ_FEATURE	topological domain:Cytoplasmic	48	19.8347	0.167892	ATP1B1, MAN1B1, PCDHGA3, IL17RB, TLR9, STARD3, CD44, SLC35D2, CNTNAP1, TMPRSS13, PQLC2, CEACAM1, PTPRJ, PTPRG, GPER, HLA-A, HLA-C, HLA-B, HLA-E, HLA-G, C1ORF85, SLC26A6, ADRB2, MGAT3, CLECL1, OR2H1, CD82, VOPP1, SEMA4D, KCNH2, SLC2A11, ADORA2A, BMPR2, PCDHB14, MARVELD2, IL10RA, CNR1, NUP210, IL2RA, RRBP1, TNFRSF13B, GUCY2C, CD1D, ELFN2, SLC16A5, GGT7, FCGR2C, CLEC7A, CACNA1D	233	3374	19113	1.167	1	0.999772	94.2216
GOTERM_CC_FAT	GO:0005886~plasma membrane	55	22.7273	0.221746	CYB5R3, ATP1B1, CASK, IGHM, PCDHGA3, TLR9, IL17RB, CD44, PDE4A, CNTNAP1, CEACAM1, PTPRJ, MYO6, HLA-J, GNB1L, GPER, PTPRG, HLA-A, HLA-C, BASP1, HLA-B, ARHGAP24, HLA-E, HLA-G, ARHGAP31, SLC26A6, ADRB2, CLECL1, DEF6, RASGRF1, OR2H1, RRAS2, CD82, AKAP5, SEMA4D, KCNH2, STEAP1, ADORA2A, BMPR2, PCDHB14, MARVELD2, CNR1, IL10RA, EFR3A, EHD3, IL6, IL2RA, TNFRSF13B, PTPN4, CAMK2N1, CD1D, SLC16A5, FCGR2C, CL…	167	3777	12782	1.11455	1	0.882337	96.0593
SP_PIR_KEYWORDS	signal	45	18.595	0.230956	SGSH, SPATA20, GPR180, LTBP3, ARSG, BMPR2, PCDHB14, IGHM, PCDHGA3, TLR9, IL17RB, CCL22, COL9A3, WNT3, CD44, ANG, NUP210, IL10RA, CNTNAP1, CEACAM1, PTPRJ, IL6, IL2RA, SELM, LEPREL2, RNASE4, PTPRG, HLA-A, SPINT1, HLA-C, HLA-B, GUCY2C, HLA-E, HLA-G, CD1D, DNASE2, ELFN2, C1ORF85, SLC26A6, APOL1, LAMC3, FCGR2C, SMPD1, SEMA4D, VOPP1, FCRLB	234	3250	19235	1.13817	1	0.845802	97.0027
UP_SEQ_FEATURE	signal peptide	45	18.595	0.235304	SGSH, SPATA20, GPR180, LTBP3, ARSG, BMPR2, PCDHB14, IGHM, PCDHGA3, TLR9, IL17RB, CCL22, COL9A3, WNT3, CD44, ANG, NUP210, IL10RA, CNTNAP1, CEACAM1, PTPRJ, IL6, IL2RA, SELM, LEPREL2, RNASE4, PTPRG, HLA-A, SPINT1, HLA-C, HLA-B, GUCY2C, HLA-E, HLA-G, CD1D, DNASE2, ELFN2, C1ORF85, SLC26A6, APOL1, LAMC3, FCGR2C, SMPD1, SEMA4D, VOPP1, FCRLB	233	3250	19113	1.1358	1	0.999909	98.4417
GOTERM_CC_FAT	GO:0031224~intrinsic to membrane	76	31.405	0.302216	ATP1B1, SLC45A4, SGPP2, MAN1B1, IGHM, PCDHGA3, TLR9, IL17RB, TMEM175, STARD3, INSIG2, CD44, PXMP4, SLC35D2, CNTNAP1, DENND5B, TMPRSS13, CEACAM1, PQLC2, TBC1D9B, PTPRJ, CLMN, PTPRG, GPER, HLA-A, HLA-C, BASP1, HLA-B, HLA-E, HLA-G, C1ORF85, SLC26A6, ADRB2, MGAT3, CLECL1, OR2H1, CD82, SEMA4D, VOPP1, KCNH2, STEAP1, MVP, GPR180, SLC2A11, ADORA2A, PTCHD1, LMF2, BMPR2, SFXN4, PCDHB14, MARVELD2, NUP210, C…	167	5485	12782	1.06052	1	0.908277	99.0358
GOTERM_CC_FAT	GO:0016021~integral to membrane	73	30.1653	0.33256	ATP1B1, SLC45A4, SGPP2, MAN1B1, IGHM, PCDHGA3, TLR9, IL17RB, TMEM175, STARD3, INSIG2, CD44, PXMP4, SLC35D2, CNTNAP1, DENND5B, TMPRSS13, CEACAM1, PQLC2, TBC1D9B, PTPRJ, CLMN, GPER, PTPRG, HLA-A, HLA-C, HLA-B, HLA-E, HLA-G, C1ORF85, SLC26A6, MGAT3, ADRB2, CLECL1, OR2H1, CD82, SEMA4D, VOPP1, KCNH2, STEAP1, MVP, GPR180, SLC2A11, ADORA2A, PTCHD1, LMF2, BMPR2, SFXN4, PCDHB14, MARVELD2, NUP210, CNR1, IL…	167	5297	12782	1.05481	1	0.916061	99.4566
UP_SEQ_FEATURE	disulfide bond	35	14.4628	0.544816	ATP1B1, ADORA2A, LTBP3, MAN1B1, BMPR2, PCDHB14, IGHM, CCL22, CD44, ANG, IL10RA, CNTNAP1, TMPRSS13, CEACAM1, IL6, IL2RA, GPER, RNASE4, TNFRSF13B, HLA-A, SPINT1, HLA-C, HLA-B, HLA-E, HLA-G, CD1D, DNASE2, SLC26A6, ADRB2, LAMC3, OR2H1, FCGR2C, SMPD1, SEMA4D, CLEC7A, FCRLB	233	2819	19113	1.01846	1	0.999996	99.9995
SP_PIR_KEYWORDS	disulfide bond	36	14.876	0.558981	ATP1B1, ADORA2A, LTBP3, MAN1B1, BMPR2, PCDHB14, IGHM, CCL22, CD44, ANG, IL10RA, CNTNAP1, TMPRSS13, CEACAM1, IL6, IL2RA, RNASE4, GPER, TNFRSF13B, HLA-A, SPINT1, HLA-C, HLA-B, HLA-E, HLA-G, CD1D, DNASE2, SLC26A6, ADRB2, LAMC3, OR2H1, FCGR2C, SMPD1, SEMA4D, CLEC7A, FCRLB, CACNA1D	234	2924	19235	1.01205	1	0.960077	99.9982
Annotation Cluster 11	Enrichment Score: 0.9493930945404426
Category	Term	Count	%	PValue	Genes	List Total	Pop Hits	Pop Total	Fold Enrichment	Bonferroni	Benjamini	FDR
SP_PIR_KEYWORDS	lysosome	6	2.47934	0.0351776	DNASE2, SGSH, C1ORF85, ARSG, SMPD1, CD1D	234	149	19235	3.3101	0.999978	0.448363	38.0166
GOTERM_CC_FAT	GO:0000323~lytic vacuole	6	2.47934	0.14028	DNASE2, SGSH, C1ORF85, ADRB2, SMPD1, CD1D	167	211	12782	2.17646	1	0.865598	85.7678
GOTERM_CC_FAT	GO:0005764~lysosome	6	2.47934	0.14028	DNASE2, SGSH, C1ORF85, ADRB2, SMPD1, CD1D	167	211	12782	2.17646	1	0.865598	85.7678
GOTERM_CC_FAT	GO:0005773~vacuole	6	2.47934	0.230233	DNASE2, SGSH, C1ORF85, ADRB2, SMPD1, CD1D	167	252	12782	1.82236	1	0.88427	96.579
Annotation Cluster 12	Enrichment Score: 0.9401239287328723
Category	Term	Count	%	PValue	Genes	List Total	Pop Hits	Pop Total	Fold Enrichment	Bonferroni	Benjamini	FDR
GOTERM_BP_FAT	GO:0043065~positive regulation of apoptosis	12	4.95868	0.0241465	CFLAR, ADRB2, CDKN1B, IL2RA, NME3, CD44, ADORA2A, RASGRF1, SMPD1, FOXO3, PDCD7, TP73	176	430	13528	2.14503	1	0.97464	33.0389
GOTERM_BP_FAT	GO:0043068~positive regulation of programmed cell death	12	4.95868	0.0252461	CFLAR, ADRB2, CDKN1B, IL2RA, NME3, CD44, ADORA2A, RASGRF1, SMPD1, FOXO3, PDCD7, TP73	176	433	13528	2.13017	1	0.968559	34.2662
GOTERM_BP_FAT	GO:0010942~positive regulation of cell death	12	4.95868	0.0259991	CFLAR, ADRB2, CDKN1B, IL2RA, NME3, CD44, ADORA2A, RASGRF1, SMPD1, FOXO3, PDCD7, TP73	176	435	13528	2.12038	1	0.948706	35.0945
GOTERM_BP_FAT	GO:0008219~cell death	15	6.19835	0.0829134	CFLAR, IL6, IL2RA, ADORA2A, FGF14, ALDOC, FOXO3, TP73, DNASE2, CDKN1B, APOL1, NME3, ANG, RASGRF1, PDCD7	176	719	13528	1.60355	1	0.98237	75.8327
GOTERM_BP_FAT	GO:0016265~death	15	6.19835	0.0865541	CFLAR, IL6, IL2RA, ADORA2A, FGF14, ALDOC, FOXO3, TP73, DNASE2, CDKN1B, APOL1, NME3, ANG, RASGRF1, PDCD7	176	724	13528	1.59248	1	0.978242	77.3597
GOTERM_BP_FAT	GO:0006917~induction of apoptosis	8	3.30579	0.121862	CFLAR, CDKN1B, NME3, ADORA2A, RASGRF1, FOXO3, PDCD7, TP73	176	320	13528	1.92159	1	0.983243	88.1429
GOTERM_BP_FAT	GO:0012502~induction of programmed cell death	8	3.30579	0.123302	CFLAR, CDKN1B, NME3, ADORA2A, RASGRF1, FOXO3, PDCD7, TP73	176	321	13528	1.9156	1	0.982516	88.458
GOTERM_BP_FAT	GO:0042981~regulation of apoptosis	15	6.19835	0.158496	CFLAR, IL6, IL2RA, ADORA2A, FOXO3, TP73, SERPINB9, ADRB2, CDKN1B, NME3, CD44, RASGRF1, SMPD1, SEMA4D, PDCD7	176	804	13528	1.43402	1	0.982146	94.1073
GOTERM_BP_FAT	GO:0043067~regulation of programmed cell death	15	6.19835	0.16707	CFLAR, IL6, IL2RA, ADORA2A, FOXO3, TP73, SERPINB9, ADRB2, CDKN1B, NME3, CD44, RASGRF1, SMPD1, SEMA4D, PDCD7	176	812	13528	1.41989	1	0.981487	95.0188
GOTERM_BP_FAT	GO:0012501~programmed cell death	12	4.95868	0.1686	DNASE2, CFLAR, IL6, CDKN1B, IL2RA, NME3, ADORA2A, RASGRF1, ALDOC, FOXO3, PDCD7, TP73	176	611	13528	1.5096	1	0.97858	95.1667
GOTERM_BP_FAT	GO:0010941~regulation of cell death	15	6.19835	0.170347	CFLAR, IL6, IL2RA, ADORA2A, FOXO3, TP73, SERPINB9, ADRB2, CDKN1B, NME3, CD44, RASGRF1, SMPD1, SEMA4D, PDCD7	176	815	13528	1.41467	1	0.978254	95.3307
GOTERM_BP_FAT	GO:0006915~apoptosis	11	4.54545	0.253005	DNASE2, CFLAR, IL6, IL2RA, NME3, ADORA2A, RASGRF1, ALDOC, FOXO3, PDCD7, TP73	176	602	13528	1.40449	1	0.980681	99.1656
GOTERM_BP_FAT	GO:0008624~induction of apoptosis by extracellular signals	3	1.23967	0.426525	CFLAR, ADORA2A, RASGRF1	176	112	13528	2.05885	1	0.991448	99.9891
SP_PIR_KEYWORDS	Apoptosis	6	2.47934	0.491276	DNASE2, CFLAR, NME3, FOXO3, PDCD7, TP73	234	381	19235	1.2945	1	0.944248	99.988
Annotation Cluster 13	Enrichment Score: 0.9388343571946183
Category	Term	Count	%	PValue	Genes	List Total	Pop Hits	Pop Total	Fold Enrichment	Bonferroni	Benjamini	FDR
GOTERM_BP_FAT	GO:0050728~negative regulation of inflammatory response	3	1.23967	0.0605799	ADRB2, IL2RA, ADORA2A	176	31	13528	7.43842	1	0.988323	64.1339
GOTERM_BP_FAT	GO:0050727~regulation of inflammatory response	4	1.65289	0.0755024	ADRB2, IL6, IL2RA, ADORA2A	176	76	13528	4.04545	1	0.988034	72.4209
GOTERM_BP_FAT	GO:0031348~negative regulation of defense response	3	1.23967	0.0787461	ADRB2, IL2RA, ADORA2A	176	36	13528	6.4053	1	0.985993	73.9663
GOTERM_BP_FAT	GO:0032102~negative regulation of response to external stimulus	3	1.23967	0.136522	ADRB2, IL2RA, ADORA2A	176	50	13528	4.61182	1	0.984038	91.0049
GOTERM_BP_FAT	GO:0048585~negative regulation of response to stimulus	4	1.65289	0.139741	ADRB2, IL2RA, ADORA2A, PTPN1	176	100	13528	3.07455	1	0.982976	91.5395
GOTERM_BP_FAT	GO:0032101~regulation of response to external stimulus	4	1.65289	0.338804	ADRB2, IL6, IL2RA, ADORA2A	176	159	13528	1.93368	1	0.988232	99.8873
Annotation Cluster 14	Enrichment Score: 0.9347600223440172
Category	Term	Count	%	PValue	Genes	List Total	Pop Hits	Pop Total	Fold Enrichment	Bonferroni	Benjamini	FDR
GOTERM_CC_FAT	GO:0030118~clathrin coat	4	1.65289	0.0139616	GGA1, GGA2, AGAP3, EPN2	167	39	12782	7.85015	0.965277	0.489349	16.5864
INTERPRO	IPR008942:ENTH/VHS	3	1.23967	0.0386275	GGA1, GGA2, EPN2	218	24	16659	9.55218	1	0.820108	43.099
GOTERM_CC_FAT	GO:0030117~membrane coat	4	1.65289	0.0484971	GGA1, GGA2, AGAP3, EPN2	167	63	12782	4.85961	0.999993	0.628464	47.3361
GOTERM_CC_FAT	GO:0048475~coated membrane	4	1.65289	0.0484971	GGA1, GGA2, AGAP3, EPN2	167	63	12782	4.85961	0.999993	0.628464	47.3361
GOTERM_CC_FAT	GO:0030131~clathrin adaptor complex	3	1.23967	0.0541467	GGA1, GGA2, AGAP3	167	29	12782	7.91782	0.999998	0.64064	51.2301
GOTERM_CC_FAT	GO:0030119~AP-type membrane coat adaptor complex	3	1.23967	0.057532	GGA1, GGA2, AGAP3	167	30	12782	7.65389	0.999999	0.636341	53.4343
GOTERM_BP_FAT	GO:0070727~cellular macromolecule localization	7	2.89256	0.447499	CCHCR1, MYO6, AKAP5, GGA1, GGA2, BICD1, AGAP3	176	414	13528	1.29963	1	0.992289	99.9941
GOTERM_BP_FAT	GO:0006886~intracellular protein transport	6	2.47934	0.533752	CCHCR1, MYO6, AKAP5, GGA1, GGA2, AGAP3	176	374	13528	1.23311	1	0.995115	99.9996
GOTERM_BP_FAT	GO:0034613~cellular protein localization	6	2.47934	0.617939	CCHCR1, MYO6, AKAP5, GGA1, GGA2, AGAP3	176	411	13528	1.1221	1	0.997308	100
GOTERM_BP_FAT	GO:0006605~protein targeting	3	1.23967	0.770152	CCHCR1, MYO6, AKAP5	176	215	13528	1.07252	1	0.999591	100
Annotation Cluster 15	Enrichment Score: 0.8806622534088041
Category	Term	Count	%	PValue	Genes	List Total	Pop Hits	Pop Total	Fold Enrichment	Bonferroni	Benjamini	FDR
GOTERM_MF_FAT	GO:0004860~protein kinase inhibitor activity	3	1.23967	0.0820263	SH3BP5, CDKN1B, CAMK2N1	173	36	12983	6.25385	1	0.975021	69.5314
GOTERM_MF_FAT	GO:0019210~kinase inhibitor activity	3	1.23967	0.0859842	SH3BP5, CDKN1B, CAMK2N1	173	37	12983	6.08483	1	0.969451	71.3058
GOTERM_MF_FAT	GO:0019887~protein kinase regulator activity	4	1.65289	0.0924233	SH3BP5, CDKN1B, RAPGEF3, CAMK2N1	173	81	12983	3.70599	1	0.967309	73.9889
GOTERM_MF_FAT	GO:0019207~kinase regulator activity	4	1.65289	0.125776	SH3BP5, CDKN1B, RAPGEF3, CAMK2N1	173	93	12983	3.2278	1	0.987044	84.5347
GOTERM_MF_FAT	GO:0004857~enzyme inhibitor activity	5	2.06612	0.481878	SH3BP5, SERPINB9, CDKN1B, SPINT1, CAMK2N1	173	270	12983	1.38975	1	0.998016	99.9892
Annotation Cluster 16	Enrichment Score: 0.8389146427290461
Category	Term	Count	%	PValue	Genes	List Total	Pop Hits	Pop Total	Fold Enrichment	Bonferroni	Benjamini	FDR
GOTERM_CC_FAT	GO:0043005~neuron projection	10	4.13223	0.0345004	ADRB2, NUMA1, MYO6, ADORA2A, ANG, RASGRF1, ALDOC, CNTNAP1, BASP1, CAMK2N1	167	342	12782	2.23798	0.999773	0.649676	36.4203
GOTERM_CC_FAT	GO:0030424~axon	5	2.06612	0.152537	ADRB2, MYO6, ADORA2A, ALDOC, CNTNAP1	167	159	12782	2.40688	1	0.86163	88.1742
GOTERM_CC_FAT	GO:0043025~cell soma	5	2.06612	0.174959	NUMA1, MYO6, ADORA2A, ANG, CAMK2N1	167	168	12782	2.27794	1	0.864459	91.6321
GOTERM_CC_FAT	GO:0042995~cell projection	13	5.3719	0.19532	ARHGAP31, ADRB2, NUMA1, MYO6, ADORA2A, ANG, RASGRF1, ALDOC, PDE4A, CNTNAP1, BASP1, ARHGAP24, CAMK2N1	167	697	12782	1.42756	1	0.864338	93.9377
GOTERM_CC_FAT	GO:0030425~dendrite	4	1.65289	0.355257	ADRB2, NUMA1, ADORA2A, CAMK2N1	167	163	12782	1.87826	1	0.927375	99.6522
Annotation Cluster 17	Enrichment Score: 0.7939071651513359
Category	Term	Count	%	PValue	Genes	List Total	Pop Hits	Pop Total	Fold Enrichment	Bonferroni	Benjamini	FDR
UP_SEQ_FEATURE	metal ion-binding site:Iron	4	1.65289	0.0182664	OGFOD2, PHYHD1, LEPREL2, GALT	233	46	19113	7.13305	1	0.864383	24.8716
SP_PIR_KEYWORDS	dioxygenase	3	1.23967	0.190442	OGFOD2, PHYHD1, LEPREL2	234	66	19235	3.7364	1	0.810306	94.0497
GOTERM_MF_FAT	GO:0016702~oxidoreductase activity, acting on single donors with incorporation of molecular oxygen, incorporation of two atoms of oxygen	3	1.23967	0.217712	OGFOD2, PHYHD1, LEPREL2	173	66	12983	3.41119	1	0.991463	96.6943
GOTERM_MF_FAT	GO:0016701~oxidoreductase activity, acting on single donors with incorporation of molecular oxygen	3	1.23967	0.22259	OGFOD2, PHYHD1, LEPREL2	173	67	12983	3.36028	1	0.988211	96.9693
SP_PIR_KEYWORDS	iron	6	2.47934	0.264184	OGFOD2, PHYHD1, LEPREL2, GALT, SFXN4, STEAP1	234	285	19235	1.73054	1	0.863855	98.3383
GOTERM_MF_FAT	GO:0005506~iron ion binding	6	2.47934	0.387121	OGFOD2, PHYHD1, LEPREL2, GALT, SFXN4, STEAP1	173	308	12983	1.46194	1	0.995606	99.8885
Annotation Cluster 18	Enrichment Score: 0.7679063873754222
Category	Term	Count	%	PValue	Genes	List Total	Pop Hits	Pop Total	Fold Enrichment	Bonferroni	Benjamini	FDR
INTERPRO	IPR011616:bZIP transcription factor, bZIP-1	3	1.23967	0.0613578	BATF, JDP2, BATF2	218	31	16659	7.39524	1	0.920146	59.6002
UP_SEQ_FEATURE	DNA-binding region:Basic motif	5	2.06612	0.133762	BATF, JDP2, BATF2, TFEB, BHLHE41	233	161	19113	2.54752	1	0.999582	89.2201
UP_SEQ_FEATURE	domain:Leucine-zipper	4	1.65289	0.149654	BATF, JDP2, BATF2, TFEB	233	110	19113	2.98291	1	0.999743	91.9114
INTERPRO	IPR004827:Basic-leucine zipper (bZIP) transcription factor	3	1.23967	0.151576	BATF, JDP2, BATF2	218	53	16659	4.32551	1	0.997658	90.4896
SMART	SM00338:BRLZ	3	1.23967	0.181901	BATF, JDP2, BATF2	134	53	9079	3.83512	1	0.998674	90.41
GOTERM_MF_FAT	GO:0046983~protein dimerization activity	7	2.89256	0.729126	BATF, HNF1B, ADRB2, JDP2, BATF2, ADORA2A, NUP210	173	542	12983	0.969232	1	0.999785	100
Annotation Cluster 19	Enrichment Score: 0.7611180837501389
Category	Term	Count	%	PValue	Genes	List Total	Pop Hits	Pop Total	Fold Enrichment	Bonferroni	Benjamini	FDR
GOTERM_BP_FAT	GO:0030278~regulation of ossification	4	1.65289	0.0802273	ADRB2, IL6, BMPR2, SKI	176	78	13528	3.94172	1	0.984865	74.6447
GOTERM_BP_FAT	GO:0051094~positive regulation of developmental process	7	2.89256	0.152551	ADRB2, IL6, IL2RA, BMPR2, SEMA4D, FOXO3, HDAC9	176	278	13528	1.93542	1	0.984193	93.3857
GOTERM_BP_FAT	GO:0051240~positive regulation of multicellular organismal process	6	2.47934	0.206858	ADRB2, IL6, HSF1, ADORA2A, BMPR2, CLEC7A	176	244	13528	1.89009	1	0.978158	97.7688
GOTERM_BP_FAT	GO:0051241~negative regulation of multicellular organismal process	4	1.65289	0.356549	ADRB2, IL6, HSF1, BMPR2	176	164	13528	1.87472	1	0.988727	99.9279
Annotation Cluster 20	Enrichment Score: 0.7346929071268296
Category	Term	Count	%	PValue	Genes	List Total	Pop Hits	Pop Total	Fold Enrichment	Bonferroni	Benjamini	FDR
GOTERM_CC_FAT	GO:0031256~leading edge membrane	3	1.23967	0.0354816	MYO6, ADORA2A, PDE4A	167	23	12782	9.98334	0.999822	0.61686	37.2488
GOTERM_CC_FAT	GO:0031253~cell projection membrane	3	1.23967	0.206625	MYO6, ADORA2A, PDE4A	167	65	12782	3.53257	1	0.871116	94.949
GOTERM_CC_FAT	GO:0031252~cell leading edge	4	1.65289	0.266598	ARHGAP31, MYO6, ADORA2A, PDE4A	167	138	12782	2.21852	1	0.915428	98.1675
GOTERM_CC_FAT	GO:0044463~cell projection part	4	1.65289	0.589094	MYO6, ADORA2A, PDE4A, CNTNAP1	167	234	12782	1.30836	1	0.975988	99.999
Annotation Cluster 21	Enrichment Score: 0.7287921051102156
Category	Term	Count	%	PValue	Genes	List Total	Pop Hits	Pop Total	Fold Enrichment	Bonferroni	Benjamini	FDR
GOTERM_BP_FAT	GO:0003013~circulatory system process	6	2.47934	0.0939134	CYB5R3, ADRB2, ADORA2A, BMPR2, GNB3, KCNH2	176	186	13528	2.47947	1	0.982463	80.1738
GOTERM_BP_FAT	GO:0008015~blood circulation	6	2.47934	0.0939134	CYB5R3, ADRB2, ADORA2A, BMPR2, GNB3, KCNH2	176	186	13528	2.47947	1	0.982463	80.1738
GOTERM_BP_FAT	GO:0044057~regulation of system process	6	2.47934	0.370578	ADRB2, MYO6, ADORA2A, RASGRF1, BMPR2, KCNH2	176	309	13528	1.4925	1	0.988961	99.9498
GOTERM_BP_FAT	GO:0008217~regulation of blood pressure	3	1.23967	0.37196	ADRB2, BMPR2, GNB3	176	100	13528	2.30591	1	0.988839	99.9515
Annotation Cluster 22	Enrichment Score: 0.7144085844883591
Category	Term	Count	%	PValue	Genes	List Total	Pop Hits	Pop Total	Fold Enrichment	Bonferroni	Benjamini	FDR
GOTERM_MF_FAT	GO:0019901~protein kinase binding	5	2.06612	0.131216	CCND2, AKAP5, SKI, FOXO3, CAMK2N1	173	147	12983	2.55259	1	0.984977	85.8187
GOTERM_MF_FAT	GO:0019900~kinase binding	5	2.06612	0.212566	CCND2, AKAP5, SKI, FOXO3, CAMK2N1	173	179	12983	2.09626	1	0.992404	96.3792
GOTERM_MF_FAT	GO:0019899~enzyme binding	10	4.13223	0.257806	INF2, ADRB2, CCND2, AKAP5, SKI, FOXO3, HDAC9, GGA2, DOCK6, CAMK2N1	173	523	12983	1.43492	1	0.990218	98.4079
Annotation Cluster 23	Enrichment Score: 0.711376541742351
Category	Term	Count	%	PValue	Genes	List Total	Pop Hits	Pop Total	Fold Enrichment	Bonferroni	Benjamini	FDR
GOTERM_BP_FAT	GO:0001932~regulation of protein amino acid phosphorylation	6	2.47934	0.0741149	IL6, CCND2, BMPR2, MAP4K1, RAPGEF3, TP73	176	173	13528	2.66579	1	0.991225	71.7338
GOTERM_BP_FAT	GO:0042325~regulation of phosphorylation	11	4.54545	0.0809031	SH3BP5, ADRB2, IL6, CDKN1B, ADORA2A, CCND2, ANG, BMPR2, MAP4K1, RAPGEF3, TP73	176	466	13528	1.81438	1	0.983035	74.9487
GOTERM_BP_FAT	GO:0019220~regulation of phosphate metabolic process	11	4.54545	0.098783	SH3BP5, ADRB2, IL6, CDKN1B, ADORA2A, CCND2, ANG, BMPR2, MAP4K1, RAPGEF3, TP73	176	485	13528	1.7433	1	0.977704	81.8516
GOTERM_BP_FAT	GO:0051174~regulation of phosphorus metabolic process	11	4.54545	0.098783	SH3BP5, ADRB2, IL6, CDKN1B, ADORA2A, CCND2, ANG, BMPR2, MAP4K1, RAPGEF3, TP73	176	485	13528	1.7433	1	0.977704	81.8516
GOTERM_BP_FAT	GO:0042327~positive regulation of phosphorylation	4	1.65289	0.130898	IL6, CCND2, ANG, BMPR2	176	97	13528	3.16963	1	0.983861	89.9938
GOTERM_BP_FAT	GO:0045937~positive regulation of phosphate metabolic process	4	1.65289	0.139741	IL6, CCND2, ANG, BMPR2	176	100	13528	3.07455	1	0.982976	91.5395
GOTERM_BP_FAT	GO:0010562~positive regulation of phosphorus metabolic process	4	1.65289	0.139741	IL6, CCND2, ANG, BMPR2	176	100	13528	3.07455	1	0.982976	91.5395
GOTERM_BP_FAT	GO:0031399~regulation of protein modification process	7	2.89256	0.183708	IL6, CCND2, BMPR2, MAP4K1, NDFIP2, RAPGEF3, TP73	176	295	13528	1.82388	1	0.977949	96.4227
GOTERM_BP_FAT	GO:0001934~positive regulation of protein amino acid phosphorylation	3	1.23967	0.320232	IL6, CCND2, BMPR2	176	89	13528	2.59091	1	0.98665	99.8224
GOTERM_BP_FAT	GO:0032268~regulation of cellular protein metabolic process	8	3.30579	0.41531	IL6, CCND2, ANG, BMPR2, MAP4K1, NDFIP2, RAPGEF3, TP73	176	474	13528	1.29728	1	0.990764	99.985
GOTERM_BP_FAT	GO:0031401~positive regulation of protein modification process	4	1.65289	0.433151	IL6, CCND2, BMPR2, NDFIP2	176	187	13528	1.64414	1	0.992017	99.991
GOTERM_BP_FAT	GO:0032270~positive regulation of cellular protein metabolic process	4	1.65289	0.583391	IL6, CCND2, BMPR2, NDFIP2	176	233	13528	1.31955	1	0.996452	99.9999
GOTERM_BP_FAT	GO:0051247~positive regulation of protein metabolic process	4	1.65289	0.611961	IL6, CCND2, BMPR2, NDFIP2	176	243	13528	1.26525	1	0.997267	100
Annotation Cluster 24	Enrichment Score: 0.699991404281607
Category	Term	Count	%	PValue	Genes	List Total	Pop Hits	Pop Total	Fold Enrichment	Bonferroni	Benjamini	FDR
SP_PIR_KEYWORDS	Flavoprotein	8	3.30579	0.000326584	GPD2, CYB5R3, CHDH, CYB5R2, L2HGDH, STEAP1, DUS2L, NQO2	234	107	19235	6.14586	0.0930468	0.0320306	0.435313
SP_PIR_KEYWORDS	FAD	8	3.30579	0.000479853	GPD2, CYB5R3, CHDH, CYB5R2, L2HGDH, STEAP1, DUS2L, NQO2	234	114	19235	5.76848	0.133688	0.0352417	0.639006
UP_SEQ_FEATURE	nucleotide phosphate-binding region:FAD	5	2.06612	0.00642857	GPD2, CYB5R3, CHDH, CYB5R2, NQO2	233	61	19113	6.72377	0.996271	0.752882	9.52015
SP_PIR_KEYWORDS	oxidoreductase	12	4.95868	0.0810563	GPD2, CYB5R3, CHDH, OGFOD2, PHYHD1, CYB5R2, ADHFE1, L2HGDH, LEPREL2, STEAP1, DUS2L, NQO2	234	562	19235	1.75518	1	0.666761	67.6646
GOTERM_BP_FAT	GO:0055114~oxidation reduction	12	4.95868	0.205656	GPD2, CYB5R3, CHDH, OGFOD2, PHYHD1, CYB5R2, ADHFE1, L2HGDH, LEPREL2, STEAP1, DUS2L, NQO2	176	639	13528	1.44345	1	0.980614	97.7126
GOTERM_CC_FAT	GO:0005635~nuclear envelope	5	2.06612	0.276531	MYO6, NUP210, KCNH2, CYHR1, MVP	167	205	12782	1.8668	1	0.904091	98.463
GOTERM_MF_FAT	GO:0016651~oxidoreductase activity, acting on NADH or NADPH	3	1.23967	0.301161	CYB5R3, CYB5R2, NQO2	173	83	12983	2.71251	1	0.991723	99.3098
GOTERM_CC_FAT	GO:0012505~endomembrane system	13	5.3719	0.317213	CYB5R3, MYO6, ADORA2A, RRBP1, HLA-A, APOL2, INSIG2, NUP210, RAPGEF3, KCNH2, CYHR1, EPN2, MVP	167	782	12782	1.27239	1	0.909272	99.2715
GOTERM_CC_FAT	GO:0031967~organelle envelope	9	3.71901	0.558838	GPD2, CYB5R3, CHDH, MYO6, L2HGDH, NUP210, KCNH2, CYHR1, MVP	167	620	12782	1.11105	1	0.973269	99.9974
GOTERM_CC_FAT	GO:0031975~envelope	9	3.71901	0.562544	GPD2, CYB5R3, CHDH, MYO6, L2HGDH, NUP210, KCNH2, CYHR1, MVP	167	622	12782	1.10748	1	0.972477	99.9977
GOTERM_MF_FAT	GO:0009055~electron carrier activity	4	1.65289	0.564709	CYB5R3, CYB5R2, STEAP1, NQO2	173	221	12983	1.3583	1	0.999232	99.999
UP_SEQ_FEATURE	transit peptide:Mitochondrion	6	2.47934	0.672718	GPD2, CHDH, BCAT2, ADHFE1, L2HGDH, TOP1MT	233	467	19113	1.05392	1	1	100
SP_PIR_KEYWORDS	mitochondrion	10	4.13223	0.682432	GPD2, SH3BP5, CYB5R3, CHDH, BCAT2, ADHFE1, L2HGDH, SFXN4, TOP1MT, QTRT1	234	832	19235	0.987991	1	0.984741	100
SP_PIR_KEYWORDS	transit peptide	6	2.47934	0.687134	GPD2, CHDH, BCAT2, ADHFE1, L2HGDH, TOP1MT	234	476	19235	1.03615	1	0.984792	100
GOTERM_CC_FAT	GO:0005743~mitochondrial inner membrane	4	1.65289	0.763511	GPD2, CYB5R3, CHDH, L2HGDH	167	306	12782	1.00051	1	0.993223	100
GOTERM_CC_FAT	GO:0019866~organelle inner membrane	4	1.65289	0.804831	GPD2, CYB5R3, CHDH, L2HGDH	167	329	12782	0.930564	1	0.995589	100
GOTERM_CC_FAT	GO:0005739~mitochondrion	12	4.95868	0.845238	GPD2, SH3BP5, CYB5R3, CHDH, BCAT2, ADHFE1, L2HGDH, ALDOC, SFXN4, NDFIP2, TOP1MT, QTRT1	167	1087	12782	0.844956	1	0.997383	100
GOTERM_CC_FAT	GO:0031966~mitochondrial membrane	4	1.65289	0.890216	GPD2, CYB5R3, CHDH, L2HGDH	167	394	12782	0.777045	1	0.999039	100
GOTERM_CC_FAT	GO:0005740~mitochondrial envelope	4	1.65289	0.912987	GPD2, CYB5R3, CHDH, L2HGDH	167	419	12782	0.730682	1	0.999437	100
GOTERM_CC_FAT	GO:0044429~mitochondrial part	5	2.06612	0.953831	GPD2, CYB5R3, CHDH, L2HGDH, TOP1MT	167	595	12782	0.643184	1	0.999689	100
Annotation Cluster 25	Enrichment Score: 0.6694153560052545
Category	Term	Count	%	PValue	Genes	List Total	Pop Hits	Pop Total	Fold Enrichment	Bonferroni	Benjamini	FDR
GOTERM_BP_FAT	GO:0010627~regulation of protein kinase cascade	8	3.30579	0.0434809	CFLAR, ADRB2, IL6, MIB2, OTUD7B, MAP4K1, NDFIP2, TP73	176	249	13528	2.46951	1	0.976697	51.7807
GOTERM_BP_FAT	GO:0043122~regulation of I-kappaB kinase/NF-kappaB cascade	4	1.65289	0.161116	CFLAR, MIB2, OTUD7B, NDFIP2	176	107	13528	2.87341	1	0.980968	94.4012
GOTERM_BP_FAT	GO:0010740~positive regulation of protein kinase cascade	5	2.06612	0.170786	CFLAR, ADRB2, IL6, MIB2, NDFIP2	176	167	13528	2.30131	1	0.97722	95.3711
GOTERM_BP_FAT	GO:0043123~positive regulation of I-kappaB kinase/NF-kappaB cascade	3	1.23967	0.357988	CFLAR, MIB2, NDFIP2	176	97	13528	2.37723	1	0.988604	99.9305
GOTERM_BP_FAT	GO:0010647~positive regulation of cell communication	6	2.47934	0.421942	CFLAR, ADRB2, IL6, ADORA2A, MIB2, NDFIP2	176	329	13528	1.40177	1	0.991114	99.9876
GOTERM_BP_FAT	GO:0009967~positive regulation of signal transduction	5	2.06612	0.532715	CFLAR, ADRB2, IL6, MIB2, NDFIP2	176	295	13528	1.30277	1	0.995173	99.9996
Annotation Cluster 26	Enrichment Score: 0.6681763459666844
Category	Term	Count	%	PValue	Genes	List Total	Pop Hits	Pop Total	Fold Enrichment	Bonferroni	Benjamini	FDR
GOTERM_BP_FAT	GO:0001892~embryonic placenta development	3	1.23967	0.0381184	HSF1, TFEB, SPINT1	176	24	13528	9.60795	1	0.982487	47.1483
GOTERM_BP_FAT	GO:0001890~placenta development	4	1.65289	0.0425744	HSF1, ANG, TFEB, SPINT1	176	60	13528	5.12424	1	0.980245	51.0254
GOTERM_BP_FAT	GO:0048568~embryonic organ development	4	1.65289	0.384402	MYO6, HSF1, TFEB, SPINT1	176	172	13528	1.78753	1	0.989188	99.9651
GOTERM_BP_FAT	GO:0001701~in utero embryonic development	4	1.65289	0.398728	HNF1B, HSF1, TFEB, SPINT1	176	176	13528	1.7469	1	0.990141	99.9763
GOTERM_BP_FAT	GO:0043009~chordate embryonic development	5	2.06612	0.623946	HNF1B, HSF1, LMO4, TFEB, SPINT1	176	331	13528	1.16108	1	0.997352	100
GOTERM_BP_FAT	GO:0009792~embryonic development ending in birth or egg hatching	5	2.06612	0.631028	HNF1B, HSF1, LMO4, TFEB, SPINT1	176	334	13528	1.15065	1	0.997443	100
Annotation Cluster 27	Enrichment Score: 0.6629379655501662
Category	Term	Count	%	PValue	Genes	List Total	Pop Hits	Pop Total	Fold Enrichment	Bonferroni	Benjamini	FDR
GOTERM_BP_FAT	GO:0008285~negative regulation of cell proliferation	10	4.13223	0.0451909	IL6, CDKN1B, IL2RA, HSF1, ADORA2A, ANG, STK11, TNFRSF13B, CDK10, SKI	176	361	13528	2.12919	1	0.974789	53.1758
GOTERM_BP_FAT	GO:0050727~regulation of inflammatory response	4	1.65289	0.0755024	ADRB2, IL6, IL2RA, ADORA2A	176	76	13528	4.04545	1	0.988034	72.4209
GOTERM_BP_FAT	GO:0001776~leukocyte homeostasis	3	1.23967	0.0787461	IL6, IL2RA, TNFRSF13B	176	36	13528	6.4053	1	0.985993	73.9663
GOTERM_BP_FAT	GO:0048872~homeostasis of number of cells	4	1.65289	0.139741	DNASE2, IL6, IL2RA, TNFRSF13B	176	100	13528	3.07455	1	0.982976	91.5395
GOTERM_BP_FAT	GO:0051250~negative regulation of lymphocyte activation	3	1.23967	0.154391	IL2RA, ADORA2A, TNFRSF13B	176	54	13528	4.2702	1	0.983842	93.6174
GOTERM_BP_FAT	GO:0002695~negative regulation of leukocyte activation	3	1.23967	0.168071	IL2RA, ADORA2A, TNFRSF13B	176	57	13528	4.04545	1	0.979556	95.1161
KEGG_PATHWAY	hsa04060:Cytokine-cytokine receptor interaction	7	2.89256	0.172512	CCL22, IL6, IL2RA, IL10RA, TNFRSF13B, BMPR2, IL17RB	74	262	5085	1.83593	1	0.818091	87.7274
GOTERM_BP_FAT	GO:0050866~negative regulation of cell activation	3	1.23967	0.186613	IL2RA, ADORA2A, TNFRSF13B	176	61	13528	3.78018	1	0.978252	96.626
GOTERM_BP_FAT	GO:0002683~negative regulation of immune system process	3	1.23967	0.29157	IL2RA, ADORA2A, TNFRSF13B	176	83	13528	2.7782	1	0.985029	99.6503
GOTERM_BP_FAT	GO:0050670~regulation of lymphocyte proliferation	3	1.23967	0.29157	IL6, IL2RA, TNFRSF13B	176	83	13528	2.7782	1	0.985029	99.6503
GOTERM_BP_FAT	GO:0032944~regulation of mononuclear cell proliferation	3	1.23967	0.296361	IL6, IL2RA, TNFRSF13B	176	84	13528	2.74513	1	0.98568	99.6872
GOTERM_BP_FAT	GO:0070663~regulation of leukocyte proliferation	3	1.23967	0.296361	IL6, IL2RA, TNFRSF13B	176	84	13528	2.74513	1	0.98568	99.6872
GOTERM_BP_FAT	GO:0051249~regulation of lymphocyte activation	4	1.65289	0.299868	IL6, IL2RA, ADORA2A, TNFRSF13B	176	148	13528	2.0774	1	0.985995	99.7118
GOTERM_BP_FAT	GO:0032101~regulation of response to external stimulus	4	1.65289	0.338804	ADRB2, IL6, IL2RA, ADORA2A	176	159	13528	1.93368	1	0.988232	99.8873
GOTERM_BP_FAT	GO:0002694~regulation of leukocyte activation	4	1.65289	0.363563	IL6, IL2RA, ADORA2A, TNFRSF13B	176	166	13528	1.85214	1	0.988089	99.9397
GOTERM_BP_FAT	GO:0050865~regulation of cell activation	4	1.65289	0.394608	IL6, IL2RA, ADORA2A, TNFRSF13B	176	175	13528	1.75688	1	0.989828	99.9735
GOTERM_BP_FAT	GO:0050863~regulation of T cell activation	3	1.23967	0.448535	IL6, IL2RA, ADORA2A	176	117	13528	1.97086	1	0.99218	99.9943
GOTERM_BP_FAT	GO:0042592~homeostatic process	9	3.71901	0.762307	DNASE2, ADRB2, IL6, IL2RA, ADORA2A, ANG, TNFRSF13B, FOXO3, KCNH2	176	751	13528	0.921135	1	0.99954	100
Annotation Cluster 28	Enrichment Score: 0.6432181880131118
Category	Term	Count	%	PValue	Genes	List Total	Pop Hits	Pop Total	Fold Enrichment	Bonferroni	Benjamini	FDR
GOTERM_BP_FAT	GO:0001932~regulation of protein amino acid phosphorylation	6	2.47934	0.0741149	IL6, CCND2, BMPR2, MAP4K1, RAPGEF3, TP73	176	173	13528	2.66579	1	0.991225	71.7338
GOTERM_BP_FAT	GO:0042325~regulation of phosphorylation	11	4.54545	0.0809031	SH3BP5, ADRB2, IL6, CDKN1B, ADORA2A, CCND2, ANG, BMPR2, MAP4K1, RAPGEF3, TP73	176	466	13528	1.81438	1	0.983035	74.9487
GOTERM_BP_FAT	GO:0051174~regulation of phosphorus metabolic process	11	4.54545	0.098783	SH3BP5, ADRB2, IL6, CDKN1B, ADORA2A, CCND2, ANG, BMPR2, MAP4K1, RAPGEF3, TP73	176	485	13528	1.7433	1	0.977704	81.8516
GOTERM_BP_FAT	GO:0019220~regulation of phosphate metabolic process	11	4.54545	0.098783	SH3BP5, ADRB2, IL6, CDKN1B, ADORA2A, CCND2, ANG, BMPR2, MAP4K1, RAPGEF3, TP73	176	485	13528	1.7433	1	0.977704	81.8516
GOTERM_BP_FAT	GO:0006469~negative regulation of protein kinase activity	4	1.65289	0.102995	SH3BP5, CDKN1B, ADORA2A, TP73	176	87	13528	3.53396	1	0.979143	83.1942
GOTERM_BP_FAT	GO:0033673~negative regulation of kinase activity	4	1.65289	0.111096	SH3BP5, CDKN1B, ADORA2A, TP73	176	90	13528	3.41616	1	0.977489	85.5187
GOTERM_BP_FAT	GO:0051348~negative regulation of transferase activity	4	1.65289	0.127996	SH3BP5, CDKN1B, ADORA2A, TP73	176	96	13528	3.20265	1	0.983723	89.4313
GOTERM_BP_FAT	GO:0045859~regulation of protein kinase activity	8	3.30579	0.16041	SH3BP5, ADRB2, CDKN1B, ADORA2A, CCND2, ANG, MAP4K1, TP73	176	345	13528	1.78235	1	0.981857	94.3233
GOTERM_BP_FAT	GO:0043408~regulation of MAPKKK cascade	4	1.65289	0.167398	ADRB2, IL6, MAP4K1, TP73	176	109	13528	2.82068	1	0.980443	95.0508
GOTERM_BP_FAT	GO:0043549~regulation of kinase activity	8	3.30579	0.180677	SH3BP5, ADRB2, CDKN1B, ADORA2A, CCND2, ANG, MAP4K1, TP73	176	357	13528	1.72243	1	0.978757	96.1984
GOTERM_BP_FAT	GO:0032147~activation of protein kinase activity	4	1.65289	0.183405	ADRB2, ADORA2A, ANG, MAP4K1	176	114	13528	2.69697	1	0.978954	96.4008
GOTERM_BP_FAT	GO:0031399~regulation of protein modification process	7	2.89256	0.183708	IL6, CCND2, BMPR2, MAP4K1, NDFIP2, RAPGEF3, TP73	176	295	13528	1.82388	1	0.977949	96.4227
GOTERM_BP_FAT	GO:0051338~regulation of transferase activity	8	3.30579	0.207442	SH3BP5, ADRB2, CDKN1B, ADORA2A, CCND2, ANG, MAP4K1, TP73	176	372	13528	1.65298	1	0.977401	97.7955
GOTERM_BP_FAT	GO:0042127~regulation of cell proliferation	14	5.78512	0.219215	IL6, IL2RA, ADORA2A, STK11, TNFRSF13B, BMPR2, SKI, GUCY2C, ADRB2, CDKN1B, HSF1, ANG, CCND2, CDK10	176	787	13528	1.36733	1	0.978685	98.2755
GOTERM_BP_FAT	GO:0051050~positive regulation of transport	5	2.06612	0.326096	ADRB2, IL6, ADORA2A, ANG, CLEC7A	176	223	13528	1.7234	1	0.986981	99.846
GOTERM_BP_FAT	GO:0045860~positive regulation of protein kinase activity	5	2.06612	0.326096	ADRB2, ADORA2A, CCND2, ANG, MAP4K1	176	223	13528	1.7234	1	0.986981	99.846
GOTERM_BP_FAT	GO:0033674~positive regulation of kinase activity	5	2.06612	0.35132	ADRB2, ADORA2A, CCND2, ANG, MAP4K1	176	231	13528	1.66372	1	0.988555	99.9176
GOTERM_BP_FAT	GO:0051347~positive regulation of transferase activity	5	2.06612	0.375511	ADRB2, ADORA2A, CCND2, ANG, MAP4K1	176	240	13528	1.60133	1	0.988735	99.9558
GOTERM_BP_FAT	GO:0045926~negative regulation of growth	3	1.23967	0.417594	ADRB2, CDKN1B, TP73	176	110	13528	2.09628	1	0.9908	99.9859
GOTERM_BP_FAT	GO:0044092~negative regulation of molecular function	6	2.47934	0.434698	SH3BP5, ADRB2, CDKN1B, ADORA2A, NDFIP2, TP73	176	334	13528	1.38078	1	0.991716	99.9914
GOTERM_BP_FAT	GO:0008284~positive regulation of cell proliferation	6	2.47934	0.624369	ADRB2, IL6, CDKN1B, IL2RA, CCND2, ANG	176	414	13528	1.11397	1	0.997299	100
GOTERM_BP_FAT	GO:0044093~positive regulation of molecular function	8	3.30579	0.638866	ADRB2, IL6, ADORA2A, CCND2, ANG, RASGRF1, MAP4K1, SKI	176	586	13528	1.04933	1	0.99769	100
GOTERM_BP_FAT	GO:0043086~negative regulation of catalytic activity	4	1.65289	0.699035	SH3BP5, CDKN1B, ADORA2A, TP73	176	277	13528	1.10994	1	0.998915	100
GOTERM_BP_FAT	GO:0043085~positive regulation of catalytic activity	6	2.47934	0.807835	ADRB2, ADORA2A, CCND2, ANG, RASGRF1, MAP4K1	176	520	13528	0.886888	1	0.999766	100
Annotation Cluster 29	Enrichment Score: 0.6391686217877081
Category	Term	Count	%	PValue	Genes	List Total	Pop Hits	Pop Total	Fold Enrichment	Bonferroni	Benjamini	FDR
GOTERM_MF_FAT	GO:0004896~cytokine receptor activity	3	1.23967	0.164961	IL2RA, IL10RA, IL17RB	173	55	12983	4.09343	1	0.987371	91.8191
KEGG_PATHWAY	hsa04060:Cytokine-cytokine receptor interaction	7	2.89256	0.172512	CCL22, IL6, IL2RA, IL10RA, TNFRSF13B, BMPR2, IL17RB	74	262	5085	1.83593	1	0.818091	87.7274
GOTERM_MF_FAT	GO:0019955~cytokine binding	3	1.23967	0.424906	IL2RA, IL10RA, IL17RB	173	109	12983	2.06549	1	0.995929	99.9539
Annotation Cluster 30	Enrichment Score: 0.6329355511700193
Category	Term	Count	%	PValue	Genes	List Total	Pop Hits	Pop Total	Fold Enrichment	Bonferroni	Benjamini	FDR
GOTERM_MF_FAT	GO:0016894~endonuclease activity, active with either ribo- or deoxyribonucleic acids and producing 3'-phosphomonoesters	3	1.23967	0.0428906	DNASE2, RNASE4, ANG	173	25	12983	9.00555	1	0.941271	45.5963
SP_PIR_KEYWORDS	Endonuclease	3	1.23967	0.181703	DNASE2, RNASE4, ANG	234	64	19235	3.85317	1	0.8022	93.1322
SP_PIR_KEYWORDS	nuclease	3	1.23967	0.368385	DNASE2, RNASE4, ANG	234	106	19235	2.32644	1	0.91774	99.7838
GOTERM_MF_FAT	GO:0004519~endonuclease activity	3	1.23967	0.383129	DNASE2, RNASE4, ANG	173	100	12983	2.25139	1	0.995966	99.8779
GOTERM_MF_FAT	GO:0004518~nuclease activity	3	1.23967	0.622231	DNASE2, RNASE4, ANG	173	158	12983	1.42493	1	0.999197	99.9999
Annotation Cluster 31	Enrichment Score: 0.6207007279949877
Category	Term	Count	%	PValue	Genes	List Total	Pop Hits	Pop Total	Fold Enrichment	Bonferroni	Benjamini	FDR
SP_PIR_KEYWORDS	calmodulin-binding	4	1.65289	0.178336	MYO6, MYO1D, AKAP5, CASK	234	120	19235	2.74003	1	0.804346	92.745
GOTERM_CC_FAT	GO:0015629~actin cytoskeleton	6	2.47934	0.271639	SMTN, MYO6, MYO1D, CASK, CDC42EP3, VILL	167	269	12782	1.70719	1	0.906265	98.3235
GOTERM_MF_FAT	GO:0005516~calmodulin binding	4	1.65289	0.283574	MYO6, MYO1D, AKAP5, CASK	173	140	12983	2.14418	1	0.993102	99.0253
Annotation Cluster 32	Enrichment Score: 0.6119233628295047
Category	Term	Count	%	PValue	Genes	List Total	Pop Hits	Pop Total	Fold Enrichment	Bonferroni	Benjamini	FDR
GOTERM_CC_FAT	GO:0030424~axon	5	2.06612	0.152537	ADRB2, MYO6, ADORA2A, ALDOC, CNTNAP1	167	159	12782	2.40688	1	0.86163	88.1742
GOTERM_BP_FAT	GO:0006897~endocytosis	6	2.47934	0.15695	ADRB2, RABEP2, MYO6, ADORA2A, CLEC7A, EPN2	176	220	13528	2.09628	1	0.982622	93.927
GOTERM_BP_FAT	GO:0010324~membrane invagination	6	2.47934	0.15695	ADRB2, RABEP2, MYO6, ADORA2A, CLEC7A, EPN2	176	220	13528	2.09628	1	0.982622	93.927
GOTERM_BP_FAT	GO:0031644~regulation of neurological system process	4	1.65289	0.317575	ADRB2, MYO6, ADORA2A, RASGRF1	176	153	13528	2.00951	1	0.986542	99.8107
SP_PIR_KEYWORDS	Endocytosis	3	1.23967	0.324412	RABEP2, MYO6, EPN2	234	96	19235	2.56878	1	0.904171	99.4689
GOTERM_BP_FAT	GO:0016044~membrane organization	6	2.47934	0.550324	ADRB2, RABEP2, MYO6, ADORA2A, CLEC7A, EPN2	176	381	13528	1.21045	1	0.995514	99.9998
Annotation Cluster 33	Enrichment Score: 0.6104340268383696
Category	Term	Count	%	PValue	Genes	List Total	Pop Hits	Pop Total	Fold Enrichment	Bonferroni	Benjamini	FDR
GOTERM_BP_FAT	GO:0010033~response to organic substance	15	6.19835	0.0843576	HNF1B, IL6, ADORA2A, ALDOC, HSF1, CD44, ANG, CCND2, SMPD1, DNAJB2, PTPN1, GNB3, CLEC7A, HDAC9, PDCD7	176	721	13528	1.5991	1	0.981214	76.4497
GOTERM_BP_FAT	GO:0009719~response to endogenous stimulus	9	3.71901	0.155102	IL6, ADORA2A, CCND2, ANG, ALDOC, GNB3, PTPN1, HDAC9, PDCD7	176	405	13528	1.70808	1	0.982957	93.7048
GOTERM_BP_FAT	GO:0032869~cellular response to insulin stimulus	3	1.23967	0.219666	CCND2, PTPN1, HDAC9	176	68	13528	3.39104	1	0.977929	98.2918
GOTERM_BP_FAT	GO:0032870~cellular response to hormone stimulus	4	1.65289	0.247323	CCND2, GNB3, PTPN1, HDAC9	176	133	13528	2.31169	1	0.982516	99.0551
GOTERM_BP_FAT	GO:0009725~response to hormone stimulus	7	2.89256	0.338895	IL6, CCND2, ANG, GNB3, PTPN1, HDAC9, PDCD7	176	367	13528	1.46606	1	0.987831	99.8875
GOTERM_BP_FAT	GO:0032868~response to insulin stimulus	3	1.23967	0.37196	CCND2, PTPN1, HDAC9	176	100	13528	2.30591	1	0.988839	99.9515
GOTERM_BP_FAT	GO:0043434~response to peptide hormone stimulus	3	1.23967	0.595158	CCND2, PTPN1, HDAC9	176	154	13528	1.49734	1	0.996711	100
Annotation Cluster 34	Enrichment Score: 0.6080280127042796
Category	Term	Count	%	PValue	Genes	List Total	Pop Hits	Pop Total	Fold Enrichment	Bonferroni	Benjamini	FDR
UP_SEQ_FEATURE	domain:SCAN box	3	1.23967	0.152163	ZNF215, MZF1, ZNF396	233	57	19113	4.31737	1	0.999648	92.2737
INTERPRO	IPR003309:Transcriptional regulator SCAN	3	1.23967	0.169928	ZNF215, MZF1, ZNF396	218	57	16659	4.02197	1	0.998292	93.0455
SMART	SM00431:SCAN	3	1.23967	0.203183	ZNF215, MZF1, ZNF396	134	57	9079	3.56599	1	0.997512	92.9507
INTERPRO	IPR013087:Zinc finger, C2H2-type/integrase, DNA-binding	8	3.30579	0.703765	ZBTB32, ZNF215, ZBTB20, MZF1, HIVEP2, ZNF396, ZNF599, ZFAT	218	621	16659	0.984444	1	1	100
Annotation Cluster 35	Enrichment Score: 0.5999441078184715
Category	Term	Count	%	PValue	Genes	List Total	Pop Hits	Pop Total	Fold Enrichment	Bonferroni	Benjamini	FDR
INTERPRO	IPR000242:Protein-tyrosine phosphatase, receptor/non-receptor type	5	2.06612	0.00177236	PTPRJ, PTPRG, PTPN4, PTPN23, PTPN1	218	40	16659	9.55218	0.572463	0.24666	2.50716
SMART	SM00194:PTPc	5	2.06612	0.00267381	PTPRJ, PTPRG, PTPN4, PTPN23, PTPN1	134	40	9079	8.46922	0.297715	0.297715	3.07806
SP_PIR_KEYWORDS	tyrosine-specific phosphatase	4	1.65289	0.00614138	PTPRJ, PTPRG, PTPN4, PTPN1	234	31	19235	10.6066	0.84149	0.15418	7.89846
UP_SEQ_FEATURE	active site:Phosphocysteine intermediate	5	2.06612	0.0184333	PTPRJ, PTPRG, PTPN4, PTPN23, PTPN1	233	83	19113	4.94157	1	0.833426	25.0695
INTERPRO	IPR000387:Protein-tyrosine phosphatase	5	2.06612	0.0213733	PTPRJ, PTPRG, PTPN4, PTPN23, PTPN1	218	81	16659	4.71713	0.999968	0.771997	26.5998
INTERPRO	IPR000387:Dual-specific/protein-tyrosine phosphatase, conserved region	5	2.06612	0.0222469	PTPRJ, PTPRG, PTPN4, PTPN23, PTPN1	218	82	16659	4.6596	0.999979	0.74	27.5322
INTERPRO	IPR016130:Protein-tyrosine phosphatase, active site	5	2.06612	0.0289709	PTPRJ, PTPRG, PTPN4, PTPN23, PTPN1	218	89	16659	4.29311	0.999999	0.755418	34.3479
UP_SEQ_FEATURE	domain:Tyrosine-protein phosphatase	4	1.65289	0.0395609	PTPRJ, PTPN4, PTPN23, PTPN1	233	62	19113	5.29226	1	0.958475	46.5351
GOTERM_MF_FAT	GO:0004725~protein tyrosine phosphatase activity	5	2.06612	0.0493502	PTPRJ, PTPRG, PTPN4, PTPN23, PTPN1	173	104	12983	3.60799	1	0.939506	50.4791
SP_PIR_KEYWORDS	phosphoric monoester hydrolase	4	1.65289	0.0513158	PTPRJ, PTPRG, PTPN4, PTPN1	234	69	19235	4.76527	1	0.563517	50.5197
SP_PIR_KEYWORDS	protein phosphatase	5	2.06612	0.0735432	PTPRJ, PTPRG, PTPN4, PTPN23, PTPN1	234	130	19235	3.16157	1	0.662982	63.9496
GOTERM_BP_FAT	GO:0006470~protein amino acid dephosphorylation	5	2.06612	0.0940422	PTPRJ, PTPRG, PTPN4, PTPN23, PTPN1	176	133	13528	2.88961	1	0.98036	80.22
GOTERM_BP_FAT	GO:0016311~dephosphorylation	5	2.06612	0.139211	PTPRJ, PTPRG, PTPN4, PTPN23, PTPN1	176	154	13528	2.49557	1	0.984065	91.4536
GOTERM_BP_FAT	GO:0007169~transmembrane receptor protein tyrosine kinase signaling pathway	6	2.47934	0.165124	PTPRJ, ADRB2, ADORA2A, PTPRG, BMPR2, PTPN1	176	224	13528	2.05885	1	0.981738	94.8243
GOTERM_MF_FAT	GO:0004721~phosphoprotein phosphatase activity	5	2.06612	0.175747	PTPRJ, PTPRG, PTPN4, PTPN23, PTPN1	173	165	12983	2.27413	1	0.98786	93.1703
GOTERM_MF_FAT	GO:0016791~phosphatase activity	5	2.06612	0.421327	PTPRJ, PTPRG, PTPN4, PTPN23, PTPN1	173	249	12983	1.50695	1	0.996248	99.9498
UP_SEQ_FEATURE	binding site:ATP	8	3.30579	0.48731	NME3, STK11, BMPR2, CASK, MAP4K1, CDK10, WNK2, EHD3	233	542	19113	1.21078	1	0.999994	99.9968
SP_PIR_KEYWORDS	serine/threonine-protein kinase	6	2.47934	0.491276	STK11, BMPR2, CASK, MAP4K1, CDK10, WNK2	234	381	19235	1.2945	1	0.944248	99.988
GOTERM_BP_FAT	GO:0006793~phosphorus metabolic process	14	5.78512	0.493698	GPD2, PTPRJ, STK11, PTPRG, PTPN4, PTPN23, BMPR2, CASK, MAP4K1, WNK2, GUCY2C, HSF1, CDK10, PTPN1	176	973	13528	1.10595	1	0.994	99.9986
GOTERM_BP_FAT	GO:0006796~phosphate metabolic process	14	5.78512	0.493698	GPD2, PTPRJ, STK11, PTPRG, PTPN4, PTPN23, BMPR2, CASK, MAP4K1, WNK2, GUCY2C, HSF1, CDK10, PTPN1	176	973	13528	1.10595	1	0.994	99.9986
INTERPRO	IPR008271:Serine/threonine protein kinase, active site	6	2.47934	0.495838	STK11, BMPR2, CASK, MAP4K1, CDK10, WNK2	218	354	16659	1.29521	1	0.999988	99.9945
INTERPRO	IPR017442:Serine/threonine protein kinase-related	6	2.47934	0.500403	STK11, BMPR2, CASK, MAP4K1, CDK10, WNK2	218	359	16659	1.27717	1	0.999985	99.9951
UP_SEQ_FEATURE	domain:Protein kinase	7	2.89256	0.504848	STK11, BMPR2, CASK, MAP4K1, CDK10, WNK2, GUCY2C	233	469	19113	1.22433	1	0.999992	99.9982
UP_SEQ_FEATURE	active site:Proton acceptor	9	3.71901	0.548477	RNASE4, ANG, STK11, ALDOC, BMPR2, MAP4K1, LSS, CDK10, WNK2	233	658	19113	1.12199	1	0.999995	99.9996
INTERPRO	IPR017441:Protein kinase, ATP binding site	7	2.89256	0.549212	STK11, SLC35D2, BMPR2, CASK, MAP4K1, CDK10, WNK2	218	455	16659	1.17565	1	0.999991	99.9989
INTERPRO	IPR000719:Protein kinase, core	7	2.89256	0.589853	STK11, BMPR2, CASK, MAP4K1, CDK10, WNK2, GUCY2C	218	476	16659	1.12379	1	0.999995	99.9997
SP_PIR_KEYWORDS	kinase	9	3.71901	0.596923	CDKN1B, NME3, STK11, AKAP5, BMPR2, CASK, MAP4K1, CDK10, WNK2	234	688	19235	1.0753	1	0.965058	99.9995
INTERPRO	IPR002290:Serine/threonine protein kinase	4	1.65289	0.659012	STK11, CASK, MAP4K1, CDK10	218	259	16659	1.18019	1	0.999999	100
GOTERM_MF_FAT	GO:0004674~protein serine/threonine kinase activity	6	2.47934	0.678166	STK11, BMPR2, CASK, MAP4K1, CDK10, WNK2	173	430	12983	1.04716	1	0.999492	100
GOTERM_MF_FAT	GO:0004672~protein kinase activity	8	3.30579	0.697597	STK11, BMPR2, CASK, MAP4K1, CDK10, WNK2, GUCY2C, KCNH2	173	606	12983	0.990709	1	0.999616	100
SP_PIR_KEYWORDS	transferase	16	6.61157	0.72029	DNMT3A, BCAT2, DHDDS, STK11, LCMT2, GALT, BMPR2, MAP4K1, CASK, WNK2, QTRT1, MGAT3, GGT7, NME3, CDK10, PARP3	234	1394	19235	0.943482	1	0.989271	100
SMART	SM00220:S_TKc	4	1.65289	0.736482	STK11, CASK, MAP4K1, CDK10	134	259	9079	1.04639	1	1	100
GOTERM_BP_FAT	GO:0006468~protein amino acid phosphorylation	8	3.30579	0.7658	HSF1, STK11, BMPR2, CASK, MAP4K1, CDK10, WNK2, GUCY2C	176	667	13528	0.921903	1	0.999562	100
SP_PIR_KEYWORDS	nucleotide-binding	18	7.43802	0.818609	KIFC2, MYO6, STK11, MYO1D, BMPR2, MAP4K1, CASK, TOP1MT, WNK2, GUCY2C, NME3, RAB36, RRAS2, TUBA4A, CDK10, RAPGEF3, AGAP3, EHD3	234	1686	19235	0.877589	1	0.995359	100
UP_SEQ_FEATURE	nucleotide phosphate-binding region:ATP	10	4.13223	0.831142	KIFC2, MYO6, STK11, MYO1D, BMPR2, CASK, MAP4K1, CDK10, WNK2, EHD3	233	962	19113	0.852703	1	1	100
GOTERM_MF_FAT	GO:0017076~purine nucleotide binding	22	9.09091	0.856914	KIFC2, CHDH, MYO6, STK11, MYO1D, BMPR2, MAP4K1, CASK, TOP1MT, WNK2, GUCY2C, DOCK6, NME3, RAB36, RRAS2, TUBA4A, CDK10, RAPGEF3, STEAP1, DUS2L, AGAP3, EHD3	173	1918	12983	0.860802	1	0.999985	100
GOTERM_BP_FAT	GO:0016310~phosphorylation	8	3.30579	0.898994	HSF1, STK11, BMPR2, CASK, MAP4K1, CDK10, WNK2, GUCY2C	176	800	13528	0.768636	1	0.999983	100
GOTERM_MF_FAT	GO:0030554~adenyl nucleotide binding	17	7.02479	0.901217	KIFC2, CHDH, MYO6, STK11, MYO1D, BMPR2, MAP4K1, CASK, TOP1MT, WNK2, GUCY2C, NME3, CDK10, RAPGEF3, STEAP1, DUS2L, EHD3	173	1577	12983	0.808996	1	0.999997	100
GOTERM_MF_FAT	GO:0001883~purine nucleoside binding	17	7.02479	0.9131	KIFC2, CHDH, MYO6, STK11, MYO1D, BMPR2, MAP4K1, CASK, TOP1MT, WNK2, GUCY2C, NME3, CDK10, RAPGEF3, STEAP1, DUS2L, EHD3	173	1601	12983	0.796868	1	0.999998	100
GOTERM_MF_FAT	GO:0001882~nucleoside binding	17	7.02479	0.918145	KIFC2, CHDH, MYO6, STK11, MYO1D, BMPR2, MAP4K1, CASK, TOP1MT, WNK2, GUCY2C, NME3, CDK10, RAPGEF3, STEAP1, DUS2L, EHD3	173	1612	12983	0.791431	1	0.999997	100
SP_PIR_KEYWORDS	atp-binding	12	4.95868	0.932891	KIFC2, NME3, MYO6, STK11, MYO1D, BMPR2, CASK, MAP4K1, CDK10, TOP1MT, WNK2, EHD3	234	1326	19235	0.743899	1	0.999607	100
GOTERM_MF_FAT	GO:0032555~purine ribonucleotide binding	19	7.85124	0.938448	KIFC2, MYO6, STK11, MYO1D, BMPR2, MAP4K1, CASK, TOP1MT, WNK2, GUCY2C, DOCK6, NME3, RAB36, RRAS2, TUBA4A, CDK10, RAPGEF3, AGAP3, EHD3	173	1836	12983	0.776622	1	0.999999	100
GOTERM_MF_FAT	GO:0032553~ribonucleotide binding	19	7.85124	0.938448	KIFC2, MYO6, STK11, MYO1D, BMPR2, MAP4K1, CASK, TOP1MT, WNK2, GUCY2C, DOCK6, NME3, RAB36, RRAS2, TUBA4A, CDK10, RAPGEF3, AGAP3, EHD3	173	1836	12983	0.776622	1	0.999999	100
GOTERM_MF_FAT	GO:0000166~nucleotide binding	23	9.50413	0.957178	KIFC2, CHDH, MYO6, STK11, MYO1D, BMPR2, MAP4K1, CASK, SKI, TOP1MT, WNK2, GUCY2C, DOCK6, NME3, RAB36, RRAS2, TUBA4A, CDK10, RAPGEF3, STEAP1, DUS2L, AGAP3, EHD3	173	2245	12983	0.768848	1	1	100
GOTERM_MF_FAT	GO:0032559~adenyl ribonucleotide binding	14	5.78512	0.967205	KIFC2, NME3, MYO6, STK11, MYO1D, BMPR2, CASK, MAP4K1, CDK10, TOP1MT, RAPGEF3, WNK2, GUCY2C, EHD3	173	1497	12983	0.701835	1	1	100
GOTERM_MF_FAT	GO:0005524~ATP binding	13	5.3719	0.980238	KIFC2, MYO6, STK11, MYO1D, BMPR2, CASK, MAP4K1, WNK2, TOP1MT, GUCY2C, NME3, CDK10, EHD3	173	1477	12983	0.660529	1	1	100
Annotation Cluster 36	Enrichment Score: 0.5356709524920698
Category	Term	Count	%	PValue	Genes	List Total	Pop Hits	Pop Total	Fold Enrichment	Bonferroni	Benjamini	FDR
GOTERM_BP_FAT	GO:0050714~positive regulation of protein secretion	3	1.23967	0.0983596	IL6, ADORA2A, ANG	176	41	13528	5.62417	1	0.979582	81.7112
GOTERM_BP_FAT	GO:0050708~regulation of protein secretion	3	1.23967	0.172677	IL6, ADORA2A, ANG	176	58	13528	3.97571	1	0.976987	95.5413
GOTERM_BP_FAT	GO:0051223~regulation of protein transport	4	1.65289	0.183405	IL6, ADORA2A, ANG, NDFIP2	176	114	13528	2.69697	1	0.978954	96.4008
GOTERM_BP_FAT	GO:0070201~regulation of establishment of protein localization	4	1.65289	0.206455	IL6, ADORA2A, ANG, NDFIP2	176	121	13528	2.54095	1	0.979978	97.7501
GOTERM_BP_FAT	GO:0051222~positive regulation of protein transport	3	1.23967	0.214909	IL6, ADORA2A, ANG	176	67	13528	3.44166	1	0.977776	98.1127
GOTERM_BP_FAT	GO:0032880~regulation of protein localization	4	1.65289	0.264719	IL6, ADORA2A, ANG, NDFIP2	176	138	13528	2.22793	1	0.983074	99.3562
GOTERM_BP_FAT	GO:0051050~positive regulation of transport	5	2.06612	0.326096	ADRB2, IL6, ADORA2A, ANG, CLEC7A	176	223	13528	1.7234	1	0.986981	99.846
GOTERM_BP_FAT	GO:0051047~positive regulation of secretion	3	1.23967	0.413103	IL6, ADORA2A, ANG	176	109	13528	2.11551	1	0.990739	99.9841
GOTERM_BP_FAT	GO:0051046~regulation of secretion	4	1.65289	0.487679	IL6, MYO6, ADORA2A, ANG	176	202	13528	1.52205	1	0.993978	99.9983
GOTERM_BP_FAT	GO:0044093~positive regulation of molecular function	8	3.30579	0.638866	ADRB2, IL6, ADORA2A, CCND2, ANG, RASGRF1, MAP4K1, SKI	176	586	13528	1.04933	1	0.99769	100
GOTERM_BP_FAT	GO:0060341~regulation of cellular localization	3	1.23967	0.834346	IL6, ADORA2A, ANG	176	248	13528	0.929802	1	0.999874	100
Annotation Cluster 37	Enrichment Score: 0.5279098743128683
Category	Term	Count	%	PValue	Genes	List Total	Pop Hits	Pop Total	Fold Enrichment	Bonferroni	Benjamini	FDR
GOTERM_BP_FAT	GO:0001541~ovarian follicle development	3	1.23967	0.0983596	CCND2, ANG, FOXO3	176	41	13528	5.62417	1	0.979582	81.7112
GOTERM_BP_FAT	GO:0022602~ovulation cycle process	3	1.23967	0.191294	CCND2, ANG, FOXO3	176	62	13528	3.71921	1	0.978296	96.9308
GOTERM_BP_FAT	GO:0008585~female gonad development	3	1.23967	0.200701	CCND2, ANG, FOXO3	176	64	13528	3.60298	1	0.980481	97.4669
GOTERM_BP_FAT	GO:0042698~ovulation cycle	3	1.23967	0.214909	CCND2, ANG, FOXO3	176	67	13528	3.44166	1	0.977776	98.1127
GOTERM_BP_FAT	GO:0046660~female sex differentiation	3	1.23967	0.224432	CCND2, ANG, FOXO3	176	69	13528	3.3419	1	0.979012	98.4552
GOTERM_BP_FAT	GO:0046545~development of primary female sexual characteristics	3	1.23967	0.224432	CCND2, ANG, FOXO3	176	69	13528	3.3419	1	0.979012	98.4552
GOTERM_BP_FAT	GO:0007276~gamete generation	8	3.30579	0.251136	DNMT3A, SPATA20, HSF1, CCND2, ANG, SOX30, FOXO3, SPIN3	176	395	13528	1.55673	1	0.980791	99.1306
GOTERM_BP_FAT	GO:0007548~sex differentiation	4	1.65289	0.310473	HNF1B, CCND2, ANG, FOXO3	176	151	13528	2.03612	1	0.986911	99.7756
GOTERM_BP_FAT	GO:0019953~sexual reproduction	8	3.30579	0.381268	DNMT3A, SPATA20, HSF1, CCND2, ANG, SOX30, FOXO3, SPIN3	176	458	13528	1.3426	1	0.98901	99.9621
GOTERM_BP_FAT	GO:0008406~gonad development	3	1.23967	0.426525	CCND2, ANG, FOXO3	176	112	13528	2.05885	1	0.991448	99.9891
GOTERM_BP_FAT	GO:0048608~reproductive structure development	3	1.23967	0.486929	CCND2, ANG, FOXO3	176	126	13528	1.83009	1	0.994084	99.9982
GOTERM_BP_FAT	GO:0045137~development of primary sexual characteristics	3	1.23967	0.491092	CCND2, ANG, FOXO3	176	127	13528	1.81568	1	0.993938	99.9985
GOTERM_BP_FAT	GO:0048511~rhythmic process	3	1.23967	0.495235	CCND2, ANG, FOXO3	176	128	13528	1.80149	1	0.993967	99.9987
GOTERM_BP_FAT	GO:0003006~reproductive developmental process	4	1.65289	0.66256	HNF1B, CCND2, ANG, FOXO3	176	262	13528	1.17349	1	0.998228	100
Annotation Cluster 38	Enrichment Score: 0.524822541009947
Category	Term	Count	%	PValue	Genes	List Total	Pop Hits	Pop Total	Fold Enrichment	Bonferroni	Benjamini	FDR
SP_PIR_KEYWORDS	protein transport	11	4.54545	0.0724225	PITPNM1, RABEP2, MYO6, RAB36, RRBP1, NUP210, CHMP7, SNX12, GGA1, GGA2, MVP	234	485	19235	1.86435	1	0.674998	63.3628
GOTERM_BP_FAT	GO:0015031~protein transport	14	5.78512	0.187991	MYO6, RRBP1, CHMP7, PITPNM1, CCHCR1, RABEP2, RAB36, NUP210, AKAP5, SNX12, GGA1, GGA2, AGAP3, MVP	176	762	13528	1.41219	1	0.977796	96.7185
GOTERM_BP_FAT	GO:0045184~establishment of protein localization	14	5.78512	0.196509	MYO6, RRBP1, CHMP7, PITPNM1, CCHCR1, RABEP2, RAB36, NUP210, AKAP5, SNX12, GGA1, GGA2, AGAP3, MVP	176	769	13528	1.39934	1	0.979657	97.2399
SP_PIR_KEYWORDS	transport	25	10.3306	0.217987	ATP1B1, SLC45A4, OSBPL3, SLC2A11, MYO6, RRBP1, CHMP7, SFXN4, APOL2, STARD3, PITPNM1, SLC16A5, RABEP2, APOL1, RAB36, NUP210, SLC35D2, OSBPL10, SNX12, KCNH2, GGA1, CACNA1D, GGA2, STEAP1, MVP	234	1670	19235	1.23055	1	0.840862	96.2525
GOTERM_BP_FAT	GO:0008104~protein localization	14	5.78512	0.35403	MYO6, RRBP1, CHMP7, PITPNM1, CCHCR1, RABEP2, RAB36, NUP210, AKAP5, SNX12, GGA1, GGA2, AGAP3, MVP	176	882	13528	1.22006	1	0.988658	99.9231
GOTERM_BP_FAT	GO:0070727~cellular macromolecule localization	7	2.89256	0.447499	CCHCR1, MYO6, AKAP5, GGA1, GGA2, BICD1, AGAP3	176	414	13528	1.29963	1	0.992289	99.9941
GOTERM_BP_FAT	GO:0006886~intracellular protein transport	6	2.47934	0.533752	CCHCR1, MYO6, AKAP5, GGA1, GGA2, AGAP3	176	374	13528	1.23311	1	0.995115	99.9996
GOTERM_BP_FAT	GO:0034613~cellular protein localization	6	2.47934	0.617939	CCHCR1, MYO6, AKAP5, GGA1, GGA2, AGAP3	176	411	13528	1.1221	1	0.997308	100
GOTERM_BP_FAT	GO:0046907~intracellular transport	9	3.71901	0.620379	STARD3, CCHCR1, ADRB2, MYO6, CHMP7, AKAP5, GGA1, GGA2, AGAP3	176	657	13528	1.05293	1	0.997341	100
Annotation Cluster 39	Enrichment Score: 0.5163573468038646
Category	Term	Count	%	PValue	Genes	List Total	Pop Hits	Pop Total	Fold Enrichment	Bonferroni	Benjamini	FDR
GOTERM_BP_FAT	GO:0034654~nucleobase, nucleoside, nucleotide and nucleic acid biosynthetic process	5	2.06612	0.240518	ATP1B1, NME3, ADORA2A, QTRT1, GUCY2C	176	193	13528	1.99129	1	0.982508	98.9047
GOTERM_BP_FAT	GO:0034404~nucleobase, nucleoside and nucleotide biosynthetic process	5	2.06612	0.240518	ATP1B1, NME3, ADORA2A, QTRT1, GUCY2C	176	193	13528	1.99129	1	0.982508	98.9047
GOTERM_BP_FAT	GO:0044271~nitrogen compound biosynthetic process	7	2.89256	0.245066	ATP1B1, BCAT2, NME3, ADORA2A, PCBD1, QTRT1, GUCY2C	176	325	13528	1.65552	1	0.982515	99.0075
GOTERM_BP_FAT	GO:0006164~purine nucleotide biosynthetic process	4	1.65289	0.299868	ATP1B1, NME3, ADORA2A, GUCY2C	176	148	13528	2.0774	1	0.985995	99.7118
GOTERM_BP_FAT	GO:0006163~purine nucleotide metabolic process	4	1.65289	0.433186	ATP1B1, NME3, ADORA2A, GUCY2C	176	186	13528	1.65298	1	0.991777	99.991
GOTERM_BP_FAT	GO:0009165~nucleotide biosynthetic process	4	1.65289	0.433186	ATP1B1, NME3, ADORA2A, GUCY2C	176	186	13528	1.65298	1	0.991777	99.991
Annotation Cluster 40	Enrichment Score: 0.4999079491937593
Category	Term	Count	%	PValue	Genes	List Total	Pop Hits	Pop Total	Fold Enrichment	Bonferroni	Benjamini	FDR
GOTERM_BP_FAT	GO:0048609~reproductive process in a multicellular organism	10	4.13223	0.180375	APOL2, DNMT3A, SPATA20, BCAT2, HSF1, CCND2, ANG, SOX30, FOXO3, SPIN3	176	487	13528	1.57831	1	0.979765	96.1754
GOTERM_BP_FAT	GO:0032504~multicellular organism reproduction	10	4.13223	0.180375	APOL2, DNMT3A, SPATA20, BCAT2, HSF1, CCND2, ANG, SOX30, FOXO3, SPIN3	176	487	13528	1.57831	1	0.979765	96.1754
GOTERM_BP_FAT	GO:0007276~gamete generation	8	3.30579	0.251136	DNMT3A, SPATA20, HSF1, CCND2, ANG, SOX30, FOXO3, SPIN3	176	395	13528	1.55673	1	0.980791	99.1306
GOTERM_BP_FAT	GO:0019953~sexual reproduction	8	3.30579	0.381268	DNMT3A, SPATA20, HSF1, CCND2, ANG, SOX30, FOXO3, SPIN3	176	458	13528	1.3426	1	0.98901	99.9621
GOTERM_BP_FAT	GO:0007283~spermatogenesis	5	2.06612	0.56693	DNMT3A, SPATA20, HSF1, CCND2, SOX30	176	308	13528	1.24779	1	0.995899	99.9999
GOTERM_BP_FAT	GO:0048232~male gamete generation	5	2.06612	0.56693	DNMT3A, SPATA20, HSF1, CCND2, SOX30	176	308	13528	1.24779	1	0.995899	99.9999
Annotation Cluster 41	Enrichment Score: 0.48230903633154704
Category	Term	Count	%	PValue	Genes	List Total	Pop Hits	Pop Total	Fold Enrichment	Bonferroni	Benjamini	FDR
UP_SEQ_FEATURE	repeat:TPR 1	4	1.65289	0.277729	TTC22, LEPREL2, PTPN23, TRANK1	233	151	19113	2.17298	1	0.999971	99.3571
UP_SEQ_FEATURE	repeat:TPR 2	4	1.65289	0.277729	TTC22, LEPREL2, PTPN23, TRANK1	233	151	19113	2.17298	1	0.999971	99.3571
SP_PIR_KEYWORDS	tpr repeat	4	1.65289	0.304213	TTC22, LEPREL2, PTPN23, TRANK1	234	160	19235	2.05502	1	0.890659	99.2128
UP_SEQ_FEATURE	repeat:TPR 4	3	1.23967	0.329739	TTC22, LEPREL2, TRANK1	233	97	19113	2.53701	1	0.999973	99.7983
UP_SEQ_FEATURE	repeat:TPR 3	3	1.23967	0.501031	TTC22, LEPREL2, TRANK1	233	138	19113	1.78326	1	0.999993	99.9979
Annotation Cluster 42	Enrichment Score: 0.480348908705787
Category	Term	Count	%	PValue	Genes	List Total	Pop Hits	Pop Total	Fold Enrichment	Bonferroni	Benjamini	FDR
UP_SEQ_FEATURE	domain:Cadherin 6	3	1.23967	0.222086	SLC26A6, PCDHB14, PCDHGA3	233	73	19113	3.3711	1	0.999923	97.9671
GOTERM_BP_FAT	GO:0007156~homophilic cell adhesion	4	1.65289	0.240417	SLC26A6, PCDHB14, PCDHGA3, CEACAM1	176	131	13528	2.34698	1	0.983236	98.9023
GOTERM_BP_FAT	GO:0016337~cell-cell adhesion	6	2.47934	0.28642	SLC26A6, CD44, PCDHB14, CLEC7A, PCDHGA3, CEACAM1	176	276	13528	1.67095	1	0.985413	99.6062
UP_SEQ_FEATURE	domain:Cadherin 5	3	1.23967	0.32084	SLC26A6, PCDHB14, PCDHGA3	233	95	19113	2.59042	1	0.999972	99.7525
UP_SEQ_FEATURE	domain:Cadherin 4	3	1.23967	0.351839	SLC26A6, PCDHB14, PCDHGA3	233	102	19113	2.41265	1	0.999961	99.8801
UP_SEQ_FEATURE	domain:Cadherin 3	3	1.23967	0.351839	SLC26A6, PCDHB14, PCDHGA3	233	102	19113	2.41265	1	0.999961	99.8801
UP_SEQ_FEATURE	domain:Cadherin 1	3	1.23967	0.36498	SLC26A6, PCDHB14, PCDHGA3	233	105	19113	2.34372	1	0.999959	99.9127
UP_SEQ_FEATURE	domain:Cadherin 2	3	1.23967	0.36498	SLC26A6, PCDHB14, PCDHGA3	233	105	19113	2.34372	1	0.999959	99.9127
INTERPRO	IPR002126:Cadherin	3	1.23967	0.411877	SLC26A6, PCDHB14, PCDHGA3	218	108	16659	2.12271	1	0.99999	99.9498
SMART	SM00112:CA	3	1.23967	0.471781	SLC26A6, PCDHB14, PCDHGA3	134	108	9079	1.88205	1	0.999973	99.942
Annotation Cluster 43	Enrichment Score: 0.47089872938693766
Category	Term	Count	%	PValue	Genes	List Total	Pop Hits	Pop Total	Fold Enrichment	Bonferroni	Benjamini	FDR
GOTERM_BP_FAT	GO:0006357~regulation of transcription from RNA polymerase II promoter	14	5.78512	0.148238	DNMT3A, ZBTB32, HNF1B, JDP2, IL6, MYO6, SOX30, TFEB, CASK, TEAD2, SKI, FOXO3, ADRB2, HDAC9	176	727	13528	1.48018	1	0.984621	92.8111
GOTERM_BP_FAT	GO:0045944~positive regulation of transcription from RNA polymerase II promoter	8	3.30579	0.205611	HNF1B, ADRB2, IL6, MYO6, TFEB, CASK, TEAD2, FOXO3	176	371	13528	1.65744	1	0.981552	97.7105
GOTERM_BP_FAT	GO:0031328~positive regulation of cellular biosynthetic process	12	4.95868	0.273247	HNF1B, ADRB2, IL6, MYO6, ADORA2A, PCBD1, TFEB, CASK, TEAD2, FOXO3, TP73, TLR9	176	685	13528	1.34652	1	0.984893	99.4683
GOTERM_BP_FAT	GO:0045893~positive regulation of transcription, DNA-dependent	9	3.71901	0.276865	HNF1B, ADRB2, IL6, MYO6, TFEB, CASK, TEAD2, FOXO3, TP73	176	477	13528	1.45026	1	0.984656	99.5101
GOTERM_BP_FAT	GO:0051254~positive regulation of RNA metabolic process	9	3.71901	0.284343	HNF1B, ADRB2, IL6, MYO6, TFEB, CASK, TEAD2, FOXO3, TP73	176	481	13528	1.4382	1	0.986022	99.587
GOTERM_BP_FAT	GO:0045935~positive regulation of nucleobase, nucleoside, nucleotide and nucleic acid metabolic process	11	4.54545	0.288756	HNF1B, ADRB2, IL6, MYO6, ADORA2A, PCBD1, TFEB, CASK, TEAD2, FOXO3, TP73	176	624	13528	1.35497	1	0.985441	99.6268
GOTERM_BP_FAT	GO:0009891~positive regulation of biosynthetic process	12	4.95868	0.288838	HNF1B, ADRB2, IL6, MYO6, ADORA2A, PCBD1, TFEB, CASK, TEAD2, FOXO3, TP73, TLR9	176	695	13528	1.32714	1	0.984892	99.6275
GOTERM_BP_FAT	GO:0003001~generation of a signal involved in cell-cell signaling	3	1.23967	0.301147	HNF1B, IL6, MYO6	176	85	13528	2.71283	1	0.985773	99.7203
GOTERM_BP_FAT	GO:0045941~positive regulation of transcription	10	4.13223	0.307493	HNF1B, ADRB2, IL6, MYO6, PCBD1, TFEB, CASK, TEAD2, FOXO3, TP73	176	564	13528	1.36283	1	0.98674	99.7592
GOTERM_BP_FAT	GO:0010604~positive regulation of macromolecule metabolic process	14	5.78512	0.316664	HNF1B, IL6, MYO6, PCBD1, BMPR2, TFEB, CASK, NDFIP2, TEAD2, FOXO3, TP73, TLR9, ADRB2, CCND2	176	857	13528	1.25565	1	0.986822	99.8065
GOTERM_BP_FAT	GO:0051173~positive regulation of nitrogen compound metabolic process	11	4.54545	0.322421	HNF1B, ADRB2, IL6, MYO6, ADORA2A, PCBD1, TFEB, CASK, TEAD2, FOXO3, TP73	176	644	13528	1.31289	1	0.986655	99.8316
GOTERM_BP_FAT	GO:0010628~positive regulation of gene expression	10	4.13223	0.338232	HNF1B, ADRB2, IL6, MYO6, PCBD1, TFEB, CASK, TEAD2, FOXO3, TP73	176	581	13528	1.32295	1	0.988536	99.8857
GOTERM_BP_FAT	GO:0010557~positive regulation of macromolecule biosynthetic process	11	4.54545	0.339575	HNF1B, ADRB2, IL6, MYO6, PCBD1, TFEB, CASK, TEAD2, FOXO3, TP73, TLR9	176	654	13528	1.29281	1	0.987541	99.8894
SP_PIR_KEYWORDS	activator	8	3.30579	0.444345	HNF1B, HSF1, SOX30, TFEB, TEAD2, ZFPM1, FOXO3, TP73	234	520	19235	1.26463	1	0.935766	99.961
GOTERM_BP_FAT	GO:0046903~secretion	5	2.06612	0.546034	HNF1B, IL6, MYO6, ADORA2A, TP73	176	300	13528	1.28106	1	0.99571	99.9998
GOTERM_BP_FAT	GO:0032940~secretion by cell	3	1.23967	0.751653	HNF1B, IL6, MYO6	176	207	13528	1.11397	1	0.999435	100
GOTERM_MF_FAT	GO:0016563~transcription activator activity	4	1.65289	0.912266	HNF1B, PCBD1, TEAD2, FOXO3	173	410	12983	0.732158	1	0.999998	100
Annotation Cluster 44	Enrichment Score: 0.4437225598582983
Category	Term	Count	%	PValue	Genes	List Total	Pop Hits	Pop Total	Fold Enrichment	Bonferroni	Benjamini	FDR
UP_SEQ_FEATURE	repeat:ANK 3	5	2.06612	0.212243	ACAP3, MIB2, ANKMY1, TRANK1, AGAP3	233	194	19113	2.11418	1	0.999947	97.5293
UP_SEQ_FEATURE	repeat:ANK 6	3	1.23967	0.30744	MIB2, ANKMY1, TRANK1	233	92	19113	2.67489	1	0.999983	99.6649
UP_SEQ_FEATURE	repeat:ANK 1	5	2.06612	0.310841	ACAP3, MIB2, ANKMY1, TRANK1, AGAP3	233	231	19113	1.77554	1	0.999979	99.6896
UP_SEQ_FEATURE	repeat:ANK 2	5	2.06612	0.314334	ACAP3, MIB2, ANKMY1, TRANK1, AGAP3	233	232	19113	1.76789	1	0.999974	99.7131
SP_PIR_KEYWORDS	ank repeat	5	2.06612	0.33483	ACAP3, MIB2, ANKMY1, TRANK1, AGAP3	234	240	19235	1.71252	1	0.899753	99.5684
INTERPRO	IPR002110:Ankyrin	5	2.06612	0.373667	ACAP3, MIB2, ANKMY1, TRANK1, AGAP3	218	238	16659	1.60541	1	0.999977	99.8765
SMART	SM00248:ANK	5	2.06612	0.462591	ACAP3, MIB2, ANKMY1, TRANK1, AGAP3	134	238	9079	1.4234	1	0.999992	99.9291
UP_SEQ_FEATURE	repeat:ANK 5	3	1.23967	0.473689	MIB2, ANKMY1, TRANK1	233	131	19113	1.87855	1	0.999993	99.9953
UP_SEQ_FEATURE	repeat:ANK 4	3	1.23967	0.580728	MIB2, ANKMY1, TRANK1	233	158	19113	1.55753	1	0.999996	99.9999
Annotation Cluster 45	Enrichment Score: 0.43494937620792545
Category	Term	Count	%	PValue	Genes	List Total	Pop Hits	Pop Total	Fold Enrichment	Bonferroni	Benjamini	FDR
GOTERM_BP_FAT	GO:0042981~regulation of apoptosis	15	6.19835	0.158496	CFLAR, IL6, IL2RA, ADORA2A, FOXO3, TP73, SERPINB9, ADRB2, CDKN1B, NME3, CD44, RASGRF1, SMPD1, SEMA4D, PDCD7	176	804	13528	1.43402	1	0.982146	94.1073
GOTERM_BP_FAT	GO:0043067~regulation of programmed cell death	15	6.19835	0.16707	CFLAR, IL6, IL2RA, ADORA2A, FOXO3, TP73, SERPINB9, ADRB2, CDKN1B, NME3, CD44, RASGRF1, SMPD1, SEMA4D, PDCD7	176	812	13528	1.41989	1	0.981487	95.0188
GOTERM_BP_FAT	GO:0010941~regulation of cell death	15	6.19835	0.170347	CFLAR, IL6, IL2RA, ADORA2A, FOXO3, TP73, SERPINB9, ADRB2, CDKN1B, NME3, CD44, RASGRF1, SMPD1, SEMA4D, PDCD7	176	815	13528	1.41467	1	0.978254	95.3307
GOTERM_BP_FAT	GO:0043066~negative regulation of apoptosis	6	2.47934	0.485026	SERPINB9, CFLAR, IL6, ADORA2A, SEMA4D, TP73	176	354	13528	1.30277	1	0.994089	99.9981
GOTERM_BP_FAT	GO:0043069~negative regulation of programmed cell death	6	2.47934	0.497381	SERPINB9, CFLAR, IL6, ADORA2A, SEMA4D, TP73	176	359	13528	1.28463	1	0.993988	99.9987
GOTERM_BP_FAT	GO:0060548~negative regulation of cell death	6	2.47934	0.499839	SERPINB9, CFLAR, IL6, ADORA2A, SEMA4D, TP73	176	360	13528	1.28106	1	0.994038	99.9988
GOTERM_BP_FAT	GO:0046903~secretion	5	2.06612	0.546034	HNF1B, IL6, MYO6, ADORA2A, TP73	176	300	13528	1.28106	1	0.99571	99.9998
GOTERM_BP_FAT	GO:0050878~regulation of body fluid levels	3	1.23967	0.547103	IL6, ADORA2A, TP73	176	141	13528	1.6354	1	0.99554	99.9998
GOTERM_BP_FAT	GO:0006916~anti-apoptosis	3	1.23967	0.749254	SERPINB9, CFLAR, SEMA4D	176	206	13528	1.11937	1	0.999422	100
Annotation Cluster 46	Enrichment Score: 0.4105781373842034
Category	Term	Count	%	PValue	Genes	List Total	Pop Hits	Pop Total	Fold Enrichment	Bonferroni	Benjamini	FDR
GOTERM_BP_FAT	GO:0006355~regulation of transcription, DNA-dependent	30	12.3967	0.107157	POU6F1, ZBTB32, HNF1B, JDP2, ADORA2A, TFEB, CASK, FOXO3, BATF, HSF1, ZNF396, ZNF599, BHLHE41, DNMT3A, IL6, MYO6, BATF2, MTA3, SOX30, TLE3, SKI, TEAD2, TP73, ZNF215, ADRB2, CDKN1B, MZF1, HIVEP2, HDAC9, KCNH2	176	1773	13528	1.30057	1	0.978374	84.429
GOTERM_BP_FAT	GO:0051252~regulation of RNA metabolic process	30	12.3967	0.130985	POU6F1, ZBTB32, HNF1B, JDP2, ADORA2A, TFEB, CASK, FOXO3, BATF, HSF1, ZNF396, ZNF599, BHLHE41, DNMT3A, IL6, MYO6, BATF2, MTA3, SOX30, TLE3, SKI, TEAD2, TP73, ZNF215, ADRB2, CDKN1B, MZF1, HIVEP2, HDAC9, KCNH2	176	1813	13528	1.27187	1	0.982431	90.0103
GOTERM_BP_FAT	GO:0045449~regulation of transcription	38	15.7025	0.286329	POU6F1, ZBTB32, JDP2, HNF1B, ADORA2A, LMO4, TFEB, CASK, FOXO3, BATF, ZNF512B, HSF1, ELOF1, ZNF396, ZFAT, ZNF599, BHLHE41, DNMT3A, IL6, ZBTB20, MYO6, BATF2, PCBD1, MTA3, SOX30, TLE3, SKI, TEAD2, TP73, ZNF215, ADRB2, CDKN1B, MZF1, HIVEP2, ZFPM1, VOPP1, KCNH2, HDAC9	176	2601	13528	1.12296	1	0.985956	99.6054
GOTERM_MF_FAT	GO:0003700~transcription factor activity	16	6.61157	0.311177	POU6F1, HNF1B, JDP2, BATF2, LMO4, MTA3, TFEB, TEAD2, FOXO3, TP73, BATF, ZNF215, HSF1, MZF1, ZNF396, BHLHE41	173	975	12983	1.23153	1	0.990587	99.4352
UP_SEQ_FEATURE	zinc finger region:C2H2-type 3	10	4.13223	0.343047	ZBTB32, ZNF215, ZBTB20, ZNF512B, MZF1, HIVEP2, ZNF396, ZNF599, ZFAT, ZFPM1	233	622	19113	1.31881	1	0.99997	99.8522
SP_PIR_KEYWORDS	dna-binding	25	10.3306	0.412089	POU6F1, ZBTB32, HNF1B, JDP2, TFEB, FOXO3, BATF, ZNF512B, HSF1, ZNF396, ZFAT, ZNF599, BHLHE41, DNMT3A, ZBTB20, BATF2, MTA3, SOX30, TEAD2, TOP1MT, TP73, ZNF215, MZF1, HIVEP2, ZFPM1	234	1868	19235	1.10012	1	0.932249	99.917
SP_PIR_KEYWORDS	transcription regulation	26	10.7438	0.492508	POU6F1, ZBTB32, HNF1B, JDP2, LMO4, TFEB, FOXO3, BATF, ZNF512B, HSF1, ELOF1, ZNF396, ZFAT, ZNF599, BHLHE41, ZBTB20, SOX30, TLE3, TEAD2, TP73, ZNF215, MZF1, HIVEP2, ZFPM1, VOPP1, HDAC9	234	2026	19235	1.0549	1	0.942524	99.9884
GOTERM_MF_FAT	GO:0030528~transcription regulator activity	21	8.67769	0.538802	POU6F1, ZBTB32, HNF1B, JDP2, BATF2, PCBD1, LMO4, MTA3, SOX30, TFEB, TEAD2, SKI, FOXO3, TP73, BATF, ZNF215, HSF1, MZF1, ZNF396, BHLHE41, HDAC9	173	1512	12983	1.04231	1	0.999215	99.9978
SP_PIR_KEYWORDS	Transcription	26	10.7438	0.538942	POU6F1, ZBTB32, HNF1B, JDP2, LMO4, TFEB, FOXO3, BATF, ZNF512B, HSF1, ELOF1, ZNF396, ZFAT, ZNF599, BHLHE41, ZBTB20, SOX30, TLE3, TEAD2, TP73, ZNF215, MZF1, HIVEP2, ZFPM1, VOPP1, HDAC9	234	2071	19235	1.03198	1	0.954343	99.9968
GOTERM_BP_FAT	GO:0006350~transcription	28	11.5702	0.54748	POU6F1, ZBTB32, HNF1B, JDP2, LMO4, BMPR2, TFEB, FOXO3, BATF, ZNF512B, HSF1, ANG, ELOF1, ZNF396, ZFAT, ZNF599, BHLHE41, ZBTB20, SOX30, TLE3, TEAD2, TP73, ZNF215, MZF1, HIVEP2, ZFPM1, VOPP1, HDAC9	176	2101	13528	1.02436	1	0.995443	99.9998
GOTERM_MF_FAT	GO:0043565~sequence-specific DNA binding	9	3.71901	0.557248	BATF, POU6F1, HNF1B, JDP2, BATF2, HSF1, MTA3, TFEB, FOXO3	173	607	12983	1.11271	1	0.999358	99.9988
GOTERM_MF_FAT	GO:0003677~DNA binding	30	12.3967	0.677166	POU6F1, ZBTB32, HNF1B, JDP2, LMO4, TFEB, FOXO3, BATF, ZNF512B, HSF1, ANG, OTUD7B, ZNF396, ZFAT, ZNF599, BHLHE41, DNMT3A, ZBTB20, BATF2, MTA3, SOX30, PPFIBP2, TEAD2, TOP1MT, TP73, DNASE2, ZNF215, MZF1, HIVEP2, ZFPM1	173	2331	12983	0.965846	1	0.999545	100
SP_PIR_KEYWORDS	nucleus	46	19.0083	0.880092	POU6F1, ZBTB32, JDP2, HNF1B, FGF14, STK11, TFEB, CASK, QTRT1, FOXO3, BATF, CCHCR1, NUMA1, ZNF512B, HSF1, ELOF1, NUP210, OTUD7B, ZNF396, ZFAT, ZNF599, BHLHE41, DNMT3A, ZBTB20, MYO6, BATF2, PCBD1, MTA3, SOX30, TLE3, SKI, TEAD2, TP73, ZNF215, PYHIN1, CDKN1B, DEF6, MZF1, HIVEP2, PARP3, ZNF385C, ZFPM1, VOPP1, HDAC9, PDCD7, MVP	234	4283	19235	0.882848	1	0.998453	100
Annotation Cluster 47	Enrichment Score: 0.39016272790185813
Category	Term	Count	%	PValue	Genes	List Total	Pop Hits	Pop Total	Fold Enrichment	Bonferroni	Benjamini	FDR
SP_PIR_KEYWORDS	Pyrrolidone carboxylic acid	5	2.06612	0.00886396	CD44, RNASE4, ANG, IGHM, CEACAM1	234	67	19235	6.13439	0.930201	0.173167	11.2118
GOTERM_BP_FAT	GO:0001568~blood vessel development	5	2.06612	0.390173	PTPRJ, CD44, ANG, ARHGAP24, CEACAM1	176	245	13528	1.56865	1	0.989456	99.9701
GOTERM_BP_FAT	GO:0001944~vasculature development	5	2.06612	0.408452	PTPRJ, CD44, ANG, ARHGAP24, CEACAM1	176	251	13528	1.53115	1	0.990659	99.9819
GOTERM_BP_FAT	GO:0016477~cell migration	5	2.06612	0.48038	CCL22, IL6, CD44, ANG, CEACAM1	176	276	13528	1.39246	1	0.993845	99.9978
GOTERM_BP_FAT	GO:0048514~blood vessel morphogenesis	4	1.65289	0.516924	PTPRJ, ANG, ARHGAP24, CEACAM1	176	211	13528	1.45713	1	0.99468	99.9993
GOTERM_BP_FAT	GO:0048870~cell motility	5	2.06612	0.564347	CCL22, IL6, CD44, ANG, CEACAM1	176	307	13528	1.25185	1	0.995957	99.9999
GOTERM_BP_FAT	GO:0051674~localization of cell	5	2.06612	0.564347	CCL22, IL6, CD44, ANG, CEACAM1	176	307	13528	1.25185	1	0.995957	99.9999
GOTERM_BP_FAT	GO:0001525~angiogenesis	3	1.23967	0.573375	ANG, ARHGAP24, CEACAM1	176	148	13528	1.55805	1	0.995972	99.9999
GOTERM_BP_FAT	GO:0006928~cell motion	5	2.06612	0.867541	CCL22, IL6, CD44, ANG, CEACAM1	176	475	13528	0.809091	1	0.999945	100
GOTERM_CC_FAT	GO:0044421~extracellular region part	9	3.71901	0.937618	CCL22, IL6, APOL1, COL9A3, WNT3, CD44, LAMC3, ANG, SMPD1	167	960	12782	0.717552	1	0.999591	100
GOTERM_CC_FAT	GO:0005615~extracellular space	5	2.06612	0.980227	CCL22, IL6, APOL1, ANG, SMPD1	167	685	12782	0.558678	1	0.999948	100
Annotation Cluster 48	Enrichment Score: 0.3891593771376742
Category	Term	Count	%	PValue	Genes	List Total	Pop Hits	Pop Total	Fold Enrichment	Bonferroni	Benjamini	FDR
UP_SEQ_FEATURE	repeat:6	4	1.65289	0.251539	RRBP1, PTPN23, HIVEP2, EPN2	233	143	19113	2.29455	1	0.999936	98.8829
UP_SEQ_FEATURE	repeat:5	4	1.65289	0.300162	RRBP1, PTPN23, HIVEP2, EPN2	233	157	19113	2.08994	1	0.999984	99.6059
UP_SEQ_FEATURE	repeat:4	4	1.65289	0.384307	RRBP1, PTPN23, HIVEP2, EPN2	233	182	19113	1.80286	1	0.999973	99.946
UP_SEQ_FEATURE	repeat:3	4	1.65289	0.488137	RRBP1, PTPN23, HIVEP2, EPN2	233	214	19113	1.53327	1	0.999991	99.9969
UP_SEQ_FEATURE	repeat:1	4	1.65289	0.566365	RRBP1, PTPN23, HIVEP2, EPN2	233	243	19113	1.35029	1	0.999996	99.9998
UP_SEQ_FEATURE	repeat:2	4	1.65289	0.576458	RRBP1, PTPN23, HIVEP2, EPN2	233	246	19113	1.33382	1	0.999997	99.9998
Annotation Cluster 49	Enrichment Score: 0.37440545390360536
Category	Term	Count	%	PValue	Genes	List Total	Pop Hits	Pop Total	Fold Enrichment	Bonferroni	Benjamini	FDR
GOTERM_BP_FAT	GO:0030335~positive regulation of cell migration	3	1.23967	0.320232	IL6, RRAS2, HDAC9	176	89	13528	2.59091	1	0.98665	99.8224
GOTERM_BP_FAT	GO:0040017~positive regulation of locomotion	3	1.23967	0.362658	IL6, RRAS2, HDAC9	176	98	13528	2.35297	1	0.988305	99.9383
GOTERM_BP_FAT	GO:0051272~positive regulation of cell motion	3	1.23967	0.362658	IL6, RRAS2, HDAC9	176	98	13528	2.35297	1	0.988305	99.9383
GOTERM_BP_FAT	GO:0040012~regulation of locomotion	4	1.65289	0.455383	IL6, ADORA2A, RRAS2, HDAC9	176	192	13528	1.60133	1	0.992064	99.9953
GOTERM_BP_FAT	GO:0051270~regulation of cell motion	4	1.65289	0.457773	IL6, CDKN1B, RRAS2, HDAC9	176	193	13528	1.59303	1	0.992116	99.9957
GOTERM_BP_FAT	GO:0030334~regulation of cell migration	3	1.23967	0.645772	IL6, RRAS2, HDAC9	176	169	13528	1.36444	1	0.997827	100
Annotation Cluster 50	Enrichment Score: 0.3595305442046636
Category	Term	Count	%	PValue	Genes	List Total	Pop Hits	Pop Total	Fold Enrichment	Bonferroni	Benjamini	FDR
GOTERM_MF_FAT	GO:0003924~GTPase activity	5	2.06612	0.306066	RRAS2, TUBA4A, GNB3, EHD3, AGAP3	173	211	12983	1.77835	1	0.991134	99.3741
GOTERM_BP_FAT	GO:0007264~small GTPase mediated signal transduction	6	2.47934	0.360288	ARHGAP31, RAB36, RASGRF1, RRAS2, RAPGEF3, AGAP3	176	305	13528	1.51207	1	0.988256	99.9344
GOTERM_MF_FAT	GO:0005525~GTP binding	7	2.89256	0.37114	RAB36, RRAS2, TUBA4A, GUCY2C, DOCK6, EHD3, AGAP3	173	372	12983	1.41216	1	0.99572	99.8405
GOTERM_MF_FAT	GO:0032561~guanyl ribonucleotide binding	7	2.89256	0.394884	RAB36, RRAS2, TUBA4A, GUCY2C, DOCK6, EHD3, AGAP3	173	382	12983	1.37519	1	0.994845	99.9066
GOTERM_MF_FAT	GO:0019001~guanyl nucleotide binding	7	2.89256	0.394884	RAB36, RRAS2, TUBA4A, GUCY2C, DOCK6, EHD3, AGAP3	173	382	12983	1.37519	1	0.994845	99.9066
INTERPRO	IPR001806:Ras GTPase	3	1.23967	0.527137	RAB36, RRAS2, AGAP3	218	135	16659	1.69817	1	0.999986	99.9978
SP_PIR_KEYWORDS	gtp-binding	5	2.06612	0.566485	RAB36, RRAS2, TUBA4A, GUCY2C, AGAP3	234	329	19235	1.24925	1	0.961056	99.9986
UP_SEQ_FEATURE	nucleotide phosphate-binding region:GTP	4	1.65289	0.697752	RAB36, RRAS2, TUBA4A, AGAP3	233	295	19113	1.11227	1	1	100
Annotation Cluster 51	Enrichment Score: 0.3584401544145396
Category	Term	Count	%	PValue	Genes	List Total	Pop Hits	Pop Total	Fold Enrichment	Bonferroni	Benjamini	FDR
GOTERM_BP_FAT	GO:0007156~homophilic cell adhesion	4	1.65289	0.240417	SLC26A6, PCDHB14, PCDHGA3, CEACAM1	176	131	13528	2.34698	1	0.983236	98.9023
GOTERM_BP_FAT	GO:0016337~cell-cell adhesion	6	2.47934	0.28642	SLC26A6, CD44, PCDHB14, CLEC7A, PCDHGA3, CEACAM1	176	276	13528	1.67095	1	0.985413	99.6062
GOTERM_BP_FAT	GO:0007155~cell adhesion	10	4.13223	0.556173	SLC26A6, CD44, LAMC3, CASK, PCDHB14, CNTNAP1, SEMA4D, CLEC7A, PCDHGA3, CEACAM1	176	700	13528	1.09805	1	0.995665	99.9998
GOTERM_BP_FAT	GO:0022610~biological adhesion	10	4.13223	0.557921	SLC26A6, CD44, LAMC3, CASK, PCDHB14, CNTNAP1, SEMA4D, CLEC7A, PCDHGA3, CEACAM1	176	701	13528	1.09649	1	0.995662	99.9998
SP_PIR_KEYWORDS	cell adhesion	5	2.06612	0.755178	CD44, LAMC3, PCDHB14, CNTNAP1, PCDHGA3	234	422	19235	0.973944	1	0.992498	100
Annotation Cluster 52	Enrichment Score: 0.35735082371310717
Category	Term	Count	%	PValue	Genes	List Total	Pop Hits	Pop Total	Fold Enrichment	Bonferroni	Benjamini	FDR
GOTERM_BP_FAT	GO:0031349~positive regulation of defense response	3	1.23967	0.243566	IL6, CLEC7A, CD1D	176	73	13528	3.15878	1	0.982769	98.9747
GOTERM_BP_FAT	GO:0001775~cell activation	6	2.47934	0.314222	ZBTB32, IL6, ADORA2A, CLEC7A, HDAC9, CD1D	176	287	13528	1.60691	1	0.987247	99.7948
GOTERM_BP_FAT	GO:0002684~positive regulation of immune system process	4	1.65289	0.59784	IL6, IL2RA, CLEC7A, CD1D	176	238	13528	1.29183	1	0.996761	100
GOTERM_BP_FAT	GO:0048584~positive regulation of response to stimulus	3	1.23967	0.813126	IL6, CLEC7A, CD1D	176	236	13528	0.97708	1	0.999783	100
Annotation Cluster 53	Enrichment Score: 0.3323374102863875
Category	Term	Count	%	PValue	Genes	List Total	Pop Hits	Pop Total	Fold Enrichment	Bonferroni	Benjamini	FDR
GOTERM_CC_FAT	GO:0016323~basolateral plasma membrane	5	2.06612	0.27053	ARHGAP31, ATP1B1, CD44, CASK, ARHGAP24	167	203	12782	1.8852	1	0.912131	98.2902
GOTERM_CC_FAT	GO:0005925~focal adhesion	3	1.23967	0.383082	ARHGAP31, CD44, ARHGAP24	167	102	12782	2.25114	1	0.935983	99.8031
GOTERM_CC_FAT	GO:0005924~cell-substrate adherens junction	3	1.23967	0.401454	ARHGAP31, CD44, ARHGAP24	167	106	12782	2.1662	1	0.938449	99.8667
GOTERM_CC_FAT	GO:0030055~cell-substrate junction	3	1.23967	0.428521	ARHGAP31, CD44, ARHGAP24	167	112	12782	2.05015	1	0.948784	99.9266
GOTERM_CC_FAT	GO:0005912~adherens junction	3	1.23967	0.600929	ARHGAP31, CD44, ARHGAP24	167	155	12782	1.4814	1	0.977299	99.9993
GOTERM_CC_FAT	GO:0070161~anchoring junction	3	1.23967	0.657504	ARHGAP31, CD44, ARHGAP24	167	172	12782	1.33498	1	0.986969	99.9999
GOTERM_CC_FAT	GO:0030054~cell junction	7	2.89256	0.66958	PTPRJ, ARHGAP31, CD44, MARVELD2, ARHGAP24, STEAP1, CAMK2N1	167	518	12782	1.03431	1	0.986948	99.9999
Annotation Cluster 54	Enrichment Score: 0.328163194795955
Category	Term	Count	%	PValue	Genes	List Total	Pop Hits	Pop Total	Fold Enrichment	Bonferroni	Benjamini	FDR
SP_PIR_KEYWORDS	trna processing	3	1.23967	0.194833	LCMT2, QTRT1, DUS2L	234	67	19235	3.68064	1	0.810129	94.4666
GOTERM_BP_FAT	GO:0008033~tRNA processing	3	1.23967	0.257963	LCMT2, QTRT1, DUS2L	176	76	13528	3.03409	1	0.981626	99.2519
GOTERM_BP_FAT	GO:0006399~tRNA metabolic process	3	1.23967	0.452881	LCMT2, QTRT1, DUS2L	176	118	13528	1.95416	1	0.992	99.995
GOTERM_BP_FAT	GO:0034470~ncRNA processing	3	1.23967	0.699789	LCMT2, QTRT1, DUS2L	176	187	13528	1.23311	1	0.998899	100
GOTERM_BP_FAT	GO:0034660~ncRNA metabolic process	3	1.23967	0.801635	LCMT2, QTRT1, DUS2L	176	230	13528	1.00257	1	0.999741	100
GOTERM_BP_FAT	GO:0006396~RNA processing	6	2.47934	0.841148	RNASE4, LCMT2, QTRT1, DUS2L, PDCD7, BICD1	176	547	13528	0.843111	1	0.99989	100
Annotation Cluster 55	Enrichment Score: 0.3181378891887557
Category	Term	Count	%	PValue	Genes	List Total	Pop Hits	Pop Total	Fold Enrichment	Bonferroni	Benjamini	FDR
INTERPRO	IPR019782:WD40 repeat 2	5	2.06612	0.339736	CORO1B, GNB1L, TLE3, DCAF4L1, GNB3	218	226	16659	1.69065	1	0.999992	99.7373
INTERPRO	IPR015943:WD40/YVTN repeat-like	6	2.47934	0.351183	CORO1B, GNB1L, TLE3, SEMA4D, DCAF4L1, GNB3	218	300	16659	1.52835	1	0.99999	99.7954
INTERPRO	IPR017986:WD40 repeat, region	5	2.06612	0.373667	CORO1B, GNB1L, TLE3, DCAF4L1, GNB3	218	238	16659	1.60541	1	0.999977	99.8765
UP_SEQ_FEATURE	repeat:WD 1	5	2.06612	0.422527	CORO1B, GNB1L, TLE3, DCAF4L1, GNB3	233	274	19113	1.4969	1	0.999988	99.98
UP_SEQ_FEATURE	repeat:WD 2	5	2.06612	0.422527	CORO1B, GNB1L, TLE3, DCAF4L1, GNB3	233	274	19113	1.4969	1	0.999988	99.98
SP_PIR_KEYWORDS	wd repeat	5	2.06612	0.430609	CORO1B, GNB1L, TLE3, DCAF4L1, GNB3	234	276	19235	1.48915	1	0.936743	99.9459
INTERPRO	IPR001680:WD40 repeat	5	2.06612	0.45702	CORO1B, GNB1L, TLE3, DCAF4L1, GNB3	218	266	16659	1.43642	1	0.999995	99.984
INTERPRO	IPR019775:WD40 repeat, conserved site	5	2.06612	0.488261	CORO1B, GNB1L, TLE3, DCAF4L1, GNB3	218	277	16659	1.37938	1	0.999996	99.9932
UP_SEQ_FEATURE	repeat:WD 5	4	1.65289	0.542066	CORO1B, GNB1L, TLE3, GNB3	233	233	19113	1.40824	1	0.999996	99.9995
SMART	SM00320:WD40	5	2.06612	0.550065	CORO1B, GNB1L, TLE3, DCAF4L1, GNB3	134	266	9079	1.27357	1	0.999992	99.9911
UP_SEQ_FEATURE	repeat:WD 4	4	1.65289	0.590123	CORO1B, GNB1L, TLE3, GNB3	233	251	19113	1.30725	1	0.999997	99.9999
INTERPRO	IPR019781:WD40 repeat, subgroup	4	1.65289	0.613438	CORO1B, GNB1L, TLE3, GNB3	218	242	16659	1.2631	1	0.999997	99.9999
UP_SEQ_FEATURE	repeat:WD 3	4	1.65289	0.626857	CORO1B, GNB1L, TLE3, GNB3	233	265	19113	1.23819	1	0.999999	100
UP_SEQ_FEATURE	repeat:WD 6	3	1.23967	0.679488	GNB1L, TLE3, GNB3	233	192	19113	1.28172	1	1	100
Annotation Cluster 56	Enrichment Score: 0.3155594904273261
Category	Term	Count	%	PValue	Genes	List Total	Pop Hits	Pop Total	Fold Enrichment	Bonferroni	Benjamini	FDR
GOTERM_BP_FAT	GO:0048167~regulation of synaptic plasticity	3	1.23967	0.200701	MYO6, ADORA2A, RASGRF1	176	64	13528	3.60298	1	0.980481	97.4669
GOTERM_BP_FAT	GO:0031175~neuron projection development	6	2.47934	0.237555	SLC26A6, IL6, MYO6, CD44, ADORA2A, RASGRF1	176	256	13528	1.80149	1	0.983049	98.8324
GOTERM_BP_FAT	GO:0048666~neuron development	7	2.89256	0.275574	SLC26A6, IL6, MYO6, CD44, ADORA2A, RASGRF1, TP73	176	339	13528	1.58715	1	0.984914	99.4956
GOTERM_BP_FAT	GO:0031644~regulation of neurological system process	4	1.65289	0.317575	ADRB2, MYO6, ADORA2A, RASGRF1	176	153	13528	2.00951	1	0.986542	99.8107
GOTERM_BP_FAT	GO:0044057~regulation of system process	6	2.47934	0.370578	ADRB2, MYO6, ADORA2A, RASGRF1, BMPR2, KCNH2	176	309	13528	1.4925	1	0.988961	99.9498
GOTERM_BP_FAT	GO:0051046~regulation of secretion	4	1.65289	0.487679	IL6, MYO6, ADORA2A, ANG	176	202	13528	1.52205	1	0.993978	99.9983
GOTERM_BP_FAT	GO:0030182~neuron differentiation	7	2.89256	0.501857	SLC26A6, IL6, MYO6, CD44, ADORA2A, RASGRF1, TP73	176	438	13528	1.22841	1	0.994049	99.9989
GOTERM_BP_FAT	GO:0030030~cell projection organization	6	2.47934	0.519337	SLC26A6, IL6, MYO6, CD44, ADORA2A, RASGRF1	176	368	13528	1.25321	1	0.994723	99.9994
GOTERM_BP_FAT	GO:0050804~regulation of synaptic transmission	3	1.23967	0.527596	MYO6, ADORA2A, RASGRF1	176	136	13528	1.69552	1	0.995069	99.9995
GOTERM_BP_FAT	GO:0046903~secretion	5	2.06612	0.546034	HNF1B, IL6, MYO6, ADORA2A, TP73	176	300	13528	1.28106	1	0.99571	99.9998
GOTERM_BP_FAT	GO:0007610~behavior	7	2.89256	0.569111	CCL22, IL6, MYO6, GNB1L, ADORA2A, RASGRF1, CNR1	176	469	13528	1.14722	1	0.995925	99.9999
GOTERM_BP_FAT	GO:0051969~regulation of transmission of nerve impulse	3	1.23967	0.569763	MYO6, ADORA2A, RASGRF1	176	147	13528	1.56865	1	0.995857	99.9999
GOTERM_BP_FAT	GO:0007626~locomotory behavior	4	1.65289	0.691985	CCL22, IL6, MYO6, ADORA2A	176	274	13528	1.1221	1	0.998831	100
GOTERM_BP_FAT	GO:0042060~wound healing	3	1.23967	0.710828	IL6, CD44, ADORA2A	176	191	13528	1.20728	1	0.999083	100
GOTERM_BP_FAT	GO:0050890~cognition	6	2.47934	0.992841	CDKN1B, MYO6, ADORA2A, MARVELD2, RASGRF1, OR2H1	176	909	13528	0.507351	1	1	100
GOTERM_BP_FAT	GO:0050877~neurological system process	8	3.30579	0.996441	CDKN1B, MYO6, ADORA2A, MARVELD2, RASGRF1, OR2H1, AKAP5, PCDHB14	176	1210	13528	0.508189	1	1	100
Annotation Cluster 57	Enrichment Score: 0.2742779747278933
Category	Term	Count	%	PValue	Genes	List Total	Pop Hits	Pop Total	Fold Enrichment	Bonferroni	Benjamini	FDR
GOTERM_BP_FAT	GO:0001775~cell activation	6	2.47934	0.314222	ZBTB32, IL6, ADORA2A, CLEC7A, HDAC9, CD1D	176	287	13528	1.60691	1	0.987247	99.7948
GOTERM_BP_FAT	GO:0046649~lymphocyte activation	4	1.65289	0.475671	ZBTB32, CLEC7A, HDAC9, CD1D	176	199	13528	1.545	1	0.993587	99.9975
GOTERM_BP_FAT	GO:0042110~T cell activation	3	1.23967	0.486929	ZBTB32, CLEC7A, CD1D	176	126	13528	1.83009	1	0.994084	99.9982
GOTERM_BP_FAT	GO:0030097~hemopoiesis	4	1.65289	0.592099	DNASE2, ZBTB32, HDAC9, CD1D	176	236	13528	1.30277	1	0.99673	100
GOTERM_BP_FAT	GO:0045321~leukocyte activation	4	1.65289	0.609163	ZBTB32, CLEC7A, HDAC9, CD1D	176	242	13528	1.27047	1	0.997218	100
GOTERM_BP_FAT	GO:0048534~hemopoietic or lymphoid organ development	4	1.65289	0.657464	DNASE2, ZBTB32, HDAC9, CD1D	176	260	13528	1.18252	1	0.998168	100
GOTERM_BP_FAT	GO:0002520~immune system development	4	1.65289	0.696699	DNASE2, ZBTB32, HDAC9, CD1D	176	276	13528	1.11397	1	0.998898	100
Annotation Cluster 58	Enrichment Score: 0.25765410710196957
Category	Term	Count	%	PValue	Genes	List Total	Pop Hits	Pop Total	Fold Enrichment	Bonferroni	Benjamini	FDR
UP_SEQ_FEATURE	zinc finger region:C2H2-type 1	9	3.71901	0.337251	ZBTB32, ZNF215, ZBTB20, MZF1, HIVEP2, ZNF396, ZNF599, ZFAT, ZFPM1	233	542	19113	1.36212	1	0.999972	99.8307
UP_SEQ_FEATURE	zinc finger region:C2H2-type 3	10	4.13223	0.343047	ZBTB32, ZNF215, ZBTB20, ZNF512B, MZF1, HIVEP2, ZNF396, ZNF599, ZFAT, ZFPM1	233	622	19113	1.31881	1	0.99997	99.8522
SP_PIR_KEYWORDS	dna-binding	25	10.3306	0.412089	POU6F1, ZBTB32, HNF1B, JDP2, TFEB, FOXO3, BATF, ZNF512B, HSF1, ZNF396, ZFAT, ZNF599, BHLHE41, DNMT3A, ZBTB20, BATF2, MTA3, SOX30, TEAD2, TOP1MT, TP73, ZNF215, MZF1, HIVEP2, ZFPM1	234	1868	19235	1.10012	1	0.932249	99.917
SP_PIR_KEYWORDS	metal-binding	38	15.7025	0.455666	SGSH, PHYHD1, ZBTB32, STK11, ARSG, LMO4, BMPR2, QTRT1, ZNF512B, ELOF1, PDE4A, OTUD7B, ZNF396, ZFAT, ZNF599, CYHR1, AGAP3, ZNF804A, NQO2, DNMT3A, ZBTB20, LEPREL2, MTA3, ANKMY1, GALT, TP73, PITPNM1, OGFOD2, ZNF215, NME3, ACAP3, MIB2, PHF15, MZF1, HIVEP2, ZNF385C, ZFPM1, STEAP1	234	2972	19235	1.05102	1	0.93374	99.9703
UP_SEQ_FEATURE	zinc finger region:C2H2-type 2	9	3.71901	0.461277	ZBTB32, ZNF215, ZBTB20, ZNF512B, MZF1, HIVEP2, ZNF396, ZNF599, ZFPM1	233	608	19113	1.21426	1	0.999993	99.9932
INTERPRO	IPR015880:Zinc finger, C2H2-like	12	4.95868	0.466034	ZBTB32, ZNF215, ZBTB20, ZNF512B, MZF1, HIVEP2, ZNF396, ZNF385C, ZNF599, ZFAT, ZFPM1, ZNF804A	218	797	16659	1.15058	1	0.999994	99.9874
SP_PIR_KEYWORDS	zinc-finger	22	9.09091	0.516275	DNMT3A, ZBTB32, ZBTB20, MTA3, ANKMY1, ZNF215, ZNF512B, ACAP3, ELOF1, MIB2, PHF15, OTUD7B, MZF1, HIVEP2, ZNF396, ZNF385C, ZNF599, ZFPM1, ZFAT, CYHR1, AGAP3, ZNF804A	234	1718	19235	1.05263	1	0.946837	99.9939
INTERPRO	IPR007087:Zinc finger, C2H2-type	11	4.54545	0.572887	ZBTB32, ZNF215, ZBTB20, ZNF512B, MZF1, HIVEP2, ZNF396, ZNF599, ZFAT, ZFPM1, ZNF804A	218	784	16659	1.07218	1	0.999994	99.9995
SP_PIR_KEYWORDS	zinc	27	11.157	0.573635	ZBTB32, LMO4, QTRT1, ZNF512B, ELOF1, OTUD7B, ZNF396, ZFAT, ZNF599, CYHR1, AGAP3, NQO2, ZNF804A, DNMT3A, ZBTB20, MTA3, ANKMY1, GALT, TP73, ZNF215, ACAP3, MIB2, PHF15, MZF1, HIVEP2, ZNF385C, ZFPM1	234	2189	19235	1.0139	1	0.961909	99.9989
GOTERM_MF_FAT	GO:0046872~metal ion binding	55	22.7273	0.58415	SGSH, ZBTB32, ATP1B1, LTBP3, ARSG, LMO4, MAN1B1, PCDHGA3, VILL, ANG, ELOF1, ZNF396, ZFAT, CYHR1, AGAP3, TBC1D9B, NQO2, ZBTB20, LEPREL2, MTA3, PITPNM1, OGFOD2, SLC26A6, NME3, ACAP3, MIB2, ZFPM1, KCNH2, STEAP1, PHYHD1, ADHFE1, STK11, BMPR2, SFXN4, PCDHB14, QTRT1, EFCAB4A, ZNF512B, OTUD7B, ZNF599, EHD3, ZNF804A, GPD2, DNMT3A, ANKMY1, GALT, SKI, TP73, ZNF215, PHF15, MZF1, HIVEP2, ZNF385C, PTPN1, CACN…	173	4140	12983	0.996991	1	0.999169	99.9995
GOTERM_MF_FAT	GO:0046914~transition metal ion binding	37	15.2893	0.596631	PHYHD1, ZBTB32, STK11, LMO4, BMPR2, SFXN4, QTRT1, ZNF512B, ANG, ELOF1, OTUD7B, ZNF396, ZFAT, ZNF599, CYHR1, AGAP3, ZNF804A, NQO2, DNMT3A, ZBTB20, LEPREL2, MTA3, ANKMY1, GALT, SKI, TP73, OGFOD2, ZNF215, ACAP3, MIB2, PHF15, MZF1, HIVEP2, ZNF385C, ZFPM1, PTPN1, STEAP1	173	2785	12983	0.997024	1	0.999245	99.9997
GOTERM_MF_FAT	GO:0043169~cation binding	55	22.7273	0.616928	SGSH, ZBTB32, ATP1B1, LTBP3, ARSG, LMO4, MAN1B1, PCDHGA3, VILL, ANG, ELOF1, ZNF396, ZFAT, CYHR1, AGAP3, TBC1D9B, NQO2, ZBTB20, LEPREL2, MTA3, PITPNM1, OGFOD2, SLC26A6, NME3, ACAP3, MIB2, ZFPM1, KCNH2, STEAP1, PHYHD1, ADHFE1, STK11, BMPR2, SFXN4, PCDHB14, QTRT1, EFCAB4A, ZNF512B, OTUD7B, ZNF599, EHD3, ZNF804A, GPD2, DNMT3A, ANKMY1, GALT, SKI, TP73, ZNF215, PHF15, MZF1, HIVEP2, ZNF385C, PTPN1, CACN…	173	4179	12983	0.987687	1	0.999223	99.9998
SMART	SM00355:ZnF_C2H2	12	4.95868	0.627754	ZBTB32, ZNF215, ZBTB20, ZNF512B, MZF1, HIVEP2, ZNF396, ZNF385C, ZNF599, ZFAT, ZFPM1, ZNF804A	134	797	9079	1.02013	1	0.999998	99.999
GOTERM_MF_FAT	GO:0043167~ion binding	55	22.7273	0.667068	SGSH, ZBTB32, ATP1B1, LTBP3, ARSG, LMO4, MAN1B1, PCDHGA3, VILL, ANG, ELOF1, ZNF396, ZFAT, CYHR1, AGAP3, TBC1D9B, NQO2, ZBTB20, LEPREL2, MTA3, PITPNM1, OGFOD2, SLC26A6, NME3, ACAP3, MIB2, ZFPM1, KCNH2, STEAP1, PHYHD1, ADHFE1, STK11, BMPR2, SFXN4, PCDHB14, QTRT1, EFCAB4A, ZNF512B, OTUD7B, ZNF599, EHD3, ZNF804A, GPD2, DNMT3A, ANKMY1, GALT, SKI, TP73, ZNF215, PHF15, MZF1, HIVEP2, ZNF385C, PTPN1, CACN…	173	4241	12983	0.973248	1	0.99951	100
UP_SEQ_FEATURE	zinc finger region:C2H2-type 4	7	2.89256	0.702105	ZNF215, ZBTB20, MZF1, HIVEP2, ZNF599, ZFAT, ZFPM1	233	575	19113	0.998627	1	1	100
INTERPRO	IPR013087:Zinc finger, C2H2-type/integrase, DNA-binding	8	3.30579	0.703765	ZBTB32, ZNF215, ZBTB20, MZF1, HIVEP2, ZNF396, ZNF599, ZFAT	218	621	16659	0.984444	1	1	100
GOTERM_MF_FAT	GO:0008270~zinc ion binding	29	11.9835	0.729825	ZBTB32, LMO4, QTRT1, ZNF512B, ELOF1, OTUD7B, ZNF396, ZFAT, ZNF599, CYHR1, AGAP3, ZNF804A, NQO2, DNMT3A, ZBTB20, MTA3, ANKMY1, GALT, SKI, TP73, ZNF215, ACAP3, MIB2, PHF15, MZF1, HIVEP2, ZNF385C, ZFPM1, PTPN1	173	2311	12983	0.941731	1	0.999757	100
UP_SEQ_FEATURE	zinc finger region:C2H2-type 5	5	2.06612	0.895044	ZBTB20, ZNF512B, MZF1, ZNF599, ZFAT	233	538	19113	0.762361	1	1	100
Annotation Cluster 59	Enrichment Score: 0.24805110426359042
Category	Term	Count	%	PValue	Genes	List Total	Pop Hits	Pop Total	Fold Enrichment	Bonferroni	Benjamini	FDR
INTERPRO	IPR007110:Immunoglobulin-like	10	4.13223	0.203751	FCGR2C, HLA-A, HLA-C, SEMA4D, FCRLB, HLA-B, HLA-E, IGHM, HLA-G, CEACAM1, CD1D	218	501	16659	1.5253	1	0.999308	96.1659
INTERPRO	IPR013783:Immunoglobulin-like fold	9	3.71901	0.430577	FCGR2C, HLA-A, HLA-C, SEMA4D, FCRLB, HLA-B, HLA-E, IGHM, HLA-G, CEACAM1	218	553	16659	1.24368	1	0.999992	99.9684
INTERPRO	IPR013151:Immunoglobulin	4	1.65289	0.494364	FCGR2C, SEMA4D, IGHM, CEACAM1	218	202	16659	1.51322	1	0.999994	99.9942
SP_PIR_KEYWORDS	Immunoglobulin domain	7	2.89256	0.50429	FCGR2C, HLA-A, SEMA4D, FCRLB, IGHM, CEACAM1, CD1D	234	470	19235	1.22427	1	0.943547	99.9915
UP_SEQ_FEATURE	domain:Ig-like C2-type 1	3	1.23967	0.673917	FCGR2C, FCRLB, CEACAM1	233	190	19113	1.29521	1	1	100
UP_SEQ_FEATURE	domain:Ig-like C2-type 2	3	1.23967	0.676712	FCGR2C, FCRLB, CEACAM1	233	191	19113	1.28843	1	1	100
INTERPRO	IPR003599:Immunoglobulin subtype	4	1.65289	0.807223	FCGR2C, SEMA4D, FCRLB, CEACAM1	218	330	16659	0.926272	1	1	100
INTERPRO	IPR013106:Immunoglobulin V-set	3	1.23967	0.838362	FCGR2C, IGHM, CEACAM1	218	249	16659	0.920692	1	1	100
SMART	SM00409:IG	4	1.65289	0.867415	FCGR2C, SEMA4D, FCRLB, CEACAM1	134	330	9079	0.821257	1	1	100
Annotation Cluster 60	Enrichment Score: 0.2456439026609595
Category	Term	Count	%	PValue	Genes	List Total	Pop Hits	Pop Total	Fold Enrichment	Bonferroni	Benjamini	FDR
SP_PIR_KEYWORDS	cyclin	3	1.23967	0.122792	CDKN1B, CCND2, CDK10	234	50	19235	4.93205	1	0.72903	82.6194
GOTERM_BP_FAT	GO:0007050~cell cycle arrest	3	1.23967	0.385811	CDKN1B, STK11, TP73	176	103	13528	2.23875	1	0.989081	99.9664
GOTERM_BP_FAT	GO:0051329~interphase of mitotic cell cycle	3	1.23967	0.385811	CDKN1B, CCND2, CDK10	176	103	13528	2.23875	1	0.989081	99.9664
GOTERM_BP_FAT	GO:0051325~interphase	3	1.23967	0.399528	CDKN1B, CCND2, CDK10	176	106	13528	2.17539	1	0.989954	99.9768
SP_PIR_KEYWORDS	cell cycle	5	2.06612	0.812777	PYHIN1, CDKN1B, CCND2, STK11, TP73	234	461	19235	0.891549	1	0.995423	100
GOTERM_BP_FAT	GO:0022402~cell cycle process	6	2.47934	0.860631	NUMA1, CDKN1B, CCND2, STK11, CDK10, TP73	176	565	13528	0.816251	1	0.999938	100
GOTERM_BP_FAT	GO:0000278~mitotic cell cycle	4	1.65289	0.861542	NUMA1, CDKN1B, CCND2, CDK10	176	370	13528	0.830958	1	0.999938	100
GOTERM_BP_FAT	GO:0022403~cell cycle phase	4	1.65289	0.907215	NUMA1, CDKN1B, CCND2, CDK10	176	414	13528	0.742644	1	0.999987	100
GOTERM_BP_FAT	GO:0051726~regulation of cell cycle	3	1.23967	0.930634	CDKN1B, CCND2, CDK10	176	331	13528	0.696649	1	0.999997	100
GOTERM_BP_FAT	GO:0007049~cell cycle	7	2.89256	0.940892	PYHIN1, NUMA1, CDKN1B, CCND2, STK11, CDK10, TP73	176	776	13528	0.693358	1	0.999998	100
Annotation Cluster 61	Enrichment Score: 0.22672631527210108
Category	Term	Count	%	PValue	Genes	List Total	Pop Hits	Pop Total	Fold Enrichment	Bonferroni	Benjamini	FDR
GOTERM_BP_FAT	GO:0051291~protein heterooligomerization	3	1.23967	0.145398	PCBD1, ALDOC, SKI	176	52	13528	4.43444	1	0.984521	92.4076
GOTERM_BP_FAT	GO:0051098~regulation of binding	4	1.65289	0.317575	ADRB2, IL6, PCBD1, SKI	176	153	13528	2.00951	1	0.986542	99.8107
GOTERM_BP_FAT	GO:0051260~protein homooligomerization	3	1.23967	0.348612	PCBD1, ALDOC, SKI	176	95	13528	2.42727	1	0.988452	99.9118
GOTERM_BP_FAT	GO:0043623~cellular protein complex assembly	3	1.23967	0.622796	ADRB2, ANG, TUBA4A	176	162	13528	1.4234	1	0.997373	100
GOTERM_BP_FAT	GO:0051259~protein oligomerization	3	1.23967	0.661502	PCBD1, ALDOC, SKI	176	174	13528	1.32524	1	0.998244	100
GOTERM_BP_FAT	GO:0070271~protein complex biogenesis	6	2.47934	0.787078	ADRB2, ANG, PCBD1, ALDOC, TUBA4A, SKI	176	505	13528	0.913231	1	0.99966	100
GOTERM_BP_FAT	GO:0006461~protein complex assembly	6	2.47934	0.787078	ADRB2, ANG, PCBD1, ALDOC, TUBA4A, SKI	176	505	13528	0.913231	1	0.99966	100
GOTERM_BP_FAT	GO:0034622~cellular macromolecular complex assembly	3	1.23967	0.920206	ADRB2, ANG, TUBA4A	176	318	13528	0.725129	1	0.999994	100
GOTERM_BP_FAT	GO:0065003~macromolecular complex assembly	6	2.47934	0.936014	ADRB2, ANG, PCBD1, ALDOC, TUBA4A, SKI	176	665	13528	0.693506	1	0.999998	100
GOTERM_BP_FAT	GO:0034621~cellular macromolecular complex subunit organization	3	1.23967	0.947763	ADRB2, ANG, TUBA4A	176	357	13528	0.645913	1	0.999999	100
GOTERM_BP_FAT	GO:0043933~macromolecular complex subunit organization	6	2.47934	0.956055	ADRB2, ANG, PCBD1, ALDOC, TUBA4A, SKI	176	710	13528	0.649552	1	0.999999	100
Annotation Cluster 62	Enrichment Score: 0.2216100319462768
Category	Term	Count	%	PValue	Genes	List Total	Pop Hits	Pop Total	Fold Enrichment	Bonferroni	Benjamini	FDR
SP_PIR_KEYWORDS	repressor	9	3.71901	0.158183	BATF, DNMT3A, ZBTB32, JDP2, TLE3, ZNF396, ZFPM1, HDAC9, BHLHE41	234	435	19235	1.70071	1	0.789898	89.9725
GOTERM_BP_FAT	GO:0000122~negative regulation of transcription from RNA polymerase II promoter	5	2.06612	0.451807	DNMT3A, ZBTB32, JDP2, SKI, HDAC9	176	266	13528	1.44481	1	0.992328	99.9948
GOTERM_BP_FAT	GO:0045892~negative regulation of transcription, DNA-dependent	6	2.47934	0.48998	DNMT3A, ZBTB32, JDP2, CDKN1B, SKI, HDAC9	176	356	13528	1.29545	1	0.994011	99.9984
GOTERM_BP_FAT	GO:0051253~negative regulation of RNA metabolic process	6	2.47934	0.504742	DNMT3A, ZBTB32, JDP2, CDKN1B, SKI, HDAC9	176	362	13528	1.27398	1	0.993972	99.999
GOTERM_BP_FAT	GO:0010558~negative regulation of macromolecule biosynthetic process	8	3.30579	0.565856	DNMT3A, ZBTB32, JDP2, IL6, CDKN1B, ANG, SKI, HDAC9	176	547	13528	1.12415	1	0.995941	99.9999
GOTERM_MF_FAT	GO:0003714~transcription corepressor activity	3	1.23967	0.575354	ZBTB32, SKI, HDAC9	173	145	12983	1.55268	1	0.99915	99.9993
GOTERM_BP_FAT	GO:0031327~negative regulation of cellular biosynthetic process	8	3.30579	0.59284	DNMT3A, ZBTB32, JDP2, IL6, CDKN1B, ANG, SKI, HDAC9	176	561	13528	1.09609	1	0.99668	100
GOTERM_BP_FAT	GO:0009890~negative regulation of biosynthetic process	8	3.30579	0.615296	DNMT3A, ZBTB32, JDP2, IL6, CDKN1B, ANG, SKI, HDAC9	176	573	13528	1.07314	1	0.997339	100
GOTERM_BP_FAT	GO:0010629~negative regulation of gene expression	7	2.89256	0.639438	DNMT3A, ZBTB32, JDP2, CDKN1B, NDFIP2, SKI, HDAC9	176	504	13528	1.06755	1	0.99765	100
GOTERM_BP_FAT	GO:0016481~negative regulation of transcription	6	2.47934	0.7128	DNMT3A, ZBTB32, JDP2, CDKN1B, SKI, HDAC9	176	459	13528	1.00475	1	0.999092	100
GOTERM_BP_FAT	GO:0010605~negative regulation of macromolecule metabolic process	9	3.71901	0.739741	DNMT3A, ZBTB32, JDP2, IL6, CDKN1B, ANG, NDFIP2, SKI, HDAC9	176	734	13528	0.94247	1	0.999372	100
GOTERM_MF_FAT	GO:0016564~transcription repressor activity	4	1.65289	0.793461	ZBTB32, JDP2, SKI, HDAC9	173	316	12983	0.949952	1	0.999919	100
GOTERM_BP_FAT	GO:0045934~negative regulation of nucleobase, nucleoside, nucleotide and nucleic acid metabolic process	6	2.47934	0.79697	DNMT3A, ZBTB32, JDP2, CDKN1B, SKI, HDAC9	176	512	13528	0.900746	1	0.999717	100
GOTERM_BP_FAT	GO:0051172~negative regulation of nitrogen compound metabolic process	6	2.47934	0.806502	DNMT3A, ZBTB32, JDP2, CDKN1B, SKI, HDAC9	176	519	13528	0.888597	1	0.999765	100
GOTERM_MF_FAT	GO:0003712~transcription cofactor activity	4	1.65289	0.86379	ZBTB32, PCBD1, SKI, HDAC9	173	363	12983	0.826956	1	0.999986	100
GOTERM_MF_FAT	GO:0008134~transcription factor binding	5	2.06612	0.912831	ZBTB32, PCBD1, LMO4, SKI, HDAC9	173	513	12983	0.731445	1	0.999998	100
Annotation Cluster 63	Enrichment Score: 0.215327555608098
Category	Term	Count	%	PValue	Genes	List Total	Pop Hits	Pop Total	Fold Enrichment	Bonferroni	Benjamini	FDR
GOTERM_BP_FAT	GO:0006357~regulation of transcription from RNA polymerase II promoter	14	5.78512	0.148238	DNMT3A, ZBTB32, HNF1B, JDP2, IL6, MYO6, SOX30, TFEB, CASK, TEAD2, SKI, FOXO3, ADRB2, HDAC9	176	727	13528	1.48018	1	0.984621	92.8111
GOTERM_CC_FAT	GO:0044451~nucleoplasm part	9	3.71901	0.433047	PYHIN1, HNF1B, MYO6, LMO4, PHF15, TFEB, SKI, TEAD2, HDAC9	167	555	12782	1.24117	1	0.947578	99.9338
GOTERM_CC_FAT	GO:0005654~nucleoplasm	11	4.54545	0.717036	PYHIN1, ZBTB32, HNF1B, NUMA1, MYO6, LMO4, PHF15, TFEB, SKI, TEAD2, HDAC9	167	882	12782	0.954567	1	0.989658	100
GOTERM_CC_FAT	GO:0031981~nuclear lumen	17	7.02479	0.791237	DNMT3A, ZBTB32, HNF1B, ZBTB20, MYO6, LMO4, SOX30, TFEB, TEAD2, SKI, PYHIN1, ADRB2, NUMA1, HSF1, ANG, PHF15, HDAC9	167	1450	12782	0.897353	1	0.994873	100
GOTERM_CC_FAT	GO:0070013~intracellular organelle lumen	18	7.43802	0.936927	DNMT3A, ZBTB32, HNF1B, ZBTB20, MYO6, LMO4, SOX30, TFEB, TEAD2, SKI, TOP1MT, PYHIN1, ADRB2, NUMA1, HSF1, ANG, PHF15, HDAC9	167	1779	12782	0.774424	1	0.999615	100
GOTERM_CC_FAT	GO:0043233~organelle lumen	18	7.43802	0.949904	DNMT3A, ZBTB32, HNF1B, ZBTB20, MYO6, LMO4, SOX30, TFEB, TEAD2, SKI, TOP1MT, PYHIN1, ADRB2, NUMA1, HSF1, ANG, PHF15, HDAC9	167	1820	12782	0.756978	1	0.999678	100
GOTERM_CC_FAT	GO:0031974~membrane-enclosed lumen	18	7.43802	0.959357	DNMT3A, ZBTB32, HNF1B, ZBTB20, MYO6, LMO4, SOX30, TFEB, TEAD2, SKI, TOP1MT, PYHIN1, ADRB2, NUMA1, HSF1, ANG, PHF15, HDAC9	167	1856	12782	0.742296	1	0.999757	100
Annotation Cluster 64	Enrichment Score: 0.1827174600561947
Category	Term	Count	%	PValue	Genes	List Total	Pop Hits	Pop Total	Fold Enrichment	Bonferroni	Benjamini	FDR
GOTERM_CC_FAT	GO:0044420~extracellular matrix part	3	1.23967	0.450582	COL9A3, LAMC3, ANG	167	117	12782	1.96254	1	0.952425	99.9558
GOTERM_CC_FAT	GO:0031012~extracellular matrix	5	2.06612	0.659481	COL9A3, WNT3, CD44, LAMC3, ANG	167	345	12782	1.10926	1	0.986311	99.9999
GOTERM_CC_FAT	GO:0005578~proteinaceous extracellular matrix	4	1.65289	0.789434	COL9A3, WNT3, LAMC3, ANG	167	320	12782	0.956737	1	0.995104	100
SP_PIR_KEYWORDS	extracellular matrix	3	1.23967	0.792207	COL9A3, WNT3, LAMC3	234	241	19235	1.02325	1	0.994592	100
Annotation Cluster 65	Enrichment Score: 0.17339688510036125
Category	Term	Count	%	PValue	Genes	List Total	Pop Hits	Pop Total	Fold Enrichment	Bonferroni	Benjamini	FDR
GOTERM_BP_FAT	GO:0007605~sensory perception of sound	3	1.23967	0.357988	CDKN1B, MYO6, MARVELD2	176	97	13528	2.37723	1	0.988604	99.9305
GOTERM_BP_FAT	GO:0050954~sensory perception of mechanical stimulus	3	1.23967	0.385811	CDKN1B, MYO6, MARVELD2	176	103	13528	2.23875	1	0.989081	99.9664
GOTERM_BP_FAT	GO:0050890~cognition	6	2.47934	0.992841	CDKN1B, MYO6, ADORA2A, MARVELD2, RASGRF1, OR2H1	176	909	13528	0.507351	1	1	100
GOTERM_BP_FAT	GO:0007600~sensory perception	5	2.06612	0.994125	CDKN1B, MYO6, ADORA2A, MARVELD2, OR2H1	176	810	13528	0.474467	1	1	100
GOTERM_BP_FAT	GO:0050877~neurological system process	8	3.30579	0.996441	CDKN1B, MYO6, ADORA2A, MARVELD2, RASGRF1, OR2H1, AKAP5, PCDHB14	176	1210	13528	0.508189	1	1	100
Annotation Cluster 66	Enrichment Score: 0.16710168442351273
Category	Term	Count	%	PValue	Genes	List Total	Pop Hits	Pop Total	Fold Enrichment	Bonferroni	Benjamini	FDR
GOTERM_MF_FAT	GO:0001871~pattern binding	3	1.23967	0.608243	CD44, ANG, CLEC7A	173	154	12983	1.46194	1	0.999199	99.9998
GOTERM_MF_FAT	GO:0030247~polysaccharide binding	3	1.23967	0.608243	CD44, ANG, CLEC7A	173	154	12983	1.46194	1	0.999199	99.9998
GOTERM_MF_FAT	GO:0030246~carbohydrate binding	4	1.65289	0.852199	CLECL1, CD44, ANG, CLEC7A	173	354	12983	0.84798	1	0.999984	100
Annotation Cluster 67	Enrichment Score: 0.16187740546135365
Category	Term	Count	%	PValue	Genes	List Total	Pop Hits	Pop Total	Fold Enrichment	Bonferroni	Benjamini	FDR
GOTERM_CC_FAT	GO:0030139~endocytic vesicle	3	1.23967	0.178367	MYO6, EHD3, EPN2	167	59	12782	3.89181	1	0.858638	92.0671
SP_PIR_KEYWORDS	cytoplasmic vesicle	3	1.23967	0.786406	MYO6, PTPN23, EPN2	234	238	19235	1.03615	1	0.994406	100
GOTERM_CC_FAT	GO:0031410~cytoplasmic vesicle	6	2.47934	0.924734	MYO6, SMPD1, PTPN23, PTPN1, EHD3, EPN2	167	642	12782	0.715317	1	0.99956	100
GOTERM_CC_FAT	GO:0016023~cytoplasmic membrane-bounded vesicle	5	2.06612	0.930934	MYO6, SMPD1, PTPN23, EHD3, EPN2	167	550	12782	0.695808	1	0.999586	100
GOTERM_CC_FAT	GO:0031982~vesicle	6	2.47934	0.940159	MYO6, SMPD1, PTPN23, PTPN1, EHD3, EPN2	167	670	12782	0.685423	1	0.999601	100
GOTERM_CC_FAT	GO:0031988~membrane-bounded vesicle	5	2.06612	0.941102	MYO6, SMPD1, PTPN23, EHD3, EPN2	167	568	12782	0.673758	1	0.999582	100
Annotation Cluster 68	Enrichment Score: 0.16141871207665692
Category	Term	Count	%	PValue	Genes	List Total	Pop Hits	Pop Total	Fold Enrichment	Bonferroni	Benjamini	FDR
GOTERM_MF_FAT	GO:0008234~cysteine-type peptidase activity	4	1.65289	0.287183	CFLAR, PGPEP1, OTUD7B, USP35	173	141	12983	2.12897	1	0.992287	99.0913
SP_PIR_KEYWORDS	thiol protease	3	1.23967	0.452559	PGPEP1, OTUD7B, USP35	234	126	19235	1.95716	1	0.937432	99.968
SP_PIR_KEYWORDS	Protease	4	1.65289	0.935125	PGPEP1, OTUD7B, USP35, TMPRSS13	234	484	19235	0.679346	1	0.999616	100
GOTERM_MF_FAT	GO:0070011~peptidase activity, acting on L-amino acid peptides	5	2.06612	0.936662	CFLAR, PGPEP1, OTUD7B, USP35, TMPRSS13	173	549	12983	0.683481	1	0.999999	100
GOTERM_MF_FAT	GO:0008233~peptidase activity	5	2.06612	0.949576	CFLAR, PGPEP1, OTUD7B, USP35, TMPRSS13	173	574	12983	0.653713	1	1	100
GOTERM_BP_FAT	GO:0006508~proteolysis	7	2.89256	0.994651	CFLAR, PGPEP1, MIB2, OTUD7B, USP35, FBXL15, TMPRSS13	176	1054	13528	0.51048	1	1	100
Annotation Cluster 69	Enrichment Score: 0.1598314775022418
Category	Term	Count	%	PValue	Genes	List Total	Pop Hits	Pop Total	Fold Enrichment	Bonferroni	Benjamini	FDR
GOTERM_BP_FAT	GO:0006006~glucose metabolic process	3	1.23967	0.591599	GPD2, ALDOC, GALT	176	153	13528	1.50713	1	0.996793	100
GOTERM_BP_FAT	GO:0019318~hexose metabolic process	3	1.23967	0.713535	GPD2, ALDOC, GALT	176	192	13528	1.20099	1	0.999078	100
GOTERM_BP_FAT	GO:0005996~monosaccharide metabolic process	3	1.23967	0.785349	GPD2, ALDOC, GALT	176	222	13528	1.0387	1	0.999657	100
Annotation Cluster 70	Enrichment Score: 0.15895245203710326
Category	Term	Count	%	PValue	Genes	List Total	Pop Hits	Pop Total	Fold Enrichment	Bonferroni	Benjamini	FDR
GOTERM_BP_FAT	GO:0007267~cell-cell signaling	10	4.13223	0.373177	PTPRJ, HNF1B, CCL22, IL6, WNT3, MYO6, ADORA2A, FGF14, AKAP5, PCDHB14	176	600	13528	1.28106	1	0.98869	99.9531
GOTERM_BP_FAT	GO:0007268~synaptic transmission	4	1.65289	0.745001	MYO6, ADORA2A, AKAP5, PCDHB14	176	298	13528	1.03173	1	0.999422	100
GOTERM_BP_FAT	GO:0019226~transmission of nerve impulse	4	1.65289	0.834963	MYO6, ADORA2A, AKAP5, PCDHB14	176	350	13528	0.878442	1	0.999872	100
GOTERM_BP_FAT	GO:0050877~neurological system process	8	3.30579	0.996441	CDKN1B, MYO6, ADORA2A, MARVELD2, RASGRF1, OR2H1, AKAP5, PCDHB14	176	1210	13528	0.508189	1	1	100
Annotation Cluster 71	Enrichment Score: 0.1557768874624565
Category	Term	Count	%	PValue	Genes	List Total	Pop Hits	Pop Total	Fold Enrichment	Bonferroni	Benjamini	FDR
GOTERM_BP_FAT	GO:0009952~anterior/posterior pattern formation	3	1.23967	0.543247	HNF1B, WNT3, BMPR2	176	140	13528	1.64708	1	0.995648	99.9997
GOTERM_BP_FAT	GO:0003002~regionalization	3	1.23967	0.726754	HNF1B, WNT3, BMPR2	176	197	13528	1.17051	1	0.999249	100
GOTERM_BP_FAT	GO:0007389~pattern specification process	3	1.23967	0.863545	HNF1B, WNT3, BMPR2	176	267	13528	0.863636	1	0.99994	100
Annotation Cluster 72	Enrichment Score: 0.1535281383444794
Category	Term	Count	%	PValue	Genes	List Total	Pop Hits	Pop Total	Fold Enrichment	Bonferroni	Benjamini	FDR
INTERPRO	IPR006209:EGF	3	1.23967	0.494568	SLC26A6, LTBP3, CNTNAP1	218	127	16659	1.80514	1	0.999991	99.9943
INTERPRO	IPR000742:EGF-like, type 3	3	1.23967	0.722023	SLC26A6, LTBP3, CNTNAP1	218	194	16659	1.18171	1	1	100
INTERPRO	IPR013032:EGF-like region, conserved site	4	1.65289	0.738256	SLC26A6, LTBP3, LAMC3, CNTNAP1	218	293	16659	1.04324	1	1	100
INTERPRO	IPR006210:EGF-like	3	1.23967	0.740004	SLC26A6, LTBP3, CNTNAP1	218	201	16659	1.14056	1	1	100
SP_PIR_KEYWORDS	egf-like domain	3	1.23967	0.770242	SLC26A6, LTBP3, CNTNAP1	234	230	19235	1.07219	1	0.99362	100
SMART	SM00181:EGF	3	1.23967	0.797969	SLC26A6, LTBP3, CNTNAP1	134	201	9079	1.01125	1	1	100
Annotation Cluster 73	Enrichment Score: 0.14937297065693012
Category	Term	Count	%	PValue	Genes	List Total	Pop Hits	Pop Total	Fold Enrichment	Bonferroni	Benjamini	FDR
SP_PIR_KEYWORDS	G protein-coupled receptor	4	1.65289	0.166416	ADRB2, ADORA2A, GPER, CNR1	234	116	19235	2.83451	1	0.798247	91.206
GOTERM_BP_FAT	GO:0007187~G-protein signaling, coupled to cyclic nucleotide second messenger	3	1.23967	0.439787	ADRB2, ADORA2A, CNR1	176	115	13528	2.00514	1	0.99185	99.9926
GOTERM_BP_FAT	GO:0019935~cyclic-nucleotide-mediated signaling	3	1.23967	0.503455	ADRB2, ADORA2A, CNR1	176	130	13528	1.77378	1	0.994024	99.999
GOTERM_BP_FAT	GO:0019932~second-messenger-mediated signaling	3	1.23967	0.811252	ADRB2, ADORA2A, CNR1	176	235	13528	0.981238	1	0.999779	100
KEGG_PATHWAY	hsa04080:Neuroactive ligand-receptor interaction	3	1.23967	0.889583	ADRB2, ADORA2A, CNR1	74	256	5085	0.805268	1	0.999951	100
SP_PIR_KEYWORDS	transducer	7	2.89256	0.956561	SLC26A6, ADRB2, ADORA2A, GPER, OR2H1, CNR1, GNB3	234	874	19235	0.658359	1	0.999856	100
INTERPRO	IPR000276:7TM GPCR, rhodopsin-like	6	2.47934	0.962916	ADRB2, ADORA2A, GPER, OR2H1, CNR1, CEACAM1	218	727	16659	0.63068	1	1	100
SP_PIR_KEYWORDS	g-protein coupled receptor	6	2.47934	0.971679	SLC26A6, ADRB2, ADORA2A, GPER, OR2H1, CNR1	234	816	19235	0.604418	1	0.999953	100
PIR_SUPERFAMILY	PIRSF800006:rhodopsin-like G protein-coupled receptors	5	2.06612	0.976316	ADRB2, ADORA2A, GPER, OR2H1, CNR1	93	686	7396	0.579642	1	1	100
INTERPRO	IPR017452:GPCR, rhodopsin-like superfamily	5	2.06612	0.986623	ADRB2, ADORA2A, GPER, OR2H1, CNR1	218	726	16659	0.526291	1	1	100
GOTERM_BP_FAT	GO:0007186~G-protein coupled receptor protein signaling pathway	8	3.30579	0.992182	SLC26A6, ADRB2, GNB1L, ADORA2A, GPER, OR2H1, CNR1, GNB3	176	1123	13528	0.547559	1	1	100
Annotation Cluster 74	Enrichment Score: 0.1405686981124222
Category	Term	Count	%	PValue	Genes	List Total	Pop Hits	Pop Total	Fold Enrichment	Bonferroni	Benjamini	FDR
GOTERM_CC_FAT	GO:0005856~cytoskeleton	19	7.85124	0.530863	KIFC2, MYO6, ADORA2A, ALDOC, MYO1D, PTPN4, CASK, BASP1, ARHGAP24, BICD1, VILL, CAMK2N1, RASSF3, CORO1B, NUMA1, SMTN, TUBA4A, PARP3, CDC42EP3	167	1381	12782	1.05303	1	0.969151	99.9942
GOTERM_CC_FAT	GO:0043228~non-membrane-bounded organelle	30	12.3967	0.844609	KIFC2, ZBTB32, HNF1B, ADORA2A, ALDOC, CASK, QTRT1, VILL, NUMA1, HSF1, ANG, CDC42EP3, DNMT3A, ZBTB20, MYO6, RRBP1, MYO1D, PTPN4, SOX30, TOP1MT, BASP1, ARHGAP24, BICD1, CAMK2N1, RASSF3, CORO1B, ADRB2, SMTN, TUBA4A, PARP3	167	2596	12782	0.884502	1	0.997554	100
GOTERM_CC_FAT	GO:0043232~intracellular non-membrane-bounded organelle	30	12.3967	0.844609	KIFC2, ZBTB32, HNF1B, ADORA2A, ALDOC, CASK, QTRT1, VILL, NUMA1, HSF1, ANG, CDC42EP3, DNMT3A, ZBTB20, MYO6, RRBP1, MYO1D, PTPN4, SOX30, TOP1MT, BASP1, ARHGAP24, BICD1, CAMK2N1, RASSF3, CORO1B, ADRB2, SMTN, TUBA4A, PARP3	167	2596	12782	0.884502	1	0.997554	100
Annotation Cluster 75	Enrichment Score: 0.11444119362345835
Category	Term	Count	%	PValue	Genes	List Total	Pop Hits	Pop Total	Fold Enrichment	Bonferroni	Benjamini	FDR
UP_SEQ_FEATURE	zinc finger region:C2H2-type 3	10	4.13223	0.343047	ZBTB32, ZNF215, ZBTB20, ZNF512B, MZF1, HIVEP2, ZNF396, ZNF599, ZFAT, ZFPM1	233	622	19113	1.31881	1	0.99997	99.8522
INTERPRO	IPR007087:Zinc finger, C2H2-type	11	4.54545	0.572887	ZBTB32, ZNF215, ZBTB20, ZNF512B, MZF1, HIVEP2, ZNF396, ZNF599, ZFAT, ZFPM1, ZNF804A	218	784	16659	1.07218	1	0.999994	99.9995
UP_SEQ_FEATURE	zinc finger region:C2H2-type 4	7	2.89256	0.702105	ZNF215, ZBTB20, MZF1, HIVEP2, ZNF599, ZFAT, ZFPM1	233	575	19113	0.998627	1	1	100
UP_SEQ_FEATURE	zinc finger region:C2H2-type 13	3	1.23967	0.703605	MZF1, ZNF599, ZFAT	233	201	19113	1.22433	1	1	100
INTERPRO	IPR013087:Zinc finger, C2H2-type/integrase, DNA-binding	8	3.30579	0.703765	ZBTB32, ZNF215, ZBTB20, MZF1, HIVEP2, ZNF396, ZNF599, ZFAT	218	621	16659	0.984444	1	1	100
UP_SEQ_FEATURE	zinc finger region:C2H2-type 12	3	1.23967	0.813223	MZF1, ZNF599, ZFAT	233	252	19113	0.976548	1	1	100
UP_SEQ_FEATURE	zinc finger region:C2H2-type 11	3	1.23967	0.873531	MZF1, ZNF599, ZFAT	233	293	19113	0.839898	1	1	100
UP_SEQ_FEATURE	zinc finger region:C2H2-type 5	5	2.06612	0.895044	ZBTB20, ZNF512B, MZF1, ZNF599, ZFAT	233	538	19113	0.762361	1	1	100
UP_SEQ_FEATURE	zinc finger region:C2H2-type 7	4	1.65289	0.913919	ZNF512B, MZF1, ZNF599, ZFAT	233	451	19113	0.727539	1	1	100
UP_SEQ_FEATURE	zinc finger region:C2H2-type 10	3	1.23967	0.915485	MZF1, ZNF599, ZFAT	233	334	19113	0.736797	1	1	100
UP_SEQ_FEATURE	zinc finger region:C2H2-type 9	3	1.23967	0.944701	MZF1, ZNF599, ZFAT	233	376	19113	0.654495	1	1	100
UP_SEQ_FEATURE	zinc finger region:C2H2-type 8	3	1.23967	0.963788	MZF1, ZNF599, ZFAT	233	417	19113	0.590144	1	1	100
UP_SEQ_FEATURE	zinc finger region:C2H2-type 6	3	1.23967	0.982917	MZF1, ZNF599, ZFAT	233	488	19113	0.504283	1	1	100
Annotation Cluster 76	Enrichment Score: 0.11049784023087364
Category	Term	Count	%	PValue	Genes	List Total	Pop Hits	Pop Total	Fold Enrichment	Bonferroni	Benjamini	FDR
UP_SEQ_FEATURE	binding site:ATP	8	3.30579	0.48731	NME3, STK11, BMPR2, CASK, MAP4K1, CDK10, WNK2, EHD3	233	542	19113	1.21078	1	0.999994	99.9968
SP_PIR_KEYWORDS	magnesium	3	1.23967	0.971862	NME3, STK11, BMPR2	234	442	19235	0.557924	1	0.999949	100
GOTERM_MF_FAT	GO:0000287~magnesium ion binding	3	1.23967	0.984229	NME3, STK11, BMPR2	173	452	12983	0.498095	1	1	100
Annotation Cluster 77	Enrichment Score: 0.09880006979894161
Category	Term	Count	%	PValue	Genes	List Total	Pop Hits	Pop Total	Fold Enrichment	Bonferroni	Benjamini	FDR
GOTERM_BP_FAT	GO:0016569~covalent chromatin modification	3	1.23967	0.486929	DNMT3A, PHF15, HDAC9	176	126	13528	1.83009	1	0.994084	99.9982
GOTERM_BP_FAT	GO:0016568~chromatin modification	3	1.23967	0.873065	DNMT3A, PHF15, HDAC9	176	274	13528	0.841573	1	0.999952	100
GOTERM_BP_FAT	GO:0006325~chromatin organization	3	1.23967	0.958587	DNMT3A, PHF15, HDAC9	176	378	13528	0.610029	1	1	100
GOTERM_BP_FAT	GO:0051276~chromosome organization	3	1.23967	0.987771	DNMT3A, PHF15, HDAC9	176	485	13528	0.475445	1	1	100
Annotation Cluster 78	Enrichment Score: 0.08285716502699415
Category	Term	Count	%	PValue	Genes	List Total	Pop Hits	Pop Total	Fold Enrichment	Bonferroni	Benjamini	FDR
GOTERM_CC_FAT	GO:0005874~microtubule	4	1.65289	0.694697	RASSF3, KIFC2, NUMA1, TUBA4A	167	274	12782	1.11736	1	0.987253	100
SP_PIR_KEYWORDS	microtubule	3	1.23967	0.772319	RASSF3, KIFC2, TUBA4A	234	231	19235	1.06754	1	0.993448	100
GOTERM_CC_FAT	GO:0015630~microtubule cytoskeleton	5	2.06612	0.930326	RASSF3, KIFC2, NUMA1, TUBA4A, PARP3	167	549	12782	0.697076	1	0.999614	100
GOTERM_CC_FAT	GO:0044430~cytoskeletal part	9	3.71901	0.933995	RASSF3, KIFC2, NUMA1, MYO6, ADORA2A, MYO1D, TUBA4A, PARP3, CAMK2N1	167	952	12782	0.723582	1	0.999601	100
Annotation Cluster 79	Enrichment Score: 0.08010022681843239
Category	Term	Count	%	PValue	Genes	List Total	Pop Hits	Pop Total	Fold Enrichment	Bonferroni	Benjamini	FDR
GOTERM_BP_FAT	GO:0006813~potassium ion transport	3	1.23967	0.616024	ATP1B1, CDKN1B, KCNH2	176	160	13528	1.44119	1	0.997297	100
GOTERM_BP_FAT	GO:0015674~di-, tri-valent inorganic cation transport	3	1.23967	0.667636	SFXN4, CACNA1D, STEAP1	176	176	13528	1.31018	1	0.998332	100
GOTERM_BP_FAT	GO:0030001~metal ion transport	6	2.47934	0.723417	ATP1B1, CDKN1B, SFXN4, KCNH2, CACNA1D, STEAP1	176	465	13528	0.991789	1	0.99922	100
GOTERM_BP_FAT	GO:0006811~ion transport	9	3.71901	0.783465	SLC26A6, ATP1B1, SLC16A5, APOL1, CDKN1B, SFXN4, KCNH2, CACNA1D, STEAP1	176	768	13528	0.900746	1	0.999652	100
GOTERM_BP_FAT	GO:0006812~cation transport	6	2.47934	0.847876	ATP1B1, CDKN1B, SFXN4, KCNH2, CACNA1D, STEAP1	176	553	13528	0.833964	1	0.999908	100
GOTERM_MF_FAT	GO:0015267~channel activity	4	1.65289	0.913933	APOL1, KCNH2, CACNA1D, STEAP1	173	412	12983	0.728604	1	0.999997	100
GOTERM_MF_FAT	GO:0022803~passive transmembrane transporter activity	4	1.65289	0.914756	APOL1, KCNH2, CACNA1D, STEAP1	173	413	12983	0.72684	1	0.999997	100
GOTERM_BP_FAT	GO:0015672~monovalent inorganic cation transport	3	1.23967	0.920206	ATP1B1, CDKN1B, KCNH2	176	318	13528	0.725129	1	0.999994	100
SP_PIR_KEYWORDS	ion transport	5	2.06612	0.922695	ATP1B1, SFXN4, KCNH2, CACNA1D, STEAP1	234	578	19235	0.71108	1	0.999449	100
GOTERM_MF_FAT	GO:0005216~ion channel activity	3	1.23967	0.965918	APOL1, KCNH2, CACNA1D	173	386	12983	0.583261	1	1	100
GOTERM_MF_FAT	GO:0022838~substrate specific channel activity	3	1.23967	0.970323	APOL1, KCNH2, CACNA1D	173	398	12983	0.565675	1	1	100
Annotation Cluster 80	Enrichment Score: 0.07212084827164054
Category	Term	Count	%	PValue	Genes	List Total	Pop Hits	Pop Total	Fold Enrichment	Bonferroni	Benjamini	FDR
INTERPRO	IPR001611:Leucine-rich repeat	3	1.23967	0.768526	ELFN2, LRRC14, TLR9	218	213	16659	1.0763	1	1	100
UP_SEQ_FEATURE	repeat:LRR 5	3	1.23967	0.773315	ELFN2, LRRC14, TLR9	233	231	19113	1.06533	1	1	100
UP_SEQ_FEATURE	repeat:LRR 4	3	1.23967	0.813223	ELFN2, LRRC14, TLR9	233	252	19113	0.976548	1	1	100
UP_SEQ_FEATURE	repeat:LRR 3	3	1.23967	0.880684	ELFN2, LRRC14, TLR9	233	299	19113	0.823044	1	1	100
UP_SEQ_FEATURE	repeat:LRR 1	3	1.23967	0.900949	ELFN2, LRRC14, TLR9	233	318	19113	0.773868	1	1	100
UP_SEQ_FEATURE	repeat:LRR 2	3	1.23967	0.901922	ELFN2, LRRC14, TLR9	233	319	19113	0.771442	1	1	100
SP_PIR_KEYWORDS	leucine-rich repeat	3	1.23967	0.904149	ELFN2, LRRC14, TLR9	234	322	19235	0.765846	1	0.999034	100
Annotation Cluster 81	Enrichment Score: 0.017141085630024075
Category	Term	Count	%	PValue	Genes	List Total	Pop Hits	Pop Total	Fold Enrichment	Bonferroni	Benjamini	FDR
GOTERM_CC_FAT	GO:0044421~extracellular region part	9	3.71901	0.937618	CCL22, IL6, APOL1, COL9A3, WNT3, CD44, LAMC3, ANG, SMPD1	167	960	12782	0.717552	1	0.999591	100
GOTERM_CC_FAT	GO:0005576~extracellular region	19	7.85124	0.972346	IL6, RNASE4, LTBP3, SPINT1, HLA-C, HLA-B, IGHM, IL17RB, TLR9, APOL2, CCL22, WNT3, COL9A3, APOL1, CD44, LAMC3, ANG, SMPD1, TUBA4A, CEACAM1	167	2010	12782	0.723502	1	0.999891	100
SP_PIR_KEYWORDS	Secreted	14	5.78512	0.974384	IL6, RNASE4, LTBP3, SPINT1, HLA-C, HLA-B, IGHM, IL17RB, CCL22, WNT3, COL9A3, APOL1, LAMC3, ANG, CEACAM1	234	1689	19235	0.681357	1	0.999957	100
Annotation Cluster 82	Enrichment Score: 0.007679977705819171
Category	Term	Count	%	PValue	Genes	List Total	Pop Hits	Pop Total	Fold Enrichment	Bonferroni	Benjamini	FDR
SP_PIR_KEYWORDS	ubl conjugation pathway	4	1.65289	0.948212	MIB2, OTUD7B, USP35, FBXL15	234	509	19235	0.645979	1	0.999782	100
GOTERM_BP_FAT	GO:0019941~modification-dependent protein catabolic process	4	1.65289	0.980957	MIB2, OTUD7B, USP35, FBXL15	176	574	13528	0.535635	1	1	100
GOTERM_BP_FAT	GO:0043632~modification-dependent macromolecule catabolic process	4	1.65289	0.980957	MIB2, OTUD7B, USP35, FBXL15	176	574	13528	0.535635	1	1	100
GOTERM_BP_FAT	GO:0051603~proteolysis involved in cellular protein catabolic process	4	1.65289	0.9855	MIB2, OTUD7B, USP35, FBXL15	176	600	13528	0.512424	1	1	100
GOTERM_BP_FAT	GO:0044257~cellular protein catabolic process	4	1.65289	0.985952	MIB2, OTUD7B, USP35, FBXL15	176	603	13528	0.509875	1	1	100
GOTERM_BP_FAT	GO:0044265~cellular macromolecule catabolic process	5	2.06612	0.986168	DNASE2, MIB2, OTUD7B, USP35, FBXL15	176	725	13528	0.530094	1	1	100
GOTERM_BP_FAT	GO:0030163~protein catabolic process	4	1.65289	0.988519	MIB2, OTUD7B, USP35, FBXL15	176	622	13528	0.4943	1	1	100
GOTERM_BP_FAT	GO:0009057~macromolecule catabolic process	5	2.06612	0.9921	DNASE2, MIB2, OTUD7B, USP35, FBXL15	176	781	13528	0.492085	1	1	100
GOTERM_BP_FAT	GO:0006508~proteolysis	7	2.89256	0.994651	CFLAR, PGPEP1, MIB2, OTUD7B, USP35, FBXL15, TMPRSS13	176	1054	13528	0.51048	1	1	100

## Sheet: pattern 2 WM<MGUS<CTRL
WM<MGUS with FC<=(-2) and MGUS<CTRL with FC<=(-2)
Probe_ID	Entrez_ID	Symbol	Name	pval	q.BH	mean_WM	meanMGUS	meanCTRL	FC_WMvsMGUS	FC_MGUSvsCTRL	FC_WMvsCTRL	pval_WMvsMGUS	qBHval_WMvsMGUS	pval_MGUSvsCTRL	qBHval_MGUSvsCTRL	pval_WMvsCTRL	qBHval_WMvsCTRL
208576_s_at	---	---	---	6.02e-05	0.0104429	7.43562	8.91622	10.06	-2.79065	-2.20963	-6.1663	0.0112372	0.153867	0.0798901	0.266195	4.2e-05	0.00726646
208577_at	---	---	---	8.38e-05	0.0123558	6.80315	7.88308	8.98501	-2.11393	-2.14641	-4.53735	0.0315686	0.235537	0.0446776	0.210273	7.34e-06	0.00409388
1559618_at	100129447	LOC100129447	uncharacterized LOC100129447	8.73e-05	0.0125582	6.57414	7.59484	8.72855	-2.0289	-2.19422	-4.45185	0.0147121	0.171109	0.0508893	0.221174	0.000565396	0.0229325
203865_s_at	104	ADARB1	adenosine deaminase, RNA-specific, B1	9.08e-05	0.0126987	5.97744	7.10676	8.215	-2.18755	-2.15582	-4.71598	0.0106387	0.150614	0.0148179	0.150171	3.77e-06	0.00298986
214039_s_at	55353	LAPTM4B	lysosomal protein transmembrane 4 beta	0.000158506	0.0150718	4.28215	5.44896	6.4864	-2.24515	-2.05259	-4.60836	0.0199697	0.193144	0.0469048	0.214246	8.42e-06	0.00438191
213419_at	323	APBB2	amyloid beta (A4) precursor protein-binding, family B, member 2	0.000509306	0.0247523	4.60697	5.8834	7.06601	-2.42237	-2.26988	-5.4985	0.0235806	0.209025	0.033995	0.191182	9.39e-06	0.00458393
40148_at	323	APBB2	amyloid beta (A4) precursor protein-binding, family B, member 2	0.000724141	0.0285042	4.28134	5.62834	6.68733	-2.54383	-2.08346	-5.29999	0.0339124	0.243392	0.0883569	0.27905	7.35e-06	0.00405859
206591_at	5896	RAG1	recombination activating gene 1	0.00160407	0.0395948	6.95047	8.04794	9.57838	-2.13978	-2.88874	-6.18128	0.0533235	0.290211	0.011906	0.142692	6.97e-05	0.00914365
212985_at	323	APBB2	amyloid beta (A4) precursor protein-binding, family B, member 2	0.00171455	0.0406872	4.68362	5.94765	7.10678	-2.40166	-2.23323	-5.36346	0.0343029	0.24459	0.0413802	0.204748	1.93e-05	0.00584309
231929_at	22807	IKZF2	IKAROS family zinc finger 2 (Helios)	0.00217759	0.0452526	6.49304	7.71541	8.82837	-2.33329	-2.1629	-5.04667	0.025399	0.215971	0.0260436	0.174673	2.59e-05	0.00634888
205347_s_at	---	---	---	0.00245638	0.046959	4.51463	5.53988	6.56469	-2.03531	-2.0347	-4.14123	0.0439235	0.267459	0.0427593	0.207129	6.39e-05	0.00893325
WM<=MGUS (FC between (-1) and (-2)) and MGUS<CTRL with FC<=(-2)
Probe_ID	Entrez_ID	Symbol	Name	pval	q.BH	mean_WM	meanMGUS	meanCTRL	FC_WMvsMGUS	FC_MGUSvsCTRL	FC_WMvsCTRL	pval_WMvsMGUS	qBHval_WMvsMGUS	pval_MGUSvsCTRL	qBHval_MGUSvsCTRL	pval_WMvsCTRL	qBHval_WMvsCTRL
238419_at	90102	PHLDB2	pleckstrin homology-like domain, family B, member 2	2.61e-06	0.00291429	3.91849	4.46071	5.81028	-1.45621	-2.54837	-3.71097	0.02791	0.22431	0.000342118	0.113365	7.86e-06	0.004299
222696_at	8313	AXIN2	axin 2	2.5e-06	0.00296956	3.61789	3.98675	5.27081	-1.29133	-2.43523	-3.14469	0.156965	0.450288	0.00933129	0.133732	0.00096633	0.0293523
244740_at	---	---	---	2.38e-06	0.00317073	5.10462	5.89397	7.03679	-1.72829	-2.20813	-3.8163	0.00456772	0.105822	0.00706485	0.128929	7.02e-05	0.00913929
214374_s_at	8496	PPFIBP1	PTPRF interacting protein, binding protein 1 (liprin beta 1)	6.32e-06	0.00388539	4.80214	5.49742	6.62456	-1.6192	-2.18425	-3.53674	0.0179824	0.185123	0.00623734	0.125516	3.75e-05	0.00694339
1569773_at	10396	ATP8A1	ATPase, aminophospholipid transporter (APLT), class I, type 8A, member 1	2.16e-05	0.00674171	4.20976	4.79282	6.26385	-1.49803	-2.77218	-4.15281	0.135028	0.423926	0.00699279	0.128471	6.5e-05	0.00890075
220324_at	79940	LINC00472	long intergenic non-protein coding RNA 472	4.28e-05	0.00913164	2.55231	3.17617	4.28908	-1.54099	-2.16281	-3.33288	0.0728469	0.329984	0.0431976	0.207615	0.00148061	0.035709
214534_at	3009	HIST1H1B	histone cluster 1, H1b	4.45e-05	0.00932605	6.40723	7.18179	8.8526	-1.71067	-3.18394	-5.44667	0.117867	0.401845	0.0220752	0.166661	0.000477088	0.0212244
228565_at	84451	KIAA1804	mixed lineage kinase 4	0.000106648	0.0131625	3.71344	4.16036	5.17724	-1.36313	-2.02353	-2.75833	0.117012	0.400704	0.00167166	0.109328	6.18e-07	0.00177895
1561692_at	---	---	---	0.00010826	0.0133013	3.33095	3.63537	4.82829	-1.23492	-2.28615	-2.82321	0.284415	0.5789	0.00776521	0.131078	0.000655124	0.0244832
236911_at	57494	RIMKLB	ribosomal modification protein rimK-like family member B	0.000114175	0.0136299	3.63652	3.99056	5.06276	-1.27813	-2.10264	-2.68745	0.150077	0.442057	0.00897552	0.133607	0.000914184	0.0285454
229002_at	138311	FAM69B	family with sequence similarity 69, member B	0.000124973	0.013888	6.50274	7.28946	8.36952	-1.72515	-2.11412	-3.64716	0.0331484	0.241362	0.0253242	0.173509	0.000201677	0.0150638
206235_at	3981	LIG4	ligase IV, DNA, ATP-dependent	0.000171071	0.0157198	6.73297	6.9599	8.24146	-1.17034	-2.43102	-2.84511	0.461332	0.713329	0.000917108	0.113961	4.63e-06	0.0032038
235588_at	157570	ESCO2	establishment of cohesion 1 homolog 2 (S. cerevisiae)	0.000205085	0.0169381	5.0764	5.55632	7.11588	-1.39467	-2.94765	-4.111	0.226265	0.524507	0.00514291	0.122469	0.000184622	0.014545
215621_s_at	---	---	---	0.000218003	0.0171501	8.92296	9.18064	10.2843	-1.19556	-2.14899	-2.56924	0.350426	0.633373	0.00227362	0.109814	3.64e-05	0.0069439
214562_at	---	---	---	0.000226599	0.017352	5.81693	6.45975	7.56778	-1.56138	-2.15551	-3.36557	0.117574	0.40142	0.020631	0.162513	1.8e-05	0.00564655
203233_at	3566	IL4R	interleukin 4 receptor	0.000337341	0.0203129	7.92595	8.79663	9.92145	-1.82853	-2.18074	-3.98755	0.0363729	0.249303	0.00477982	0.12071	3.07e-07	0.00152727
238784_at	283417	DPY19L2	dpy-19-like 2 (C. elegans)	0.000345922	0.0205133	3.64065	3.8762	5.26229	-1.17735	-2.6137	-3.07724	0.468493	0.718348	0.00143005	0.111062	6.01e-05	0.00857337
236957_at	157313	CDCA2	cell division cycle associated 2	0.000347634	0.0205702	4.85062	5.21319	6.762	-1.28571	-2.92576	-3.76168	0.339093	0.624871	0.00505221	0.121956	0.000391402	0.0193664
239002_at	259266	ASPM	asp (abnormal spindle) homolog, microcephaly associated (Drosophila)	0.000424283	0.0229226	5.71929	6.33396	8.13724	-1.53121	-3.49013	-5.3441	0.195262	0.491459	0.00886631	0.132885	0.000538511	0.0223562
1565601_at	---	---	---	0.000438668	0.0234221	3.95512	4.4739	5.51923	-1.43275	-2.06383	-2.95695	0.0654259	0.315753	0.031949	0.186565	0.00322218	0.0510645
1554994_at	5896	RAG1	recombination activating gene 1	0.000499091	0.0246725	4.06415	5.03393	6.04189	-1.95854	-2.01107	-3.93877	0.0126499	0.161257	0.0079946	0.131184	1.28e-05	0.00498643
209674_at	1407	CRY1	cryptochrome 1 (photolyase-like)	0.000534689	0.0253768	4.64645	5.6312	6.63968	-1.97896	-2.0118	-3.98128	0.00722471	0.128084	0.00551461	0.124283	2.88e-05	0.00645779
222258_s_at	23677	SH3BP4	SH3-domain binding protein 4	0.000583746	0.0259693	3.78043	4.51934	5.59894	-1.66892	-2.11345	-3.52717	0.0390919	0.255695	0.106159	0.30411	0.0105444	0.090179
230961_at	---	---	---	0.000617986	0.0267313	4.06199	4.50095	5.53157	-1.35563	-2.04291	-2.76943	0.136	0.424562	0.0149035	0.15023	0.000787927	0.0264456
215509_s_at	699	BUB1	BUB1 mitotic checkpoint serine/threonine kinase	0.00062327	0.0267903	4.78915	5.0615	6.50843	-1.20777	-2.72627	-3.29271	0.40914	0.677583	0.00138747	0.111559	0.00014252	0.0130306
232238_at	259266	ASPM	asp (abnormal spindle) homolog, microcephaly associated (Drosophila)	0.000627993	0.0268666	5.03118	5.44801	7.31449	-1.33499	-3.64642	-4.86793	0.391901	0.665399	0.00243986	0.112006	4.94e-05	0.00776207
220668_s_at	1789	DNMT3B	DNA (cytosine-5-)-methyltransferase 3 beta	0.000646809	0.0271407	5.33694	5.9008	7.03438	-1.47822	-2.19403	-3.24325	0.0947417	0.367507	0.0349034	0.192645	0.00269995	0.0470426
208506_at	---	---	---	0.000652216	0.0272213	5.58743	6.4862	7.7438	-1.86448	-2.39097	-4.45792	0.106363	0.385689	0.0465491	0.213549	5.59e-05	0.00817193
244463_at	8745	ADAM23	ADAM metallopeptidase domain 23	0.000671453	0.0274994	4.16505	4.83658	6.10685	-1.59276	-2.41207	-3.84186	0.15406	0.446737	0.018007	0.156698	2.38e-05	0.00606
214542_x_at	---	---	---	0.000671422	0.0275187	8.48296	8.97424	9.98152	-1.40569	-2.01012	-2.82561	0.141416	0.431516	0.00739889	0.129617	1.31e-05	0.00502587
204822_at	7272	TTK	TTK protein kinase	0.000758502	0.029123	4.98005	5.73401	6.85646	-1.68641	-2.17716	-3.67159	0.0872495	0.355812	0.0183163	0.15746	1.45e-05	0.00517386
1555626_a_at	6504	SLAMF1	signaling lymphocytic activation molecule family member 1	0.000828949	0.0299358	4.92478	5.59508	6.74183	-1.5914	-2.21414	-3.52359	0.0313874	0.234955	0.0014068	0.111798	6.5e-05	0.00892261
215152_at	4602	MYB	v-myb myeloblastosis viral oncogene homolog (avian)	0.000992274	0.0318197	3.47874	4.13849	5.2118	-1.5798	-2.10426	-3.32431	0.101355	0.3778	0.0158491	0.152427	3.13e-05	0.00660077
209160_at	8644	AKR1C3	aldo-keto reductase family 1, member C3	0.00101241	0.0320147	4.8903	5.85234	6.87642	-1.94807	-2.03366	-3.96171	0.0480315	0.277691	0.0341596	0.191478	8.73e-06	0.00441944
1557217_a_at	2187	FANCB	Fanconi anemia, complementation group B	0.00111498	0.0333852	4.20063	4.27961	5.43427	-1.05627	-2.22632	-2.3516	0.767583	0.894298	0.00290529	0.11494	0.000716699	0.0253464
219502_at	55247	NEIL3	nei endonuclease VIII-like 3 (E. coli)	0.00117042	0.0343679	4.39573	4.64943	6.17479	-1.19227	-2.87857	-3.43202	0.532407	0.759222	0.00110575	0.112793	4.54e-06	0.00326579
210829_s_at	23635	SSBP2	single-stranded DNA binding protein 2	0.00128031	0.0356603	8.09848	9.01289	10.0169	-1.88479	-2.00553	-3.78	0.029804	0.229738	0.0148229	0.150193	2.29e-05	0.00602836
1565602_at	---	---	---	0.00130519	0.0359502	4.66367	5.4876	6.80793	-1.77023	-2.49722	-4.42065	0.0540707	0.29155	0.038622	0.199063	0.00235393	0.0441514
219855_at	55190	NUDT11	nudix (nucleoside diphosphate linked moiety X)-type motif 11	0.00138455	0.0371443	4.57821	4.94343	5.94956	-1.28808	-2.00852	-2.58712	0.188289	0.48441	0.0096919	0.134596	0.000776958	0.0263525
1558604_a_at	23635	SSBP2	single-stranded DNA binding protein 2	0.00139501	0.0371697	5.38759	5.61122	6.72842	-1.16767	-2.16925	-2.53297	0.433162	0.694724	0.00351456	0.117672	0.00031239	0.0176445
203358_s_at	2146	EZH2	enhancer of zeste homolog 2 (Drosophila)	0.00140568	0.0373994	7.24942	7.37435	8.79123	-1.09046	-2.67007	-2.9116	0.733373	0.876173	0.00156607	0.111346	3.44e-05	0.00683673
227361_at	9953	HS3ST3B1	heparan sulfate (glucosamine) 3-O-sulfotransferase 3B1	0.00142712	0.0375494	4.7597	5.12654	6.47298	-1.28952	-2.54284	-3.27904	0.297561	0.590746	0.00157044	0.111367	5.57e-05	0.00815737
202479_s_at	28951	TRIB2	tribbles homolog 2 (Drosophila)	0.00156969	0.0392782	6.39144	6.6384	7.84161	-1.1867	-2.30252	-2.73241	0.496506	0.737235	0.00265071	0.114206	1.34e-06	0.00203611
205394_at	1111	CHEK1	checkpoint kinase 1	0.00161301	0.0397081	4.80844	5.14342	6.49367	-1.26136	-2.54957	-3.21592	0.410665	0.678669	0.00434605	0.119648	2.44e-05	0.00610411
210948_s_at	51176	LEF1	lymphoid enhancer-binding factor 1	0.00172699	0.0407171	5.2439	5.82457	7.19344	-1.49554	-2.58268	-3.86251	0.18952	0.485749	0.00959055	0.134418	0.000136465	0.0128199
237003_at	144453	BEST3	bestrophin 3	0.0017458	0.0409137	5.38635	5.68825	6.84681	-1.23277	-2.23234	-2.75197	0.330893	0.618874	0.000700015	0.112569	6.61e-06	0.00401556
225782_at	253827	MSRB3	methionine sulfoxide reductase B3	0.00185184	0.0421873	3.58333	3.93415	4.97634	-1.27528	-2.05936	-2.62627	0.290811	0.584499	0.0252298	0.173427	0.00168013	0.0375711
238861_at	23635	SSBP2	single-stranded DNA binding protein 2	0.00187171	0.042305	5.47745	5.95292	7.24671	-1.39038	-2.45171	-3.40881	0.194757	0.490977	0.00501353	0.121559	0.000240885	0.0160224
212022_s_at	4288	MKI67	antigen identified by monoclonal antibody Ki-67	0.00187643	0.0423068	6.69458	7.06139	8.57522	-1.2895	-2.85567	-3.68238	0.409021	0.677591	0.00860551	0.132239	0.000387065	0.0193444
227530_at	9590	AKAP12	A kinase (PRKA) anchor protein 12	0.0019343	0.0430085	5.21606	5.99666	7.15731	-1.71785	-2.23558	-3.84039	0.0805491	0.344145	0.0422119	0.20625	0.000997364	0.029782
218726_at	55355	HJURP	Holliday junction recognition protein	0.00202087	0.0437589	5.65525	5.90236	7.22165	-1.18682	-2.49544	-2.96165	0.48589	0.730116	0.00151811	0.111713	3.03e-05	0.00651693
205046_at	1062	CENPE	centromere protein E, 312kDa	0.00205583	0.0438558	5.47411	5.943	7.57659	-1.38404	-3.10284	-4.29447	0.334191	0.621092	0.00228082	0.109678	9.64e-06	0.00462544
227856_at	132720	C4orf32	chromosome 4 open reading frame 32	0.00204392	0.0438585	5.02261	5.90012	7.22061	-1.8372	-2.4975	-4.58841	0.0915872	0.362077	0.0137527	0.148221	2.26e-05	0.00598116
228855_at	283927	NUDT7	nudix (nucleoside diphosphate linked moiety X)-type motif 7	0.00206471	0.0439253	5.8122	6.09862	7.1618	-1.21961	-2.08952	-2.5484	0.354253	0.636503	0.00419495	0.119957	9.11e-05	0.0102699
213808_at	8745	ADAM23	ADAM metallopeptidase domain 23	0.0021885	0.0452899	4.12471	4.83835	6.14841	-1.63993	-2.47952	-4.06625	0.137347	0.42648	0.0110416	0.139972	3.23e-05	0.00674962
226415_at	57687	VAT1L	vesicle amine transport protein 1 homolog (T. californica)-like	0.00224377	0.0454868	5.18243	5.89003	7.08982	-1.63308	-2.29707	-3.75131	0.0953179	0.368565	0.0400196	0.202075	0.0019064	0.0400125
214769_at	1183	CLCN4	chloride channel, voltage-sensitive 4	0.00227978	0.0456918	5.42347	5.99113	7.01257	-1.48211	-2.02996	-3.00863	0.140453	0.430285	0.0279752	0.178352	0.00040081	0.0195663
231067_s_at	---	---	---	0.00237917	0.0464244	4.32835	4.89935	6.23755	-1.48555	-2.52835	-3.75601	0.212976	0.51061	0.0361838	0.194815	0.00214036	0.0424616
231982_at	284422	C19orf77	chromosome 19 open reading frame 77	0.00241551	0.0466672	6.00182	6.35091	7.58355	-1.27376	-2.34996	-2.99329	0.305577	0.597419	0.00113172	0.112299	2.03e-05	0.00586984
203145_at	10615	SPAG5	sperm associated antigen 5	0.00282645	0.0499632	6.67596	6.78984	7.97835	-1.08213	-2.27917	-2.46637	0.712667	0.865141	0.00223335	0.109908	0.000189816	0.0147418
WM<MGUS with FC<=(-2) and MGUS<=CTRL (FC between (-1) and (-2) )
Probe_ID	Entrez_ID	Symbol	Name	pval	q.BH	mean_WM	meanMGUS	meanCTRL	FC_WMvsMGUS	FC_MGUSvsCTRL	FC_WMvsCTRL	pval_WMvsMGUS	qBHval_WMvsMGUS	pval_MGUSvsCTRL	qBHval_MGUSvsCTRL	pval_WMvsCTRL	qBHval_WMvsCTRL
244267_at	6304	SATB1	SATB homeobox 1	1.1e-08	0.0006	3.95545	5.23228	5.93873	-2.42306	-1.63178	-3.95391	9.49e-06	0.0110426	0.0138186	0.148406	1.65e-08	0.0009
1562713_a_at	81832	NETO1	neuropilin (NRP) and tolloid (TLL)-like 1	1.28e-07	0.000777778	3.65686	4.67525	5.23028	-2.02566	-1.4692	-2.9761	9.87e-05	0.0245341	0.0751832	0.259166	1.25e-05	0.0049927
1556331_a_at	---	---	---	4.39e-08	0.0008	3.86727	5.32179	5.6767	-2.74066	-1.27891	-3.50505	3.86e-07	0.00301429	0.336494	0.55512	0.000119316	0.011712
1553994_at	4907	NT5E	5'-nucleotidase, ecto (CD73)	1.02e-07	0.000933333	2.58492	3.81356	4.04992	-2.34345	-1.17802	-2.76063	2.42e-05	0.0161561	0.517811	0.705279	0.000285128	0.0172068
1553995_a_at	4907	NT5E	5'-nucleotidase, ecto (CD73)	4.22e-07	0.00135882	4.14919	5.61712	6.1818	-2.76626	-1.47905	-4.09144	5.54e-05	0.0203302	0.139007	0.34774	6.31e-06	0.00401163
1552736_a_at	81832	NETO1	neuropilin (NRP) and tolloid (TLL)-like 1	4.12e-07	0.00140625	3.0725	4.31508	4.86256	-2.36622	-1.46153	-3.4583	0.000231773	0.0339737	0.185945	0.402461	8.14e-05	0.00978286
222747_s_at	6322	SCML1	sex comb on midleg-like 1 (Drosophila)	3.95e-07	0.00144	5.026	6.13441	6.69824	-2.15608	-1.47818	-3.18708	7.96e-05	0.0232807	0.0370733	0.196185	2.45e-07	0.00148889
1556472_s_at	256380	SCML4	sex comb on midleg-like 4 (Drosophila)	5.34e-07	0.00153684	4.44671	5.7735	6.01712	-2.50843	-1.18396	-2.96989	4.63e-07	0.00281111	0.369753	0.585334	4.06e-05	0.00716065
244387_at	---	---	---	1.16e-06	0.00226429	5.49546	6.96227	7.66284	-2.76409	-1.62515	-4.49207	2.99e-05	0.0179462	0.0639321	0.241601	1.07e-05	0.00485289
214349_at	10664	CTCF	CCCTC-binding factor (zinc finger protein)	1.32e-06	0.00240667	8.95429	11.078	11.3716	-4.35803	-1.22568	-5.34156	8.49e-05	0.0233136	0.517374	0.70493	1.87e-07	0.00145714
1556764_s_at	---	---	---	1.5e-06	0.00255625	4.11765	5.34904	5.68331	-2.34793	-1.26074	-2.96013	0.000104106	0.0247478	0.405797	0.615791	0.000484309	0.021389
1564776_at	---	---	---	2.53e-06	0.0028875	4.28355	5.88909	6.68546	-3.04311	-1.73672	-5.28502	0.000627139	0.0505735	0.0822972	0.269712	8.93e-07	0.00180741
1569225_a_at	256380	SCML4	sex comb on midleg-like 4 (Drosophila)	2.85e-06	0.00293585	4.60342	6.26014	6.56027	-3.15299	-1.23125	-3.88212	2.53e-06	0.00815294	0.285558	0.507538	4.62e-06	0.00323974
203939_at	4907	NT5E	5'-nucleotidase, ecto (CD73)	3.03e-06	0.00295893	6.12355	7.86783	8.31737	-3.35028	-1.3656	-4.57514	6.5e-05	0.0212665	0.247011	0.468349	2.58e-06	0.00287755
221942_s_at	2982	GUCY1A3	guanylate cyclase 1, soluble, alpha 3	2.71e-06	0.002962	4.90947	6.26583	6.70115	-2.56039	-1.35221	-3.46219	0.000252805	0.0359016	0.278744	0.500668	4.92e-05	0.00776676
214595_at	3755	KCNG1	potassium voltage-gated channel, subfamily G, member 1	3.15e-06	0.00297241	4.32453	5.62678	5.92191	-2.46613	-1.227	-3.02593	0.000689116	0.0523297	0.512968	0.70169	0.000361873	0.0188253
204119_s_at	132	ADK	adenosine kinase	2.39e-06	0.0031119	8.21696	9.37928	9.43382	-2.23817	-1.03853	-2.32441	3.87e-05	0.0187451	0.829028	0.90958	1.1e-05	0.00486613
243364_at	26053	AUTS2	autism susceptibility candidate 2	3.52e-06	0.003205	5.2617	6.52242	6.85807	-2.39614	-1.26194	-3.0238	3.05e-05	0.0177436	0.166034	0.379051	6.29e-07	0.0016381
1557452_at	---	---	---	4.11e-06	0.00330147	5.09082	6.22072	6.82967	-2.18844	-1.52514	-3.33768	0.000634096	0.050686	0.056505	0.22973	8.27e-07	0.00173846
1554717_a_at	5144	PDE4D	phosphodiesterase 4D, cAMP-specific	4.1e-06	0.00334627	4.14488	5.37669	5.99227	-2.34862	-1.53217	-3.59849	0.000863415	0.0568761	0.0900046	0.281602	1.4e-06	0.00206216
213908_at	---	---	---	4.47e-06	0.00344366	4.51591	5.83119	5.96461	-2.48851	-1.09689	-2.72963	0.000252686	0.0359781	0.738488	0.855677	0.000361963	0.0188121
204491_at	5144	PDE4D	phosphodiesterase 4D, cAMP-specific	4.92e-06	0.0034961	5.60944	6.76205	7.29619	-2.22315	-1.44808	-3.21931	0.000146625	0.028837	0.0576648	0.231553	1.89e-06	0.00240698
211597_s_at	84525	HOPX	HOP homeobox	6.13e-06	0.00385402	5.74572	7.48529	7.98344	-3.33935	-1.4124	-4.7165	0.00032884	0.0412369	0.392923	0.604919	0.000426932	0.0202626
203431_s_at	9743	ARHGAP32	Rho GTPase activating protein 32	8.25e-06	0.00410091	4.08831	5.42342	6.05168	-2.52295	-1.5457	-3.89972	0.000169353	0.0305591	0.114815	0.315627	6.59e-05	0.00896493
240890_at	643733	LOC643733	caspase 4, apoptosis-related cysteine peptidase pseudogene	8.07e-06	0.00412336	5.21674	6.90217	7.13701	-3.21636	-1.17678	-3.78496	0.000754597	0.0547183	0.617691	0.777035	6.56e-06	0.00403258
214375_at	8496	PPFIBP1	PTPRF interacting protein, binding protein 1 (liprin beta 1)	8e-06	0.00412453	4.12675	5.24824	5.67998	-2.17572	-1.34886	-2.93474	0.000453213	0.044809	0.185684	0.402214	1.97e-05	0.00588197
207554_x_at	6915	TBXA2R	thromboxane A2 receptor	7.71e-06	0.00417129	5.64955	6.69255	6.76861	-2.06051	-1.05413	-2.17205	0.000181798	0.0310619	0.790552	0.887636	0.000172004	0.0141418
235334_at	256435	ST6GALNAC3	ST6 (alpha-N-acetyl-neuraminyl-2,3-beta-galactosyl-1,3)-N-acetylgalactosaminide alpha-2,6-sialyltransferase 3	7.66e-06	0.00422828	3.31905	4.39104	5.09545	-2.10234	-1.62947	-3.4257	0.00344403	0.0942927	0.0644254	0.242443	2.31e-06	0.00286818
1557261_at	---	---	---	1e-05	0.00461429	4.43899	5.56264	5.82623	-2.17898	-1.20047	-2.61579	0.000405141	0.0439506	0.495957	0.688865	0.000796883	0.0266481
235652_at	---	---	---	1.14e-05	0.00475649	4.55163	5.83744	6.73078	-2.43819	-1.85746	-4.52885	0.000671109	0.0518261	0.017368	0.155341	2.42e-06	0.00281277
240076_at	---	---	---	1.13e-05	0.00476231	3.99968	5.003	5.82758	-2.00461	-1.77102	-3.55021	0.00239775	0.0825026	0.0269495	0.17678	1.21e-05	0.00499399
204529_s_at	9760	TOX	thymocyte selection-associated high mobility group box	1.29e-05	0.00515474	4.67197	6.11984	6.26622	-2.72805	-1.10679	-3.01938	0.000111874	0.0253805	0.634319	0.78893	3.99e-06	0.0029863
207550_at	4352	MPL	myeloproliferative leukemia virus oncogene	1.38e-05	0.0053617	3.14686	4.31085	4.36575	-2.24077	-1.03878	-2.32767	0.000743631	0.0544284	0.919126	0.959471	0.0207226	0.125014
243198_at	374618	TEX9	testis expressed 9	1.38e-05	0.00539	3.72015	5.13869	5.33612	-2.67315	-1.14666	-3.06519	0.000628212	0.0504369	0.66766	0.811189	0.000441447	0.0206115
242721_at	---	---	---	1.62e-05	0.0057474	3.54715	4.69595	5.08374	-2.21729	-1.30839	-2.90108	0.000437721	0.0440744	0.398823	0.610016	0.0023685	0.0442728
201719_s_at	2037	EPB41L2	erythrocyte membrane protein band 4.1-like 2	1.65e-05	0.0057535	6.21101	7.37437	7.56317	-2.23979	-1.13982	-2.55295	9.62e-05	0.0243606	0.432738	0.63863	3.91e-06	0.00297222
209197_at	23208	SYT11	synaptotagmin XI	1.8e-05	0.00603313	4.71426	5.71807	5.83853	-2.00529	-1.08708	-2.17992	0.000117291	0.0255494	0.678459	0.818326	0.000632077	0.0239825
210432_s_at	6328	SCN3A	sodium channel, voltage-gated, type III, alpha subunit	1.97e-05	0.00634059	4.61608	6.66543	7.42487	-4.13921	-1.69283	-7.00697	0.00121208	0.0642781	0.197503	0.415694	3.2e-06	0.00291667
202600_s_at	8204	NRIP1	nuclear receptor interacting protein 1	1.97e-05	0.00637041	5.96269	7.93138	8.64919	-3.91413	-1.64468	-6.43749	2.64e-05	0.0165851	0.0629338	0.239968	7.26e-06	0.00409484
243006_at	---	---	---	2.16e-05	0.00677989	5.44602	6.6501	7.14151	-2.3039	-1.40582	-3.23887	0.000212874	0.0335415	0.153883	0.364759	7.9e-05	0.00963862
243365_s_at	26053	AUTS2	autism susceptibility candidate 2	2.22e-05	0.00680899	5.76181	6.82934	6.83156	-2.09585	-1.00154	-2.09907	3.12e-05	0.0177708	0.992724	0.996533	0.000263623	0.0166631
1562194_at	---	---	---	2.44e-05	0.00691917	6.86091	8.44126	8.53777	-2.99044	-1.06918	-3.19733	3.07e-05	0.0176863	0.794719	0.890103	0.000282881	0.0172425
243231_at	151258	SLC38A11	solute carrier family 38, member 11	2.37e-05	0.00691979	4.59063	6.41543	7.24061	-3.54256	-1.77176	-6.27657	0.00210031	0.0793604	0.262009	0.483736	0.000575962	0.0230532
225626_at	55824	PAG1	phosphoprotein associated with glycosphingolipid microdomains 1	2.51e-05	0.00700102	7.34571	8.75938	9.47438	-2.66415	-1.64148	-4.37316	0.00021307	0.0334759	0.0190322	0.159111	6.55e-07	0.00162727
1561690_at	---	---	---	2.64e-05	0.00711576	5.75805	7.15702	7.95179	-2.63714	-1.7348	-4.5749	0.000342709	0.0416391	0.024859	0.172615	3.39e-06	0.00289375
225622_at	55824	PAG1	phosphoprotein associated with glycosphingolipid microdomains 1	2.68e-05	0.00718039	6.06446	7.31211	7.91016	-2.37454	-1.51367	-3.59428	0.00028336	0.0377871	0.0361971	0.19483	1.23e-06	0.00197647
1552742_at	131096	KCNH8	potassium voltage-gated channel, subfamily H (eag-related), member 8	2.83e-05	0.00736714	4.53362	6.27642	6.85128	-3.34683	-1.48953	-4.9852	0.00032821	0.0412526	0.150137	0.360492	1.69e-06	0.00220238
206637_at	9934	P2RY14	purinergic receptor P2Y, G-protein coupled, 14	2.99e-05	0.00750688	5.12887	7.08337	8.04002	-3.8758	-1.9408	-7.52215	0.00126324	0.0650355	0.0879227	0.278483	2.71e-06	0.00284808
205505_at	2650	GCNT1	glucosaminyl (N-acetyl) transferase 1, core 2	3.12e-05	0.00761295	5.0002	6.38175	7.00092	-2.6055	-1.53599	-4.00201	0.0021985	0.0808903	0.117429	0.319123	1.87e-07	0.0017
244741_s_at	100128252	LOC100128252	uncharacterized LOC100128252	3.16e-05	0.007668	5.43526	7.02553	7.66758	-3.01108	-1.56054	-4.69891	0.000600287	0.0501079	0.114522	0.315171	2.91e-06	0.00289636
239806_at	---	---	---	3.3e-05	0.00784956	3.35635	4.58234	5.2885	-2.33916	-1.63145	-3.81623	0.00654669	0.121748	0.250014	0.471688	0.00164164	0.0373054
336_at	6915	TBXA2R	thromboxane A2 receptor	3.51e-05	0.00812119	5.91178	6.99962	7.29137	-2.12556	-1.22412	-2.60194	0.00210245	0.0793316	0.398435	0.609628	2.13e-05	0.00592132
221636_s_at	54996	MARC2	mitochondrial amidoxime reducing component 2	3.7e-05	0.00843042	4.77446	6.08032	6.67057	-2.4723	-1.50551	-3.72207	0.00292597	0.0894728	0.190963	0.408215	2.8e-05	0.00647797
203016_s_at	117178	SSX2IP	synovial sarcoma, X breakpoint 2 interacting protein	3.94e-05	0.00871093	6.09265	7.1563	7.42705	-2.0902	-1.20644	-2.5217	0.000397193	0.0436952	0.283108	0.504907	4.48e-06	0.00330946
218793_s_at	6322	SCML1	sex comb on midleg-like 1 (Drosophila)	4.33e-05	0.00918333	3.80285	4.96989	5.89202	-2.2455	-1.89491	-4.25503	0.00464863	0.106747	0.0176543	0.155987	4.24e-07	0.00154667
213106_at	10396	ATP8A1	ATPase, aminophospholipid transporter (APLT), class I, type 8A, member 1	4.92e-05	0.00959893	8.47433	9.48626	9.60694	-2.01661	-1.08725	-2.19255	0.000131433	0.0268138	0.688183	0.824544	0.0011728	0.0320295
203408_s_at	6304	SATB1	SATB homeobox 1	5.1e-05	0.00982078	7.44418	8.85704	9.52022	-2.66266	-1.58356	-4.21649	0.00068501	0.0522356	0.0618569	0.238188	2.37e-06	0.00287556
205554_s_at	1776	DNASE1L3	deoxyribonuclease I-like 3	5.52e-05	0.0100647	6.03896	7.66137	8.06156	-3.0789	-1.31968	-4.06316	0.000665838	0.0518585	0.289768	0.511893	7.83e-07	0.001712
212558_at	10252	SPRY1	sprouty homolog 1, antagonist of FGF signaling (Drosophila)	5.87e-05	0.010349	4.45014	5.57812	6.41474	-2.18552	-1.78587	-3.90305	0.00313477	0.09141	0.0352778	0.193481	1.5e-05	0.00525449
236084_at	---	---	---	6.02e-05	0.0104755	5.09845	6.19912	6.62214	-2.14454	-1.34073	-2.87525	0.00235491	0.0821666	0.232616	0.453383	2.35e-05	0.00602207
235310_at	257144	GCSAM	germinal center-associated, signaling and motility	6.31e-05	0.0105877	5.08235	6.35076	7.12584	-2.40896	-1.71129	-4.12242	0.00227856	0.0813717	0.0531513	0.224405	7.08e-06	0.00407368
230787_at	---	---	---	7.44e-05	0.0117297	6.22235	7.29111	7.44312	-2.09764	-1.11112	-2.33072	0.00161084	0.0705711	0.608264	0.770405	5.22e-06	0.00343855
205612_at	22915	MMRN1	multimerin 1	8.22e-05	0.0122436	3.401	4.70551	5.31687	-2.47	-1.5277	-3.77342	0.01236	0.159987	0.401677	0.612547	0.00520773	0.0641
203305_at	2162	F13A1	coagulation factor XIII, A1 polypeptide	8.85e-05	0.0125701	5.84643	7.7124	7.74637	-3.64514	-1.02383	-3.73198	0.000716887	0.0535462	0.963147	0.982079	0.0100529	0.0883241
202555_s_at	4638	MYLK	myosin light chain kinase	0.000105158	0.0131267	6.2866	7.31504	7.67073	-2.03982	-1.2796	-2.61016	0.00568451	0.115239	0.400348	0.611306	0.000565825	0.0229329
219737_s_at	5101	PCDH9	protocadherin 9	0.000104984	0.0131651	8.69472	10.4474	11.1631	-3.36989	-1.64231	-5.53441	0.000192415	0.0320741	0.0538367	0.225264	1e-05	0.00471207
240539_at	---	---	---	0.00010392	0.0132443	5.58663	6.82915	6.9836	-2.36612	-1.11299	-2.63348	0.000120902	0.0260248	0.706047	0.836126	0.00355573	0.053045
206181_at	6504	SLAMF1	signaling lymphocytic activation molecule family member 1	0.000126401	0.013822	5.67124	6.87445	7.44169	-2.30252	-1.48169	-3.41163	0.000601834	0.0501605	0.0553738	0.22791	9.77e-06	0.00464696
242672_at	---	---	---	0.000126306	0.0138393	5.45021	6.96787	7.66189	-2.86327	-1.61778	-4.63214	0.00344121	0.0942626	0.176475	0.391971	3.83e-05	0.00698067
239975_at	3116	HLA-DPB2	major histocompatibility complex, class II, DP beta 2 (pseudogene)	0.000123863	0.0138775	4.15039	5.54263	5.99333	-2.62484	-1.3667	-3.58738	0.00565687	0.115277	0.365248	0.581433	3.83e-05	0.00702483
1557814_a_at	---	---	---	0.000149867	0.0147906	7.14162	8.41332	8.70922	-2.41445	-1.22765	-2.96411	0.00377549	0.097878	0.528469	0.71338	0.000447888	0.020788
212970_at	323	APBB2	amyloid beta (A4) precursor protein-binding, family B, member 2	0.000155896	0.0150594	5.6064	6.79386	7.34927	-2.27752	-1.46959	-3.34701	0.00194287	0.0766426	0.082991	0.2708	2.55e-06	0.00290208
208601_s_at	81027	TUBB1	tubulin, beta 1 class VI	0.000167124	0.015593	4.7218	6.12161	6.3641	-2.63866	-1.18303	-3.12162	0.00417135	0.10168	0.761584	0.870521	0.033052	0.156922
230690_at	81027	TUBB1	tubulin, beta 1 class VI	0.00017591	0.0158189	6.63073	8.75995	8.76056	-4.37482	-1.00042	-4.37667	0.000402078	0.0439672	0.999444	0.999664	0.0198926	0.122674
219301_s_at	26047	CNTNAP2	contactin associated protein-like 2	0.000198337	0.0166832	5.6299	6.63318	7.39967	-2.00455	-1.70112	-3.40999	0.00658267	0.121796	0.0993502	0.294719	0.0006055	0.0235628
241446_at	10863	ADAM28	ADAM metallopeptidase domain 28	0.000210915	0.0171095	5.70529	6.76214	7.44251	-2.08039	-1.60255	-3.33394	0.0077074	0.131853	0.154045	0.365018	0.000568276	0.0229811
236796_at	---	---	---	0.000214729	0.0171391	8.80519	9.96517	10.4338	-2.23453	-1.38376	-3.09207	0.00035369	0.0419479	0.234742	0.455772	0.00114539	0.0315804
243462_s_at	---	---	---	0.000216214	0.0171824	3.90178	4.91029	5.74486	-2.01183	-1.78332	-3.58775	0.0127609	0.16203	0.0901095	0.281737	0.000374069	0.01899
1557813_at	---	---	---	0.000216199	0.0172063	8.19806	9.4162	9.97387	-2.32647	-1.47189	-3.42431	0.00424545	0.102301	0.244923	0.466509	0.000473911	0.0211347
216412_x_at	---	---	---	0.000229487	0.0172589	7.9455	9.20511	9.37476	-2.39431	-1.12479	-2.6931	0.00339545	0.0942365	0.672958	0.814801	6.99e-05	0.00914617
234792_x_at	---	---	---	0.000252834	0.0180231	7.06096	8.06713	8.39132	-2.00857	-1.25196	-2.51466	0.0042199	0.102	0.348617	0.566152	0.000103995	0.0110406
236307_at	---	---	---	0.00025061	0.0180291	7.44644	8.73573	9.0219	-2.44409	-1.21939	-2.9803	0.00244897	0.0833214	0.620776	0.779356	0.00776915	0.077359
227088_at	8654	PDE5A	phosphodiesterase 5A, cGMP-specific	0.000259738	0.01823	4.0915	5.16107	5.4301	-2.09881	-1.205	-2.52906	0.00648894	0.121459	0.533526	0.717038	0.000818983	0.0271053
242216_at	---	---	---	0.000312329	0.0196283	4.50627	5.54111	5.78647	-2.04889	-1.18539	-2.42873	0.00661953	0.122106	0.552199	0.730604	0.000763738	0.0260658
216829_at	---	---	---	0.000368311	0.0211973	6.14067	7.44909	7.78388	-2.4767	-1.2612	-3.12361	0.00948877	0.144031	0.492776	0.686731	5.36e-05	0.00803041
217258_x_at	28823	IGLV1-44	immunoglobulin lambda variable 1-44	0.000382387	0.0217328	8.65941	9.97935	10.261	-2.49656	-1.21556	-3.0347	0.00703056	0.125908	0.550386	0.729547	8.86e-05	0.0101958
216560_x_at	3537	IGLC1	immunoglobulin lambda constant 1 (Mcg marker)	0.000425057	0.0229418	8.25523	9.78322	10.4656	-2.88383	-1.60474	-4.62779	0.0089544	0.140281	0.248943	0.470545	0.000121372	0.0118078
226425_at	79745	CLIP4	CAP-GLY domain containing linker protein family, member 4	0.000434144	0.0232486	5.31809	6.34785	6.34835	-2.04168	-1.00035	-2.04239	0.00141795	0.0672974	0.99865	0.99929	0.000489172	0.0213793
235463_s_at	253782	CERS6	ceramide synthase 6	0.000470008	0.0240841	3.97098	5.18237	5.54559	-2.3156	-1.2863	-2.97854	0.00267742	0.0867741	0.314685	0.535226	6.8e-05	0.00909462
204627_s_at	3690	ITGB3	integrin, beta 3 (platelet glycoprotein IIIa, antigen CD61)	0.000471773	0.0241067	5.23951	7.00131	7.21657	-3.39121	-1.16091	-3.93689	0.00303686	0.0903868	0.817433	0.903038	0.0320509	0.154613
200762_at	1808	DPYSL2	dihydropyrimidinase-like 2	0.000476068	0.024213	6.92024	8.02337	8.42259	-2.14821	-1.31879	-2.83304	0.00386545	0.0990827	0.238082	0.459336	3.09e-05	0.00657393
1552307_a_at	125488	TTC39C	tetratricopeptide repeat domain 39C	0.000482676	0.0243229	5.61075	6.62607	6.8819	-2.02135	-1.19402	-2.41354	0.00114637	0.063056	0.371255	0.586709	0.000221608	0.0155738
213954_at	26049	FAM169A	family with sequence similarity 169, member A	0.00052697	0.0252295	5.17142	6.33077	6.56008	-2.23356	-1.17228	-2.61835	0.001805	0.073924	0.476563	0.673615	9.57e-05	0.0105935
204897_at	5734	PTGER4	prostaglandin E receptor 4 (subtype EP4)	0.0005541	0.0257614	6.70821	8.12282	8.48094	-2.66589	-1.28175	-3.41701	0.000919762	0.0583387	0.46983	0.668696	0.00238165	0.0444122
203787_at	23635	SSBP2	single-stranded DNA binding protein 2	0.000583243	0.0259892	7.9579	9.24637	10.137	-2.44268	-1.854	-4.52872	0.00549435	0.114352	0.0275134	0.177939	1.07e-05	0.00487667
212526_at	23111	SPG20	spastic paraplegia 20 (Troyer syndrome)	0.000585207	0.025992	5.68886	6.74518	7.35659	-2.07961	-1.52775	-3.17714	0.0055929	0.114959	0.0648477	0.243096	1.16e-05	0.00479394
203817_at	2983	GUCY1B3	guanylate cyclase 1, soluble, beta 3	0.00060539	0.0264375	4.31608	5.72246	6.09568	-2.65071	-1.29524	-3.4333	0.0115996	0.155595	0.600434	0.765131	0.00713803	0.0743516
206385_s_at	288	ANK3	ankyrin 3, node of Ranvier (ankyrin G)	0.000647045	0.0271298	4.16466	5.31827	5.51344	-2.22469	-1.14486	-2.54696	0.00684559	0.12414	0.695248	0.829048	0.00393713	0.0560142
216365_x_at	---	---	---	0.000687651	0.0278087	6.52001	7.79817	8.16446	-2.42529	-1.28903	-3.12627	0.0124762	0.160616	0.473076	0.671184	0.000183206	0.0144961
212651_at	9886	RHOBTB1	Rho-related BTB domain containing 1	0.000690169	0.0278487	4.34358	5.52929	6.01349	-2.27475	-1.39881	-3.18195	0.0188609	0.188454	0.33895	0.557407	8.91e-05	0.010196
209301_at	760	CA2	carbonic anhydrase II	0.000702191	0.0279827	5.26471	6.79594	7.04976	-2.89033	-1.19236	-3.4463	0.00294042	0.089614	0.590813	0.75819	0.000232452	0.0158273
216853_x_at	---	---	---	0.000736796	0.028611	7.56893	9.04587	9.53728	-2.78358	-1.40582	-3.91322	0.0118914	0.15731	0.366662	0.582599	2.71e-05	0.00640649
213056_at	23150	FRMD4B	FERM domain containing 4B	0.000736684	0.0286474	4.20195	5.54353	5.74944	-2.53428	-1.15341	-2.92308	0.00925149	0.141886	0.714891	0.84137	0.00196466	0.0405964
233969_at	---	---	---	0.000744812	0.0287996	5.21658	6.80282	6.94024	-3.00266	-1.09994	-3.30274	0.01188	0.157235	0.826732	0.908246	0.000374912	0.0190151
213122_at	85453	TSPYL5	TSPY-like 5	0.000761674	0.0291424	5.51276	6.61785	6.96282	-2.15113	-1.27012	-2.7322	0.000625582	0.0506721	0.238982	0.460147	0.000352112	0.0185648
234764_x_at	---	---	---	0.000791442	0.0295574	9.33203	10.4367	10.9643	-2.15042	-1.44156	-3.09996	0.019857	0.192565	0.234568	0.455562	9.59e-06	0.00463894
206121_at	270	AMPD1	adenosine monophosphate deaminase 1	0.000817758	0.029927	4.4652	5.66738	6.0323	-2.30087	-1.28782	-2.9631	0.00955801	0.14448	0.499712	0.691708	0.00262883	0.0464848
231484_at	---	---	---	0.000825235	0.0299401	6.64162	7.70039	8.19161	-2.08316	-1.40563	-2.92816	0.00848433	0.136919	0.272557	0.494822	0.000907446	0.0284814
227180_at	79993	ELOVL7	ELOVL fatty acid elongase 7	0.000854765	0.0302879	3.28049	4.53444	4.67369	-2.38495	-1.10133	-2.62661	0.00826029	0.135584	0.853691	0.923647	0.0499153	0.193719
227388_at	286319	TUSC1	tumor suppressor candidate 1	0.000897079	0.0307317	5.12756	6.23832	6.63533	-2.1596	-1.31678	-2.84371	0.00905009	0.141013	0.307003	0.527909	4.6e-05	0.00766585
212097_at	857	CAV1	caveolin 1, caveolae protein, 22kDa	0.000991967	0.0318285	4.13176	5.39805	5.67588	-2.40542	-1.21237	-2.91627	0.00798861	0.134022	0.601116	0.765465	0.00235878	0.0442119
215111_s_at	8848	TSC22D1	TSC22 domain family, member 1	0.000997246	0.0319043	5.7849	7.09168	7.35193	-2.47389	-1.19769	-2.96294	0.010961	0.152182	0.630443	0.785987	0.00111052	0.0311372
203795_s_at	605	BCL7A	B-cell CLL/lymphoma 7A	0.00101942	0.032051	6.47977	7.60074	8.28236	-2.17492	-1.60395	-3.48847	0.00650998	0.121645	0.108888	0.308007	0.000299594	0.0174816
200606_at	1832	DSP	desmoplakin	0.00103666	0.0321129	3.92332	5.09183	5.98102	-2.2478	-1.85213	-4.16322	0.0378191	0.252505	0.26823	0.490173	0.00782465	0.0776148
1556209_at	9976	CLEC2B	C-type lectin domain family 2, member B	0.00105599	0.0323997	4.72534	6.30982	6.77125	-2.999	-1.3769	-4.12934	0.00662922	0.122203	0.356457	0.573721	2.91e-05	0.00645182
215692_s_at	744	MPPED2	metallophosphoesterase domain containing 2	0.00107751	0.0328204	4.73409	5.89175	6.68671	-2.23094	-1.73503	-3.87076	0.0214457	0.199242	0.157011	0.368612	0.000518551	0.0218764
203139_at	1612	DAPK1	death-associated protein kinase 1	0.00112608	0.0335158	4.75154	5.91783	5.94017	-2.24434	-1.01561	-2.27937	0.00823684	0.135647	0.958158	0.979458	0.000606023	0.0235664
209469_at	2823	GPM6A	glycoprotein M6A	0.00126956	0.0356148	4.19397	5.44333	6.30912	-2.37736	-1.82234	-4.33235	0.0188277	0.188191	0.098033	0.292654	7.85e-05	0.00968871
207808_s_at	5627	PROS1	protein S (alpha)	0.00138696	0.0371181	4.49366	5.63685	5.64701	-2.2087	-1.00706	-2.2243	0.00751799	0.130201	0.989224	0.994792	0.102691	0.281646
203065_s_at	857	CAV1	caveolin 1, caveolae protein, 22kDa	0.00146167	0.0379292	4.81099	5.86764	6.1142	-2.08009	-1.18637	-2.46777	0.00728857	0.128715	0.550815	0.729673	0.00149617	0.0358
224823_at	4638	MYLK	myosin light chain kinase	0.00153172	0.0387716	6.14246	7.30816	8.09084	-2.24342	-1.72032	-3.85941	0.0357521	0.247844	0.171993	0.386427	0.000142061	0.0130322
202599_s_at	8204	NRIP1	nuclear receptor interacting protein 1	0.00157645	0.0393933	7.25438	8.63982	9.11542	-2.61252	-1.3905	-3.63271	0.00148034	0.0684174	0.178526	0.394077	0.000194262	0.0148758
203796_s_at	605	BCL7A	B-cell CLL/lymphoma 7A	0.00159979	0.0396144	6.9194	8.35487	8.88787	-2.7047	-1.44693	-3.91351	0.00677455	0.123384	0.269598	0.491588	0.000173558	0.0141843
1570505_at	5244	ABCB4	ATP-binding cassette, sub-family B (MDR/TAP), member 4	0.0018936	0.042501	5.64082	6.75367	7.29225	-2.16271	-1.45255	-3.14145	0.0023936	0.082568	0.135346	0.342897	0.000664622	0.0246361
234366_x_at	---	---	---	0.00191153	0.0427806	7.57794	8.70734	8.94246	-2.18768	-1.177	-2.57489	0.015503	0.174624	0.623286	0.781179	0.00104164	0.0305043
208636_at	87	ACTN1	actinin, alpha 1	0.00196114	0.0431489	6.15246	7.38886	7.80972	-2.35609	-1.33873	-3.15417	0.0126826	0.161523	0.447424	0.650557	0.00236844	0.0442868
228854_at	---	---	---	0.00200545	0.0435975	3.87262	4.97691	5.35016	-2.14993	-1.29527	-2.78473	0.014623	0.170654	0.570159	0.743836	0.0213515	0.127015
209470_s_at	2823	GPM6A	glycoprotein M6A	0.00230222	0.0457058	4.62809	6.0994	7.06874	-2.77272	-1.95794	-5.42883	0.0211311	0.197765	0.124393	0.328655	0.000193802	0.0148822
211655_at	---	---	---	0.00230808	0.0457226	5.07483	6.14756	6.87559	-2.10341	-1.65638	-3.48404	0.0304719	0.232008	0.135861	0.343518	0.000113692	0.0114688
226150_at	84513	PPAPDC1B	phosphatidic acid phosphatase type 2 domain containing 1B	0.0023568	0.0462187	8.16163	9.30833	9.68997	-2.21408	-1.30282	-2.88455	0.0114955	0.154845	0.326242	0.545983	5.04e-05	0.00784587
212442_s_at	253782	CERS6	ceramide synthase 6	0.00267187	0.0484044	5.82031	6.83172	7.09406	-2.01587	-1.19943	-2.41789	0.00565841	0.115266	0.411427	0.62046	0.000330122	0.0182133
WM<MGUS (FC between (-1) and (-2) ) with FC<(-2) and MGUS<=CTRL (FC between (-1) and (-2) )
Probe_ID	Entrez_ID	Symbol	Name	pval	q.BH	mean_WM	meanMGUS	meanCTRL	FC_WMvsMGUS	FC_MGUSvsCTRL	FC_WMvsCTRL	pval_WMvsMGUS	qBHval_WMvsMGUS	pval_MGUSvsCTRL	qBHval_MGUSvsCTRL	pval_WMvsCTRL	qBHval_WMvsCTRL
212364_at	4430	MYO1B	myosin IB	1.28e-08	0.00035	2.77218	3.76918	4.57519	-1.99584	-1.74837	-3.48946	0.000264766	0.0363721	0.0318137	0.186512	1.42e-05	0.00517
212365_at	4430	MYO1B	myosin IB	1.04e-07	0.000814286	4.42177	5.37108	6.07743	-1.93094	-1.63168	-3.15067	0.000282059	0.0377056	0.0551711	0.227487	7.45e-05	0.00938157
243586_at	---	---	---	8.96e-08	0.00098	4.18323	4.94273	5.54462	-1.69291	-1.5177	-2.56933	0.00015497	0.0295226	0.043993	0.209067	9.43e-05	0.0104799
205149_s_at	1183	CLCN4	chloride channel, voltage-sensitive 4	2.89e-07	0.00131667	3.63021	4.08501	4.96652	-1.37059	-1.8423	-2.52504	0.0111575	0.15343	0.000354312	0.110068	5.03e-07	0.00171875
1557578_at	90102	PHLDB2	pleckstrin homology-like domain, family B, member 2	5.54e-07	0.001515	2.7504	3.12492	3.69788	-1.29641	-1.48758	-1.92851	0.0175865	0.183675	0.0143467	0.149354	6.97e-05	0.00916466
1555356_a_at	256380	SCML4	sex comb on midleg-like 4 (Drosophila)	9.53e-07	0.002084	2.78942	3.56389	3.72408	-1.71056	-1.11744	-1.91144	0.00014836	0.0290738	0.466341	0.665915	5.63e-05	0.00821173
1559268_at	8745	ADAM23	ADAM metallopeptidase domain 23	1.09e-06	0.0022	2.95191	3.64273	4.351	-1.61419	-1.63385	-2.63735	0.00622467	0.119457	0.0119059	0.142722	2.29e-07	0.0015625
213865_at	131566	DCBLD2	discoidin, CUB and LCCL domain containing 2	2.85e-06	0.00288704	3.60521	4.53694	4.75826	-1.90755	-1.16581	-2.22384	0.000160591	0.0301729	0.421847	0.629351	0.000139587	0.0129574
213268_at	23261	CAMTA1	calmodulin binding transcription activator 1	2.46e-06	0.00299333	2.52102	2.79077	3.21206	-1.2056	-1.33912	-1.61445	0.0269906	0.221745	0.0463958	0.213472	0.0014375	0.0352444
243257_at	---	---	---	3.12e-06	0.00299649	2.52233	3.32501	3.95791	-1.74433	-1.55068	-2.70489	0.000285986	0.0379522	0.00644789	0.126539	1.46e-06	0.00204872
219527_at	54996	MARC2	mitochondrial amidoxime reducing component 2	3.02e-06	0.003	4.70482	5.59965	6.01972	-1.85939	-1.33799	-2.48786	0.000646793	0.0511032	0.14263	0.351894	2.12e-05	0.00594256
219928_s_at	26256	CABYR	calcium binding tyrosine-(Y)-phosphorylation regulated	3.35e-06	0.00310169	3.67615	4.26573	4.71138	-1.50481	-1.36192	-2.04943	0.00278121	0.0879994	0.039684	0.201255	3.34e-06	0.00294516
221088_s_at	55607	PPP1R9A	protein phosphatase 1, regulatory subunit 9A	2.24e-06	0.00313333	3.08409	3.80375	4.08849	-1.6468	-1.21819	-2.00611	0.000299071	0.0392127	0.412811	0.621759	0.00697955	0.0735698
217820_s_at	55740	ENAH	enabled homolog (Drosophila)	4.25e-06	0.00336957	3.44659	4.30834	4.99984	-1.81724	-1.61496	-2.93476	0.0100286	0.14708	0.0507557	0.221033	3.11e-07	0.00141667
244806_at	---	---	---	4.04e-06	0.00339692	3.10125	3.72133	4.63495	-1.53696	-1.88377	-2.89528	0.0183982	0.186351	0.0275936	0.17791	0.000413732	0.0199127
210742_at	8556	CDC14A	cell division cycle 14A	4.4e-06	0.00343714	5.32784	5.7823	6.63716	-1.37027	-1.80859	-2.47825	0.0284353	0.225809	0.00125308	0.111041	1.58e-06	0.00216
244773_at	---	---	---	5.2e-06	0.00350741	3.08098	3.99787	4.63653	-1.88804	-1.55689	-2.93947	0.00274531	0.0875729	0.0292543	0.181162	3.84e-08	0.0007
204120_s_at	132	ADK	adenosine kinase	5.4e-06	0.0036	4.70843	5.60116	5.84737	-1.85669	-1.18609	-2.2022	0.000269997	0.0369977	0.348836	0.566288	7.87e-05	0.00966786
239501_at	---	---	---	5.98e-06	0.00380116	3.16151	4.15663	4.24391	-1.99324	-1.06237	-2.11756	0.0007933	0.0550428	0.828732	0.909401	0.00543585	0.0653198
222433_at	55740	ENAH	enabled homolog (Drosophila)	6.85e-06	0.00394421	3.99174	4.70598	5.02089	-1.64062	-1.24393	-2.04082	0.00345062	0.0942371	0.320115	0.540311	0.000864048	0.0278548
203736_s_at	8496	PPFIBP1	PTPRF interacting protein, binding protein 1 (liprin beta 1)	6.73e-06	0.00395914	2.54788	3.17154	3.66969	-1.54078	-1.4124	-2.17621	0.00314341	0.0915154	0.0438261	0.208837	2.1e-05	0.00593627
208767_s_at	55353	LAPTM4B	lysosomal protein transmembrane 4 beta	7.03e-06	0.00395979	4.31712	5.13	5.78354	-1.75672	-1.57303	-2.76336	0.00520489	0.111599	0.052123	0.223131	1.67e-05	0.00540118
206310_at	6691	SPINK2	serine peptidase inhibitor, Kazal type 2 (acrosin-trypsin inhibitor)	7.18e-06	0.0040051	4.48783	5.35859	6.1598	-1.82863	-1.74257	-3.1865	0.00302318	0.090373	0.0459842	0.212868	0.000176269	0.0142567
224279_s_at	26256	CABYR	calcium binding tyrosine-(Y)-phosphorylation regulated	7.92e-06	0.00412571	4.09486	4.56974	5.3405	-1.3898	-1.70617	-2.37123	0.0226632	0.204812	0.0030195	0.115126	3.39e-06	0.00293809
242092_at	2037	EPB41L2	erythrocyte membrane protein band 4.1-like 2	7.9e-06	0.00415481	4.57629	5.40324	5.75661	-1.77393	-1.27754	-2.26627	0.000381838	0.0428686	0.216519	0.436157	0.000286864	0.0172166
1563392_at	---	---	---	8.75e-06	0.00423274	3.24513	3.93306	4.40209	-1.61096	-1.38418	-2.22987	0.00259888	0.0855471	0.0506383	0.220856	3.75e-06	0.00301177
220591_s_at	80258	EFHC2	EF-hand domain (C-terminal) containing 2	9.9e-06	0.00458898	3.06403	4.04006	4.26744	-1.96704	-1.17071	-2.30283	0.00042152	0.0443204	0.589014	0.756823	0.00644153	0.0708633
227486_at	4907	NT5E	5'-nucleotidase, ecto (CD73)	1.09e-05	0.00474762	4.69503	5.67081	5.84678	-1.96671	-1.12972	-2.22183	0.000705278	0.0531877	0.574248	0.746784	0.000225946	0.0156375
1566605_at	374618	TEX9	testis expressed 9	1.29e-05	0.00512101	2.88464	3.85322	4.217	-1.95691	-1.2868	-2.51815	0.00201008	0.0776687	0.303034	0.524167	0.000144265	0.0130375
209993_at	5243	ABCB1	ATP-binding cassette, sub-family B (MDR/TAP), member 1	1.41e-05	0.00537343	3.80637	4.52719	5.42599	-1.64812	-1.86451	-3.07294	0.0157616	0.175799	0.0070339	0.128708	1.02e-06	0.00175
1566484_at	---	---	---	1.48e-05	0.00546351	3.30342	3.71014	3.9733	-1.32567	-1.2001	-1.59094	0.0067282	0.122867	0.183526	0.399947	0.000660691	0.024557
211840_s_at	5144	PDE4D	phosphodiesterase 4D, cAMP-specific	1.7e-05	0.00588101	3.90789	4.84624	5.08372	-1.91634	-1.17893	-2.25923	0.00012928	0.0267742	0.444162	0.647917	0.00111121	0.0311248
229648_at	9743	ARHGAP32	Rho GTPase activating protein 32	1.76e-05	0.00597888	3.87731	4.60585	4.77315	-1.65696	-1.12296	-1.8607	0.00291424	0.089364	0.490723	0.685197	1.32e-05	0.00499792
1554679_a_at	55353	LAPTM4B	lysosomal protein transmembrane 4 beta	2.27e-05	0.00685359	3.05535	3.61284	4.01996	-1.47171	-1.32604	-1.95154	0.00895268	0.140295	0.167559	0.380831	0.00112632	0.0313073
203151_at	4130	MAP1A	microtubule-associated protein 1A	2.28e-05	0.00685659	4.2936	4.95426	5.08743	-1.58081	-1.0967	-1.73367	0.000624602	0.0506678	0.584698	0.7539	0.00186966	0.039591
212806_at	158471	PRUNE2	prune homolog 2 (Drosophila)	2.44e-05	0.00688969	3.62333	4.28921	4.71106	-1.58653	-1.33965	-2.12539	0.00283032	0.0881753	0.229971	0.450347	0.00367609	0.0541023
225810_at	54893	MTMR10	myotubularin related protein 10	2.35e-05	0.00690806	7.61231	8.05991	8.25001	-1.36377	-1.14084	-1.55584	0.00159186	0.0703029	0.166101	0.379047	6.93e-06	0.00411739
205268_s_at	119	ADD2	adducin 2 (beta)	2.79e-05	0.00734038	5.12644	5.84911	6.78138	-1.65023	-1.90828	-3.1491	0.00481395	0.108047	0.00319204	0.115198	1.66e-05	0.00543114
230509_at	79856	SNX22	sorting nexin 22	2.82e-05	0.00737512	8.38851	9.07404	9.11943	-1.6083	-1.03196	-1.65969	8.75e-05	0.0238129	0.733012	0.852857	4.57e-06	0.00324805
236934_at	---	---	---	2.9e-05	0.0074338	4.26841	4.75135	4.87839	-1.39759	-1.09205	-1.52624	6.94e-05	0.0218213	0.436384	0.641672	0.0018779	0.0396884
237469_at	7153	TOP2A	topoisomerase (DNA) II alpha 170kDa	2.93e-05	0.00748598	2.58615	3.08555	3.62911	-1.41362	-1.45756	-2.06044	0.0144172	0.16981	0.0847313	0.273751	0.00154631	0.0362695
228962_at	5144	PDE4D	phosphodiesterase 4D, cAMP-specific	3.06e-05	0.00752883	3.53359	4.46637	5.00559	-1.90896	-1.45318	-2.77406	0.00138023	0.0666055	0.0818499	0.269036	3.29e-05	0.00676429
235905_at	619279	ZNF704	zinc finger protein 704	3.04e-05	0.00753213	2.84873	3.20719	3.76248	-1.28205	-1.46947	-1.88393	0.0218644	0.201218	0.031447	0.185817	0.00106746	0.0307823
1563370_at	---	---	---	3.08e-05	0.00754036	4.30359	4.82758	5.14519	-1.43793	-1.24627	-1.79204	0.00828415	0.135569	0.274218	0.496322	0.0034668	0.0523756
225369_at	90952	ESAM	endothelial cell adhesion molecule	3.25e-05	0.00783348	4.92912	5.89127	5.91317	-1.94822	-1.01529	-1.97801	0.000321569	0.0406046	0.942984	0.971686	0.00180617	0.0389864
213644_at	201134	CEP112	centrosomal protein 112kDa	3.33e-05	0.00787576	3.30556	3.73889	4.27985	-1.35035	-1.45494	-1.96468	0.0149643	0.172174	0.0143874	0.149351	3.54e-05	0.006905
1554699_at	91133	L3MBTL4	l(3)mbt-like 4 (Drosophila)	3.48e-05	0.00808723	3.57855	4.47212	4.59343	-1.85776	-1.08773	-2.02074	6.03e-05	0.0207403	0.740848	0.857194	0.0126621	0.0978104
234799_at	104	ADARB1	adenosine deaminase, RNA-specific, B1	3.73e-05	0.00846515	4.59391	5.21615	5.63681	-1.53926	-1.33854	-2.06036	0.00299314	0.0902646	0.0536811	0.225043	1.25e-05	0.00501029
210836_x_at	5144	PDE4D	phosphodiesterase 4D, cAMP-specific	4.31e-05	0.00917432	3.94349	4.56846	4.91297	-1.54217	-1.26972	-1.95813	0.00352367	0.0952801	0.218278	0.437959	0.000980701	0.0295752
1553956_at	65062	TMEM237	transmembrane protein 237	4.4e-05	0.00925192	3.29631	4.16291	4.35384	-1.82337	-1.14149	-2.08136	0.00154914	0.0696539	0.50255	0.694125	0.000163662	0.0139163
240903_at	---	---	---	4.65e-05	0.00938856	4.15254	4.8322	5.40414	-1.60176	-1.48651	-2.38105	0.00385384	0.0988779	0.175396	0.39056	0.00633365	0.0702846
240178_at	---	---	---	4.56e-05	0.00940038	3.81486	4.6109	5.3804	-1.73632	-1.70468	-2.95988	0.0096557	0.145234	0.0224963	0.167573	9.16e-06	0.00451351
236427_at	---	---	---	5.07e-05	0.00978728	6.07292	6.81298	7.3274	-1.67024	-1.42842	-2.3858	0.00350058	0.0949375	0.165487	0.378403	0.00190065	0.0399838
1554500_a_at	6000	RGS7	regulator of G-protein signaling 7	5.13e-05	0.0098042	2.96929	3.65589	3.7356	-1.60949	-1.0568	-1.70091	0.0012112	0.0642936	0.789209	0.886875	0.00963705	0.0861097
1564238_a_at	151790	WDR49	WD repeat domain 49	5.85e-05	0.0103476	3.64645	4.46308	5.00656	-1.76129	-1.45748	-2.56705	0.00372225	0.0975618	0.0465499	0.213534	3.71e-06	0.00302388
212730_at	23336	SYNM	synemin, intermediate filament protein	5.92e-05	0.0104077	4.07168	4.74215	4.94815	-1.59159	-1.15349	-1.83588	0.00500272	0.109805	0.521556	0.70821	0.00443716	0.0594758
1560204_at	284958	NT5DC4	5'-nucleotidase domain containing 4	6.06e-05	0.0104274	3.31306	3.81604	4.1095	-1.41714	-1.22557	-1.73681	0.000765337	0.0546277	0.282953	0.504729	0.00900951	0.0831664
228360_at	130576	LYPD6B	LY6/PLAUR domain containing 6B	5.98e-05	0.0104514	4.38449	5.25791	5.28388	-1.83201	-1.01816	-1.86528	0.000994881	0.0593185	0.935314	0.967795	0.00385697	0.0554218
1554918_a_at	10257	ABCC4	ATP-binding cassette, sub-family C (CFTR/MRP), member 4	6.36e-05	0.0105352	3.82724	4.57958	5.13778	-1.68452	-1.47243	-2.48034	0.0146099	0.170574	0.108361	0.307248	5.93e-05	0.00852605
219232_s_at	112399	EGLN3	egl nine homolog 3 (C. elegans)	6.35e-05	0.0105459	3.50041	4.12044	4.32426	-1.53691	-1.15175	-1.77013	0.000983693	0.0592981	0.450353	0.653044	0.00464656	0.0608796
236610_at	---	---	---	6.34e-05	0.0105963	4.89721	5.56447	5.93042	-1.58805	-1.28873	-2.04657	0.0029689	0.0898309	0.118319	0.320013	4.01e-05	0.00710291
236543_at	---	---	---	6.24e-05	0.0106215	3.45787	4.27528	4.64607	-1.76224	-1.29306	-2.27869	0.000844582	0.056177	0.236273	0.457282	0.000970619	0.0293683
220567_at	22807	IKZF2	IKAROS family zinc finger 2 (Helios)	7.07e-05	0.0113346	4.69494	5.36267	6.34317	-1.58858	-1.97314	-3.13449	0.0255434	0.21629	0.0240134	0.170577	0.000434339	0.0204367
242196_at	9743	ARHGAP32	Rho GTPase activating protein 32	7.3e-05	0.0115614	3.12644	3.76507	4.15869	-1.55686	-1.31369	-2.04522	0.0051676	0.111148	0.13267	0.339563	0.000162875	0.013871
238317_x_at	---	---	---	7.48e-05	0.0116817	4.70217	5.6691	6.22237	-1.95468	-1.46741	-2.86832	0.000540487	0.0483651	0.0895257	0.280908	0.000232079	0.0158216
224140_at	246734	NPCDR1	nasopharyngeal carcinoma, down-regulated 1	7.46e-05	0.0116937	4.93404	5.79441	5.8711	-1.8155	-1.0546	-1.91462	0.002548	0.0847395	0.811929	0.89983	0.00149571	0.0358204
234093_at	284695	ZNF326	zinc finger protein 326	8.15e-05	0.0122807	3.56522	4.24257	4.37415	-1.5992	-1.0955	-1.75191	0.00198709	0.0775474	0.617302	0.77676	0.00199063	0.0409781
223488_s_at	59345	GNB4	guanine nucleotide binding protein (G protein), beta polypeptide 4	8.95e-05	0.0126093	6.32264	6.65018	7.37112	-1.25488	-1.64825	-2.06836	0.0333917	0.242006	0.00171628	0.108987	0.000115285	0.0115443
243742_at	100505797	LOC100505797	uncharacterized LOC100505797	9.23e-05	0.0127068	2.78407	3.21095	3.49297	-1.34432	-1.2159	-1.63455	0.024153	0.211223	0.280391	0.502273	0.00332398	0.0517185
1556763_at	---	---	---	9.16e-05	0.0127069	3.76845	4.27973	4.46598	-1.42531	-1.1378	-1.62172	0.00313654	0.0914127	0.506473	0.697077	0.0142895	0.104004
231321_s_at	55331	ACER3	alkaline ceramidase 3	9.44e-05	0.0127504	3.67003	4.14694	4.25346	-1.39176	-1.07662	-1.4984	0.000279217	0.0375091	0.62233	0.780393	0.013806	0.10231
1569122_at	---	---	---	9.43e-05	0.0127639	2.93421	3.61867	4.42229	-1.6071	-1.74548	-2.80515	0.0339139	0.243371	0.0557556	0.228604	0.000316613	0.0178095
232111_at	100507043	LINC00617	long intergenic non-protein coding RNA 617	9.57e-05	0.0128233	4.36738	5.02101	5.15496	-1.57313	-1.09729	-1.72618	0.00416186	0.101585	0.655705	0.803017	0.00579376	0.0675423
218532_s_at	54463	FAM134B	family with sequence similarity 134, member B	9.78e-05	0.0129518	5.52945	6.47598	6.96196	-1.92722	-1.40055	-2.69916	0.00125374	0.0649747	0.0825864	0.270287	2.31e-05	0.00602095
203735_x_at	8496	PPFIBP1	PTPRF interacting protein, binding protein 1 (liprin beta 1)	9.93e-05	0.0129563	5.08036	5.78926	6.38195	-1.63455	-1.50806	-2.465	0.0075086	0.130287	0.11599	0.317421	0.00142127	0.0350193
225540_at	4133	MAP2	microtubule-associated protein 2	0.000100022	0.0130207	3.90345	4.79442	5.5013	-1.85442	-1.63227	-3.02692	0.00411467	0.101246	0.0705479	0.251924	0.000342222	0.0184163
211935_at	23204	ARL6IP1	ADP-ribosylation factor-like 6 interacting protein 1	0.000101114	0.0130387	10.2665	10.7624	10.8063	-1.41021	-1.03088	-1.45375	0.000843587	0.0561792	0.786455	0.885218	0.00117044	0.0320291
244401_at	167691	LCA5	Leber congenital amaurosis 5	0.000110303	0.0134018	3.813	4.23236	4.71657	-1.33733	-1.39882	-1.87069	0.0328388	0.240324	0.058026	0.231879	0.000348322	0.0185078
207358_x_at	23499	MACF1	microtubule-actin crosslinking factor 1	0.000117072	0.0135612	7.58169	7.88584	8.46524	-1.23469	-1.49423	-1.84492	0.0834224	0.348949	0.0113898	0.141339	8.68e-05	0.0100917
208807_s_at	1107	CHD3	chromodomain helicase DNA binding protein 3	0.000116408	0.0135996	6.09325	6.91044	7.0662	-1.76197	-1.11401	-1.96285	0.000381207	0.0428858	0.518181	0.705573	0.000549831	0.02262
216012_at	---	---	---	0.000118531	0.0136436	4.31256	5.27564	5.7444	-1.94947	-1.38391	-2.6979	0.00127731	0.065207	0.116743	0.318447	6.43e-05	0.00892411
203710_at	3708	ITPR1	inositol 1,4,5-trisphosphate receptor, type 1	0.000115824	0.0136481	7.85669	8.49271	8.8896	-1.55404	-1.31667	-2.04616	0.000402712	0.0439487	0.0639881	0.241663	0.000294012	0.0173973
1562292_at	374860	ANKRD30B	ankyrin repeat domain 30B	0.000119506	0.0136981	2.62642	2.87598	3.34725	-1.18884	-1.38633	-1.64813	0.077849	0.339263	0.0103517	0.137775	7.93e-05	0.00965323
222847_s_at	112399	EGLN3	egl nine homolog 3 (C. elegans)	0.000126764	0.0138064	4.85373	5.33959	5.58227	-1.40041	-1.18319	-1.65696	0.00533275	0.113011	0.160371	0.372595	2.38e-05	0.00603519
1558819_at	---	---	---	0.000126281	0.0138643	2.55163	3.12053	3.65798	-1.48338	-1.45141	-2.153	0.0295381	0.228915	0.124309	0.328559	0.00106616	0.0307935
209822_s_at	7436	VLDLR	very low density lipoprotein receptor	0.000122316	0.0138747	2.74604	3.70998	4.03938	-1.95063	-1.25649	-2.45095	0.0030179	0.0903635	0.578521	0.749541	0.0306581	0.151503
244105_at	---	---	---	0.00013048	0.0139882	4.18817	4.63379	4.86921	-1.36189	-1.17725	-1.60329	0.000979036	0.0592788	0.106008	0.303981	0.000165732	0.0140269
205613_at	51760	SYT17	synaptotagmin XVII	0.000130359	0.0140027	5.54977	6.34424	6.52025	-1.73445	-1.12975	-1.95949	0.00200142	0.0776084	0.533458	0.716999	0.000731535	0.0255733
221658_s_at	50615	IL21R	interleukin 21 receptor	0.000132893	0.0140812	5.82601	6.8008	7.27201	-1.96536	-1.38627	-2.72453	0.00159574	0.0703605	0.112561	0.312749	3.64e-05	0.00696539
217320_at	---	---	---	0.000135197	0.0141337	4.48369	5.38069	6.33761	-1.86219	-1.94117	-3.61482	0.0314018	0.234965	0.0217337	0.165339	3.37e-07	0.00141538
223785_at	55215	FANCI	Fanconi anemia, complementation group I	0.00013628	0.0142197	4.69377	5.46642	6.16363	-1.70841	-1.62137	-2.76995	0.00775474	0.132125	0.0143959	0.149354	3.82e-06	0.00298714
1569794_at	---	---	---	0.000143067	0.0145124	2.32962	2.84372	3.15663	-1.4281	-1.24221	-1.77401	0.016925	0.181126	0.2792	0.501157	0.00270828	0.0471428
201942_s_at	1362	CPD	carboxypeptidase D	0.000146323	0.0146793	4.58625	5.27132	5.55243	-1.60778	-1.21513	-1.95367	0.00344415	0.0942488	0.257574	0.479205	0.000186996	0.0146897
221400_at	53904	MYO3A	myosin IIIA	0.000152357	0.0148487	3.72492	4.02758	4.36583	-1.23342	-1.26423	-1.55931	0.0152725	0.17371	0.0973578	0.291513	0.00355221	0.0530213
236928_at	---	---	---	0.000158367	0.0150848	3.88065	4.36126	5.34649	-1.39533	-1.97963	-2.76225	0.0871949	0.355722	0.00512275	0.122415	3.33e-05	0.00677584
222322_at	---	---	---	0.000158133	0.0151152	3.90558	4.87983	5.56753	-1.96462	-1.61071	-3.16443	0.00278059	0.0880306	0.0876862	0.278185	0.000454701	0.0208739
218510_x_at	54463	FAM134B	family with sequence similarity 134, member B	0.000167012	0.0156092	5.3759	6.21892	6.52183	-1.79379	-1.23363	-2.21288	0.00108275	0.0616018	0.1981	0.416213	4.26e-05	0.00731761
201180_s_at	2773	GNAI3	guanine nucleotide binding protein (G protein), alpha inhibiting activity polypeptide 3	0.000172752	0.0157946	8.78012	9.25016	9.30001	-1.38515	-1.03516	-1.43385	0.000744364	0.0544092	0.706271	0.836284	0.000269196	0.0167064
221503_s_at	3839	KPNA3	karyopherin alpha 3 (importin alpha 4)	0.000175504	0.0158084	8.00373	8.47175	8.5152	-1.38321	-1.03057	-1.4255	0.000862264	0.0568689	0.722215	0.846528	6.21e-05	0.00882364
238100_at	22848	AAK1	AP2 associated kinase 1	0.000179821	0.0160125	4.22138	4.39314	4.99413	-1.12643	-1.51676	-1.70853	0.277999	0.573073	0.00448721	0.120264	7.28e-05	0.00932506
227194_at	54097	FAM3B	family with sequence similarity 3, member B	0.000183043	0.0161158	3.5009	4.10035	4.59184	-1.51514	-1.40589	-2.13013	0.0246694	0.213384	0.139297	0.347941	0.000611866	0.0235756
217556_at	1183	CLCN4	chloride channel, voltage-sensitive 4	0.000182947	0.0161332	3.12862	3.35241	4.06402	-1.16779	-1.63763	-1.91241	0.121553	0.406379	0.00332698	0.116009	0.000561209	0.0228304
203015_s_at	117178	SSX2IP	synovial sarcoma, X breakpoint 2 interacting protein	0.000187342	0.0163886	4.85822	5.7033	6.20303	-1.79636	-1.41395	-2.53996	0.014244	0.168972	0.164369	0.377441	3.98e-05	0.00708111
1561737_at	---	---	---	0.000189196	0.0164195	3.0009	3.18229	3.89368	-1.13397	-1.63738	-1.85674	0.294712	0.587757	0.00540055	0.123649	0.000341097	0.018392
225688_s_at	90102	PHLDB2	pleckstrin homology-like domain, family B, member 2	0.000189057	0.0164335	4.67092	5.65355	6.48171	-1.97608	-1.77542	-3.50836	0.00719733	0.127764	0.0327242	0.188257	3.69e-05	0.00693402
239761_at	2650	GCNT1	glucosaminyl (N-acetyl) transferase 1, core 2	0.00018888	0.0164443	5.36224	6.30865	7.15332	-1.92707	-1.79586	-3.46074	0.0244531	0.212522	0.0469882	0.214376	3.05e-06	0.00297679
1568883_at	---	---	---	0.000188878	0.0164703	3.44636	4.01716	4.14176	-1.48535	-1.09021	-1.61934	0.00498132	0.109687	0.670376	0.813206	0.0137294	0.102033
203627_at	3480	IGF1R	insulin-like growth factor 1 receptor	0.000192655	0.0164842	3.74158	4.49026	4.58702	-1.68025	-1.06937	-1.79681	0.00480202	0.107912	0.774623	0.878828	0.00701751	0.0737142
242743_at	3566	IL4R	interleukin 4 receptor	0.000193752	0.0165264	6.01547	6.84388	7.66036	-1.77573	-1.76111	-3.12725	0.0280912	0.224775	0.0738095	0.257008	0.000230771	0.0157718
203127_s_at	9517	SPTLC2	serine palmitoyltransferase, long chain base subunit 2	0.000198025	0.0166826	7.68234	8.20547	8.41006	-1.43707	-1.15236	-1.65602	0.00253141	0.0844448	0.186797	0.403362	1.43e-05	0.00517285
1562294_x_at	374860	ANKRD30B	ankyrin repeat domain 30B	0.000206369	0.0169417	2.50821	2.7814	3.42041	-1.20847	-1.55727	-1.88192	0.13517	0.424031	0.0155069	0.151725	0.000515753	0.0218088
210038_at	5588	PRKCQ	protein kinase C, theta	0.000209246	0.0170499	4.5909	5.28258	5.7048	-1.61517	-1.33998	-2.1643	0.00633961	0.120731	0.14052	0.349431	0.000267923	0.0167032
223487_x_at	59345	GNB4	guanine nucleotide binding protein (G protein), beta polypeptide 4	0.000213745	0.0171608	3.69672	4.25772	4.39152	-1.47529	-1.09718	-1.61867	0.00178017	0.0735127	0.586153	0.754975	0.00692114	0.0733217
230158_at	283417	DPY19L2	dpy-19-like 2 (C. elegans)	0.000213311	0.0171764	2.67177	3.05029	3.74376	-1.30001	-1.61716	-2.10234	0.127594	0.415448	0.0332447	0.189655	0.000297644	0.017405
224295_at	---	---	---	0.000216977	0.017193	3.99911	4.42309	5.27157	-1.34162	-1.8006	-2.41572	0.0545244	0.292353	0.039278	0.200366	0.00430243	0.0585308
205802_at	7220	TRPC1	transient receptor potential cation channel, subfamily C, member 1	0.000228589	0.0173104	3.58167	4.14686	4.40772	-1.47958	-1.19819	-1.77283	0.00373103	0.0975582	0.226418	0.446604	0.000389059	0.0193732
1569464_at	8496	PPFIBP1	PTPRF interacting protein, binding protein 1 (liprin beta 1)	0.000224066	0.0173279	3.46519	3.76939	3.83624	-1.23473	-1.04743	-1.29329	0.00426588	0.102387	0.651319	0.800424	0.0103367	0.0892828
1554779_s_at	90102	PHLDB2	pleckstrin homology-like domain, family B, member 2	0.000226716	0.0173366	2.40795	2.72787	3.10035	-1.24827	-1.29457	-1.61597	0.0163246	0.178474	0.240984	0.462552	0.0358394	0.163689
206500_s_at	55320	MIS18BP1	MIS18 binding protein 1	0.000227054	0.0173383	9.08985	9.46859	10.1078	-1.30021	-1.55748	-2.02505	0.0586697	0.301142	0.0109824	0.139903	8.6e-05	0.0100642
229593_at	9555	H2AFY	H2A histone family, member Y	0.000234493	0.017491	7.18608	7.7271	7.95898	-1.455	-1.17437	-1.7087	0.00383277	0.098615	0.305616	0.526501	0.00130597	0.0336335
231329_at	---	---	---	0.00023493	0.0174997	6.33562	7.28522	7.71855	-1.93135	-1.35034	-2.60798	0.00267788	0.0867376	0.302285	0.523368	0.00269312	0.0469835
219302_s_at	26047	CNTNAP2	contactin associated protein-like 2	0.000240168	0.0176732	3.68447	4.41272	4.88054	-1.65663	-1.38302	-2.29115	0.0121352	0.158883	0.162299	0.37497	0.000346343	0.0184744
233999_s_at	79989	TTC26	tetratricopeptide repeat domain 26	0.000242411	0.0177665	4.06674	4.48402	5.20408	-1.33541	-1.64725	-2.19975	0.0525021	0.288382	0.0046452	0.120311	2.42e-05	0.00607523
226630_at	55320	MIS18BP1	MIS18 binding protein 1	0.000244005	0.0178117	7.99665	8.33945	8.96939	-1.26822	-1.5475	-1.96257	0.0876495	0.356141	0.00782307	0.130923	2.02e-05	0.00589251
221248_s_at	54904	WHSC1L1	Wolf-Hirschhorn syndrome candidate 1-like 1	0.000247415	0.0178697	6.05569	6.15807	6.61258	-1.07355	-1.37032	-1.4711	0.278706	0.573687	0.00267902	0.114255	0.000495481	0.0214492
212805_at	158471	PRUNE2	prune homolog 2 (Drosophila)	0.000251987	0.0180569	3.82186	4.50972	5.25189	-1.6109	-1.67268	-2.69452	0.0358764	0.248077	0.0827879	0.270493	0.000726012	0.0254943
216944_s_at	3708	ITPR1	inositol 1,4,5-trisphosphate receptor, type 1	0.000255215	0.0181219	7.11205	7.69651	8.23486	-1.49948	-1.45231	-2.17771	0.00539349	0.113419	0.0351032	0.193085	0.000259221	0.0165765
224038_at	100287932	TIMM23	translocase of inner mitochondrial membrane 23 homolog (yeast)	0.000256362	0.0181562	4.25508	4.79308	4.93323	-1.45195	-1.10202	-1.60008	0.00226446	0.0815072	0.633456	0.788198	0.0242918	0.135443
229003_x_at	138311	FAM69B	family with sequence similarity 69, member B	0.000258859	0.0182151	4.45413	5.04694	5.81532	-1.50818	-1.70335	-2.56897	0.0366468	0.249802	0.0319417	0.186582	0.000235819	0.0159375
203017_s_at	117178	SSX2IP	synovial sarcoma, X breakpoint 2 interacting protein	0.000261597	0.0183134	4.86803	5.64461	6.26123	-1.71306	-1.53328	-2.62661	0.0196791	0.191792	0.0595963	0.234605	3.89e-06	0.00299437
213379_at	27235	COQ2	coenzyme Q2 homolog, prenyltransferase (yeast)	0.00026379	0.0184198	6.30581	7.10471	7.13354	-1.73978	-1.02018	-1.77489	0.00170338	0.072646	0.905708	0.952465	0.000378959	0.0191671
240743_at	---	---	---	0.000265185	0.0184936	4.79519	5.43184	5.8236	-1.55472	-1.31199	-2.03977	0.0158051	0.176032	0.226476	0.446702	0.00105203	0.0306119
208496_x_at	---	---	---	0.000267267	0.0185207	7.2892	8.01742	8.64141	-1.6566	-1.54113	-2.55304	0.0356785	0.247648	0.0971731	0.291312	3.73e-05	0.00698938
223625_at	84668	FAM126A	family with sequence similarity 126, member A	0.000271713	0.0186398	6.16242	6.96406	7.27659	-1.74308	-1.24188	-2.1647	0.000901864	0.0577393	0.33882	0.557361	0.00335738	0.0518838
208425_s_at	26115	TANC2	tetratricopeptide repeat, ankyrin repeat and coiled-coil containing 2	0.000278237	0.0188275	3.15177	3.46814	3.79267	-1.24519	-1.25226	-1.5593	0.00572416	0.115444	0.236817	0.457962	0.029524	0.149079
239458_at	130540	ALS2CR12	amyotrophic lateral sclerosis 2 (juvenile) chromosome region, candidate 12	0.000277022	0.0188386	4.19676	4.77595	5.14134	-1.49402	-1.28823	-1.92463	0.0093375	0.142725	0.0994318	0.294817	2.76e-05	0.00647039
236669_at	100507495	SDCBP2-AS1	SDCBP2 antisense RNA 1	0.000278169	0.0188462	4.56113	5.29364	5.5578	-1.66152	-1.20094	-1.99539	0.00315517	0.091468	0.404579	0.614915	0.00298411	0.0492027
243951_at	5243	ABCB1	ATP-binding cassette, sub-family B (MDR/TAP), member 1	0.000286994	0.0190893	3.94067	4.30578	4.57778	-1.28799	-1.20748	-1.55521	0.0123442	0.159858	0.19058	0.407762	0.00327155	0.0513853
210872_x_at	8522	GAS7	growth arrest-specific 7	0.000287418	0.0190943	5.21314	5.84297	6.44825	-1.54737	-1.52128	-2.35399	0.0107149	0.151106	0.0817604	0.268968	0.00143447	0.0352018
242652_at	---	---	---	0.000294511	0.0191695	4.78705	5.61019	5.72845	-1.76926	-1.08542	-1.92039	0.00092697	0.0585244	0.757833	0.868266	0.0194894	0.121531
227417_at	54996	MARC2	mitochondrial amidoxime reducing component 2	0.000296329	0.0191737	3.57861	4.54007	4.85162	-1.94729	-1.24104	-2.41666	0.00450797	0.105601	0.426934	0.634138	0.00136055	0.034423
200776_s_at	9689	BZW1	basic leucine zipper and W2 domains 1	0.00029602	0.0191764	8.01682	8.81673	8.93941	-1.741	-1.08875	-1.89552	0.00264767	0.0863216	0.599364	0.764463	2.98e-05	0.00649044
244106_at	---	---	---	0.000298974	0.0191859	2.41788	2.75842	3.26837	-1.26623	-1.424	-1.80311	0.0603131	0.304602	0.0614325	0.237339	0.00215005	0.0425765
215222_x_at	23499	MACF1	microtubule-actin crosslinking factor 1	0.000302409	0.0192035	7.56164	8.0784	8.35944	-1.43074	-1.21507	-1.73845	0.00247917	0.0837237	0.210916	0.43026	0.0019475	0.0403791
209543_s_at	947	CD34	CD34 molecule	0.000290797	0.0192253	5.35975	5.80205	6.26858	-1.35877	-1.38178	-1.87752	0.018989	0.188905	0.094386	0.287576	0.00232668	0.043881
237035_at	---	---	---	0.000294198	0.0192408	5.04147	5.8751	6.6368	-1.78217	-1.69548	-3.02163	0.0115054	0.154826	0.0719166	0.254155	0.000640596	0.0241716
215713_at	---	---	---	0.000290714	0.0192431	3.54251	4.0617	5.02229	-1.43315	-1.9461	-2.78905	0.124287	0.410673	0.0347751	0.192442	0.000523828	0.0219466
202236_s_at	6566	SLC16A1	solute carrier family 16, member 1 (monocarboxylic acid transporter 1)	0.000312865	0.0196394	6.08902	6.64295	7.33149	-1.46808	-1.61165	-2.36603	0.0363493	0.249235	0.00786638	0.131126	6.11e-07	0.00185556
1554543_at	9043	SPAG9	sperm associated antigen 9	0.000328982	0.0200525	4.29383	4.64676	5.21222	-1.27715	-1.47986	-1.89	0.133252	0.421862	0.09205	0.284518	0.00254557	0.0458579
240052_at	3708	ITPR1	inositol 1,4,5-trisphosphate receptor, type 1	0.000327089	0.0200939	6.42202	7.38195	7.90417	-1.94521	-1.43616	-2.79364	0.0144959	0.170151	0.283827	0.505547	0.00165725	0.0374112
208029_s_at	55353	LAPTM4B	lysosomal protein transmembrane 4 beta	0.000331658	0.0201035	4.49507	5.18178	5.80337	-1.60961	-1.53857	-2.47649	0.0394704	0.256665	0.104515	0.302011	0.000162449	0.0138563
207738_s_at	10787	NCKAP1	NCK-associated protein 1	0.000332664	0.0201199	2.70689	3.25832	3.49819	-1.46553	-1.18088	-1.73062	0.0382526	0.253725	0.431027	0.637515	0.000734754	0.0256531
207117_at	51351	ZNF117	zinc finger protein 117	0.000340307	0.0203793	4.96869	5.40712	6.2138	-1.35513	-1.74918	-2.37036	0.0175413	0.183554	0.0460252	0.212932	0.00714549	0.0743303
229377_at	79774	GRTP1	growth hormone regulated TBC protein 1	0.000347413	0.0205794	3.13324	3.47747	3.76254	-1.26947	-1.21847	-1.54681	0.0226749	0.204816	0.229936	0.450341	0.00841741	0.080248
224774_s_at	89796	NAV1	neuron navigator 1	0.000362072	0.0211273	4.97137	5.44055	6.36796	-1.38433	-1.90185	-2.63278	0.0815258	0.346261	0.0208667	0.162938	0.000984404	0.0296378
231450_at	---	---	---	0.000364479	0.0211325	5.18261	5.76269	5.95048	-1.49492	-1.13902	-1.70275	0.0042369	0.102185	0.541307	0.722751	0.0143045	0.10403
209485_s_at	114876	OSBPL1A	oxysterol binding protein-like 1A	0.000372693	0.0214044	4.74087	5.71417	5.90623	-1.96333	-1.14239	-2.24289	0.00421728	0.102026	0.545121	0.725435	8.33e-05	0.00988221
220768_s_at	1456	CSNK1G3	casein kinase 1, gamma 3	0.000375565	0.0214566	8.22114	8.68241	8.81968	-1.37675	-1.09983	-1.51419	0.00277748	0.0879831	0.391414	0.603767	0.000482498	0.0213781
1556650_at	---	---	---	0.000394769	0.0221829	3.39713	4.33197	4.59199	-1.91168	-1.19749	-2.28923	0.0152995	0.173728	0.57684	0.748374	0.00339381	0.0520787
216275_at	699	BUB1	BUB1 mitotic checkpoint serine/threonine kinase	0.00040896	0.0226086	5.57703	6.36486	6.55701	-1.72647	-1.14247	-1.97244	0.000689097	0.0524011	0.573985	0.74669	0.01047	0.0899794
214631_at	10009	ZBTB33	zinc finger and BTB domain containing 33	0.000416077	0.0227036	3.7951	4.23762	4.88775	-1.35898	-1.56931	-2.13266	0.0609671	0.306123	0.00615281	0.125524	6.8e-07	0.00161739
1558001_s_at	84159	ARID5B	AT rich interactive domain 5B (MRF1-like)	0.000423572	0.0229295	5.42411	5.79811	6.5292	-1.29594	-1.6599	-2.15112	0.0482393	0.27804	0.000939899	0.112203	2.31e-05	0.00604641
242019_at	253782	CERS6	ceramide synthase 6	0.000421578	0.0229809	3.50551	4.20523	4.71422	-1.62419	-1.42306	-2.31132	0.0047525	0.107373	0.028768	0.180047	2.42e-05	0.00610276
1555185_x_at	7014	TERF2	telomeric repeat binding factor 2	0.000443448	0.0234256	5.33229	5.81371	6.00287	-1.39611	-1.1401	-1.5917	0.00359065	0.0960464	0.481909	0.678208	0.0172868	0.11437
221183_at	100507388	LOC100507388	uncharacterized LOC100507388	0.000439451	0.023441	3.76405	4.24523	4.54746	-1.39589	-1.23305	-1.7212	0.010986	0.152412	0.468772	0.667764	0.0612219	0.214241
240765_at	---	---	---	0.000445524	0.0234899	4.91469	5.55416	5.74036	-1.55776	-1.13776	-1.77236	0.00658087	0.121845	0.56358	0.738938	0.00931584	0.0844963
235171_at	100505501	LOC100505501	uncharacterized LOC100505501	0.000449961	0.0235873	3.94784	4.92059	5.24149	-1.96259	-1.2491	-2.45147	0.00669305	0.122635	0.358033	0.575122	0.000107241	0.011126
227425_at	9185	REPS2	RALBP1 associated Eps domain containing 2	0.000455493	0.0238545	4.05423	4.64293	5.09571	-1.5039	-1.36867	-2.05834	0.00925689	0.14193	0.0557532	0.228611	8.67e-05	0.0101062
210092_at	4116	MAGOH	mago-nashi homolog, proliferation-associated (Drosophila)	0.000459241	0.0239133	7.55131	8.28185	8.33063	-1.65926	-1.03439	-1.71632	0.0108405	0.151548	0.863431	0.929165	0.000202215	0.0150628
203300_x_at	8905	AP1S2	adaptor-related protein complex 1, sigma 2 subunit	0.000457339	0.0239282	8.36588	9.07986	9.41231	-1.64032	-1.25915	-2.06541	0.00643626	0.121555	0.182831	0.399197	5.04e-05	0.00783494
239530_at	119	ADD2	adducin 2 (beta)	0.000457977	0.0239387	4.88255	5.26452	5.49708	-1.30312	-1.17492	-1.53106	0.000651188	0.0512283	0.343942	0.561663	0.0257393	0.139047
207046_at	---	---	---	0.000471084	0.024094	6.20033	6.92115	7.7969	-1.64812	-1.83496	-3.02424	0.0364702	0.249438	0.0503211	0.220087	0.000625271	0.0239068
204221_x_at	11010	GLIPR1	GLI pathogenesis-related 1	0.000476993	0.0241926	8.01666	8.55435	8.70469	-1.45164	-1.10983	-1.61108	0.000228152	0.0340825	0.294405	0.516033	0.000621044	0.0238285
1559425_at	---	---	---	0.000483261	0.0243075	4.64581	5.56061	5.96738	-1.88531	-1.32572	-2.49938	0.00719152	0.127869	0.332127	0.551076	0.00222031	0.0432474
217809_at	28969	BZW2	basic leucine zipper and W2 domains 2	0.000482577	0.0243403	9.21557	9.70374	9.93087	-1.40266	-1.1705	-1.64182	0.00733201	0.128775	0.18322	0.399583	3.32e-05	0.00676716
209198_s_at	23208	SYT11	synaptotagmin XI	0.000493282	0.024563	4.0878	5.03515	5.24808	-1.92833	-1.15904	-2.23501	0.00474675	0.107288	0.588964	0.756776	0.00294884	0.0488865
234034_at	---	---	---	0.000492534	0.0246154	3.12766	3.42589	4.27699	-1.22963	-1.80388	-2.2181	0.150419	0.442612	0.00548545	0.124344	0.000494936	0.0214426
222225_at	644128	RPL23AP53	ribosomal protein L23a pseudogene 53	0.000502989	0.0247088	5.83161	6.0513	6.45394	-1.16448	-1.32192	-1.53936	0.113376	0.395913	0.0128898	0.14564	3.65e-05	0.00692604
218973_at	79631	EFTUD1	elongation factor Tu GTP binding domain containing 1	0.000500907	0.0247176	6.89635	7.17972	7.5807	-1.21703	-1.32041	-1.60697	0.0589583	0.302028	0.0314518	0.185785	0.000259707	0.0165688
208753_s_at	4673	NAP1L1	nucleosome assembly protein 1-like 1	0.000507812	0.0247236	9.71599	10.1732	10.2934	-1.37287	-1.0869	-1.49217	0.00260236	0.0855586	0.384119	0.597812	0.000112463	0.0114505
227354_at	55824	PAG1	phosphoprotein associated with glycosphingolipid microdomains 1	0.000505511	0.0247659	5.95371	6.90883	7.74909	-1.93874	-1.79037	-3.47106	0.0107745	0.151439	0.0118667	0.142848	3.19e-06	0.00295254
225330_at	3480	IGF1R	insulin-like growth factor 1 receptor	0.000513577	0.0248494	4.40952	5.11453	5.68317	-1.63015	-1.48313	-2.41772	0.00656424	0.121868	0.0739819	0.257346	0.000656038	0.0245006
239488_at	151742	PPM1L	protein phosphatase, Mg2+/Mn2+ dependent, 1L	0.000517176	0.0249133	3.51565	4.03835	4.04754	-1.43664	-1.00639	-1.44582	0.00259099	0.0855966	0.968004	0.984498	0.016842	0.112945
239580_at	2982	GUCY1A3	guanylate cyclase 1, soluble, alpha 3	0.000531524	0.0252705	2.59512	3.16781	3.59232	-1.48729	-1.34212	-1.99612	0.00689145	0.124518	0.164886	0.377897	0.00349928	0.052677
207231_at	9666	DZIP3	DAZ interacting protein 3, zinc finger	0.000531098	0.0252722	5.67253	6.14421	6.27446	-1.38672	-1.09448	-1.51775	0.00262632	0.0860876	0.44923	0.652091	0.00127385	0.033229
210991_s_at	9783	RIMS3	regulating synaptic membrane exocytosis 3	0.000536327	0.0254105	4.59744	5.23849	5.38943	-1.55946	-1.1103	-1.73147	0.00206091	0.078523	0.57203	0.745246	0.00576922	0.0673856
232239_at	643529	LOC643529	hCG2024094	0.00053756	0.0254248	3.82058	4.33792	4.84479	-1.43131	-1.42097	-2.03385	0.037178	0.251013	0.115348	0.316361	0.00127092	0.0332795
215035_at	28778	IGLV6-57	immunoglobulin lambda variable 6-57	0.000542601	0.0255307	7.6681	8.53018	8.84122	-1.81766	-1.2406	-2.25499	0.0108548	0.151632	0.439543	0.644203	0.00223805	0.0432233
229301_at	55000	TUG1	taurine upregulated 1 (non-protein coding)	0.00054177	0.0255356	5.57735	5.99263	6.17817	-1.33356	-1.13724	-1.51658	0.00668517	0.122655	0.482182	0.67847	0.0256722	0.138863
206940_s_at	5457	POU4F1	POU class 4 homeobox 1	0.000564139	0.0257465	3.57922	4.46321	4.90738	-1.84548	-1.36053	-2.51082	0.0107834	0.151486	0.374397	0.589375	0.00856067	0.0809503
228696_at	85414	SLC45A3	solute carrier family 45, member 3	0.000558129	0.0257516	4.20487	4.78803	4.89181	-1.49813	-1.07458	-1.60986	0.0105996	0.150333	0.692849	0.827469	0.00302223	0.0494287
220254_at	29967	LRP12	low density lipoprotein receptor-related protein 12	0.000551115	0.025754	2.54369	3.01866	3.26586	-1.38989	-1.1869	-1.64967	0.00923282	0.141879	0.302297	0.523372	0.00352184	0.0528131
218807_at	10451	VAV3	vav 3 guanine nucleotide exchange factor	0.000570069	0.0257591	7.43555	8.09217	8.68543	-1.57639	-1.50865	-2.37822	0.00907631	0.141019	0.0266954	0.176043	9.77e-05	0.0107
1556809_a_at	---	---	---	0.000564055	0.0257642	4.13404	4.46256	4.5335	-1.25572	-1.0504	-1.31901	0.00821928	0.135562	0.675821	0.816477	0.0131685	0.100026
228255_at	65062	TMEM237	transmembrane protein 237	0.000563874	0.0257774	3.97157	4.52876	4.57532	-1.4714	-1.0328	-1.51966	0.000157997	0.0299948	0.792775	0.888818	0.0055553	0.0661158
201888_s_at	3597	IL13RA1	interleukin 13 receptor, alpha 1	0.000562167	0.0257857	4.79151	5.75325	6.04738	-1.94766	-1.22615	-2.38811	0.00188577	0.0759796	0.410819	0.619971	0.00192913	0.0401809
214894_x_at	23499	MACF1	microtubule-actin crosslinking factor 1	0.000568894	0.0257913	7.54331	8.01863	8.35292	-1.39023	-1.26076	-1.75274	0.00446543	0.1051	0.153106	0.363961	0.00277139	0.0477096
219463_at	24141	LAMP5	lysosomal-associated membrane protein family, member 5	0.000556225	0.0257944	6.2472	7.19573	7.96383	-1.9299	-1.70303	-3.28668	0.0248246	0.213779	0.100224	0.295931	0.000169911	0.0140756
1566524_a_at	729324	LOC729324	hCG1986447	0.000566213	0.0257981	4.68776	5.14019	5.27418	-1.36835	-1.09732	-1.50152	0.00937457	0.142972	0.461136	0.661748	0.000457869	0.0209314
223891_at	56479	KCNQ5	potassium voltage-gated channel, KQT-like subfamily, member 5	0.000561471	0.0258187	3.92973	4.47697	4.80491	-1.46129	-1.25522	-1.83424	0.00325362	0.0926519	0.0917255	0.284061	0.000246923	0.0162071
1552680_a_at	57082	CASC5	cancer susceptibility candidate 5	0.000561992	0.0258209	5.96501	6.63234	7.60353	-1.58813	-1.96047	-3.11348	0.03572	0.247684	0.0119019	0.142769	0.000150974	0.0133137
229530_at	2982	GUCY1A3	guanylate cyclase 1, soluble, alpha 3	0.000579058	0.0258872	4.26599	5.22578	5.69895	-1.94503	-1.38816	-2.7	0.0199735	0.193078	0.28794	0.510113	0.000312311	0.0176583
205673_s_at	140462	ASB9	ankyrin repeat and SOCS box containing 9	0.000583294	0.0259704	2.40859	2.66613	2.78623	-1.19544	-1.0868	-1.29921	0.0159951	0.177031	0.383803	0.597608	0.00421078	0.0577727
200713_s_at	22919	MAPRE1	microtubule-associated protein, RP/EB family, member 1	0.000587332	0.026023	9.85669	10.2765	10.6022	-1.33774	-1.25332	-1.67661	0.0255409	0.216336	0.0884516	0.27922	3.01e-05	0.00653889
233033_at	9839	ZEB2	zinc finger E-box binding homeobox 2	0.000587162	0.0260577	4.32658	4.93082	5.1512	-1.52017	-1.16504	-1.77107	0.00589101	0.116657	0.494319	0.687707	0.0123675	0.0968205
1559889_at	---	---	---	0.00059985	0.0263006	3.41072	3.74809	4.01226	-1.26346	-1.20094	-1.51733	0.0284763	0.225906	0.181143	0.397113	0.00182538	0.0391844
203440_at	1000	CDH2	cadherin 2, type 1, N-cadherin (neuronal)	0.000612311	0.026591	2.99326	3.35617	3.41786	-1.28602	-1.04369	-1.34221	0.0100574	0.147265	0.734484	0.85357	0.010577	0.09026
205148_s_at	1183	CLCN4	chloride channel, voltage-sensitive 4	0.000609979	0.0265954	4.46578	5.0547	5.90345	-1.50411	-1.80094	-2.70882	0.0626419	0.309894	0.013087	0.146416	1.65e-05	0.00543976
1557918_s_at	6566	SLC16A1	solute carrier family 16, member 1 (monocarboxylic acid transporter 1)	0.000616064	0.0266693	5.39679	5.87951	6.13262	-1.39738	-1.19177	-1.66535	0.0080196	0.134089	0.213839	0.433201	0.000649128	0.024359
213910_at	3490	IGFBP7	insulin-like growth factor binding protein 7	0.000620739	0.0267657	2.61663	2.94662	3.26256	-1.257	-1.24483	-1.56475	0.0256306	0.216626	0.166343	0.379424	0.00631898	0.0702644
234744_x_at	---	---	---	0.00062346	0.0267775	3.18057	3.61164	3.82893	-1.34823	-1.16255	-1.56738	0.052861	0.28922	0.384193	0.59779	0.000496207	0.0214129
224985_at	4893	NRAS	neuroblastoma RAS viral (v-ras) oncogene homolog	0.000630248	0.0268789	8.53969	9.08001	9.3202	-1.45429	-1.18115	-1.71774	0.00376356	0.0978007	0.149196	0.359353	4.91e-05	0.0077858
222314_x_at	100126791	EGOT	eosinophil granule ontogeny transcript (non-protein coding)	0.000634917	0.026931	4.65467	5.34329	5.36998	-1.61174	-1.01867	-1.64183	0.00203203	0.0780752	0.939733	0.969908	0.0417443	0.176654
239616_at	25996	REXO2	REX2, RNA exonuclease 2 homolog (S. cerevisiae)	0.000638111	0.0269828	3.77556	4.20505	4.65167	-1.34676	-1.36285	-1.83543	0.0194773	0.191189	0.142077	0.351131	0.00737668	0.0755423
1557218_s_at	2187	FANCB	Fanconi anemia, complementation group B	0.000637802	0.0269906	3.99455	4.52221	4.97185	-1.44159	-1.3657	-1.96877	0.00838809	0.136412	0.0905923	0.282504	0.00143896	0.0352646
244210_at	---	---	---	0.000644532	0.0270867	4.28061	5.07922	5.72783	-1.73942	-1.56766	-2.72682	0.0467943	0.274515	0.153745	0.364686	0.00026545	0.0166822
210837_s_at	5144	PDE4D	phosphodiesterase 4D, cAMP-specific	0.000660428	0.0273552	2.96499	3.59416	3.67731	-1.54668	-1.05933	-1.63844	0.0145397	0.170336	0.773044	0.877838	0.00260634	0.0462669
220658_s_at	56938	ARNTL2	aryl hydrocarbon receptor nuclear translocator-like 2	0.000659797	0.0273706	3.28481	3.70943	3.73514	-1.34222	-1.01799	-1.36636	0.002258	0.0814893	0.862292	0.928542	0.00258289	0.046135
227506_at	220963	SLC16A9	solute carrier family 16, member 9 (monocarboxylic acid transporter 9)	0.000664666	0.0274476	3.98617	4.59895	5.04476	-1.5292	-1.36208	-2.08289	0.019445	0.19118	0.121373	0.324265	0.000238758	0.0159781
243363_at	641518	LEF1-AS1	LEF1 antisense RNA 1	0.000674089	0.0274838	3.71628	4.14623	5.10244	-1.34718	-1.9402	-2.61381	0.116228	0.399468	0.0205041	0.162567	0.00141131	0.0349155
229610_at	150468	CKAP2L	cytoskeleton associated protein 2-like	0.000668947	0.0274998	4.98955	5.80243	5.84499	-1.75672	-1.02994	-1.80931	0.0054255	0.113655	0.885307	0.941221	0.00100586	0.029954
200835_s_at	4134	MAP4	microtubule-associated protein 4	0.000668788	0.0275139	7.30347	7.72367	7.77386	-1.33812	-1.0354	-1.38549	0.00595104	0.117125	0.740839	0.857202	0.000551111	0.0226386
232478_at	100379345	MIR181A2HG	MIR181A2 host gene (non-protein coding)	0.000669979	0.0275215	4.29952	5.01315	5.20667	-1.63993	-1.14355	-1.87534	0.00426377	0.102471	0.437953	0.642839	0.000438711	0.0205716
205345_at	580	BARD1	BRCA1 associated RING domain 1	0.000668713	0.0275316	7.2571	7.65511	7.98135	-1.31769	-1.25374	-1.65204	0.0197407	0.191913	0.0605412	0.236098	4.51e-05	0.00760741
230707_at	6653	SORL1	sortilin-related receptor, L(DLR class) A repeats containing	0.000677805	0.0275327	5.70882	6.48685	6.67155	-1.71479	-1.13658	-1.949	0.00101338	0.060094	0.504749	0.695896	0.00295524	0.0489481
222744_s_at	55217	TMLHE	trimethyllysine hydroxylase, epsilon	0.000702171	0.0280023	6.68728	7.18253	7.5918	-1.40957	-1.32802	-1.87193	0.0294578	0.229007	0.0676249	0.247367	1.14e-05	0.00483798
243461_at	---	---	---	0.000709847	0.0281851	2.71865	2.99656	3.50131	-1.21244	-1.41887	-1.7203	0.0787027	0.340918	0.0562228	0.229436	0.00488321	0.0623516
230988_at	119	ADD2	adducin 2 (beta)	0.000728635	0.0285169	4.10385	4.31427	4.88137	-1.15703	-1.48155	-1.71419	0.186016	0.481828	0.00962897	0.134474	0.000447459	0.0208034
220198_s_at	56648	EIF5A2	eukaryotic translation initiation factor 5A2	0.000727751	0.0285436	3.49166	3.96128	4.25197	-1.38474	-1.22323	-1.69386	0.00645803	0.121463	0.175324	0.390461	0.00162039	0.0370535
37170_at	55589	BMP2K	BMP2 inducible kinase	0.000730775	0.0285802	6.27402	6.92419	7.36202	-1.56936	-1.35457	-2.1258	0.0141873	0.168665	0.127882	0.332917	0.000276086	0.0169416
200840_at	3735	KARS	lysyl-tRNA synthetase	0.000737251	0.0286084	10.5156	10.8042	10.8079	-1.22142	-1.00259	-1.22458	0.00149835	0.0687268	0.968953	0.985096	0.00323659	0.0511299
201941_at	1362	CPD	carboxypeptidase D	0.000736746	0.0286294	5.51408	6.2855	6.44056	-1.70695	-1.11346	-1.90063	0.00331796	0.0933657	0.528512	0.713386	0.000277644	0.0170182
1558076_at	84250	ANKRD32	ankyrin repeat domain 32	0.00073382	0.0286378	3.96456	4.33089	4.88283	-1.28907	-1.46605	-1.88985	0.103907	0.381563	0.0259834	0.17472	2.07e-05	0.00592251
217251_x_at	---	---	---	0.000756358	0.0290815	7.43652	8.1888	8.27718	-1.68445	-1.06318	-1.79086	0.000955086	0.0592056	0.762992	0.871382	0.00926418	0.0843355
224656_s_at	---	---	---	0.000764935	0.0291448	11.1609	11.3681	11.6102	-1.15447	-1.18266	-1.36535	0.010922	0.151911	0.00588164	0.124546	8.3e-05	0.0098915
239726_at	288	ANK3	ankyrin 3, node of Ranvier (ankyrin G)	0.000767501	0.0291816	4.04595	5.00052	5.13059	-1.938	-1.09435	-2.12084	0.004293	0.102587	0.757268	0.867891	0.0089932	0.0831282
206046_at	8745	ADAM23	ADAM metallopeptidase domain 23	0.000769674	0.0292438	5.38144	5.89993	6.48608	-1.43245	-1.50123	-2.15045	0.0233542	0.207827	0.0375383	0.197233	0.0004581	0.0209245
215834_x_at	949	SCARB1	scavenger receptor class B, member 1	0.000773619	0.0293529	4.37846	4.72347	4.72805	-1.27016	-1.00318	-1.2742	0.00191907	0.0765317	0.972202	0.986511	0.00843322	0.0803286
210192_at	10396	ATP8A1	ATPase, aminophospholipid transporter (APLT), class I, type 8A, member 1	0.000777763	0.0294693	5.39254	5.94459	6.59891	-1.46617	-1.57387	-2.30757	0.0431459	0.265384	0.0240735	0.170693	3.35e-05	0.00676089
204454_at	23641	LDOC1	leucine zipper, down-regulated in cancer 1	0.000785824	0.0295291	5.33148	6.24156	6.68906	-1.87915	-1.36367	-2.56255	0.00367693	0.0969315	0.085766	0.275191	2.16e-05	0.00594171
1553722_s_at	220441	RNF152	ring finger protein 152	0.000810597	0.0297845	2.70479	3.20062	3.48431	-1.41013	-1.21731	-1.71657	0.00661175	0.122086	0.293556	0.515371	0.00767591	0.0768927
227713_at	84056	KATNAL1	katanin p60 subunit A-like 1	0.000810156	0.0298084	6.44446	7.00067	7.46713	-1.47039	-1.38172	-2.03168	0.0113541	0.154386	0.0162818	0.153247	7.07e-06	0.00411489
203628_at	3480	IGF1R	insulin-like growth factor 1 receptor	0.000809059	0.0298685	4.17832	4.75465	5.34691	-1.49105	-1.50761	-2.24792	0.0188011	0.188062	0.150925	0.361414	0.00869384	0.0816027
210644_s_at	3903	LAIR1	leukocyte-associated immunoglobulin-like receptor 1	0.000809011	0.029887	7.03637	7.9798	8.63807	-1.9231	-1.57819	-3.03502	0.00631849	0.120623	0.0200168	0.161466	5.67e-06	0.00369167
212486_s_at	2534	FYN	FYN oncogene related to SRC, FGR, YES	0.000819958	0.0298875	5.1677	5.89554	6.39929	-1.65616	-1.41789	-2.34825	0.0175666	0.183643	0.0747083	0.258409	8.38e-06	0.00440673
242636_at	5547	PRCP	prolylcarboxypeptidase (angiotensinase C)	0.000808463	0.0299071	3.46025	3.78287	3.99639	-1.2506	-1.15952	-1.45009	0.0147834	0.171538	0.246374	0.46779	0.00497834	0.0629052
230214_at	10335	MRVI1	murine retrovirus integration site 1 homolog	0.000828227	0.0299493	4.34309	4.88327	4.92346	-1.45415	-1.02825	-1.49523	0.002526	0.084522	0.862757	0.928842	0.0135512	0.101439
231396_s_at	84668	FAM126A	family with sequence similarity 126, member A	0.000827693	0.0299696	5.287	6.0995	6.50748	-1.75625	-1.32683	-2.33024	0.00849208	0.136923	0.226178	0.446404	0.000636384	0.0240791
225591_at	26260	FBXO25	F-box protein 25	0.000836783	0.0300599	7.13084	7.70746	7.85192	-1.49136	-1.10531	-1.64842	0.0103935	0.149229	0.524471	0.710387	0.000384422	0.0192652
1562163_at	---	---	---	0.000842495	0.0301068	3.52807	4.04033	4.61093	-1.42628	-1.48514	-2.11823	0.0804581	0.344267	0.140022	0.348827	0.00220839	0.0431073
211011_at	1310	COL19A1	collagen, type XIX, alpha 1	0.000842301	0.0301196	4.87871	5.34618	5.62198	-1.38268	-1.21066	-1.67396	0.0160434	0.177278	0.385383	0.598756	0.0197943	0.122413
238022_at	643911	CRNDE	colorectal neoplasia differentially expressed (non-protein coding)	0.00084043	0.030171	4.53852	5.39008	6.25706	-1.80445	-1.82385	-3.29103	0.0184287	0.186487	0.0128734	0.145665	1.66e-05	0.00539881
203588_s_at	7029	TFDP2	transcription factor Dp-2 (E2F dimerization partner 2)	0.000846246	0.0302014	7.239	7.86909	8.51255	-1.54766	-1.56207	-2.41756	0.036461	0.249406	0.0330847	0.189157	1.43e-05	0.00515658
220295_x_at	55635	DEPDC1	DEP domain containing 1	0.000866153	0.0304155	3.75783	4.47707	5.38857	-1.64631	-1.88101	-3.09672	0.0466754	0.27417	0.0167827	0.154269	2.68e-05	0.00636478
201887_at	3597	IL13RA1	interleukin 13 receptor, alpha 1	0.000868402	0.0304358	6.02071	6.97236	6.99631	-1.93409	-1.01674	-1.96646	0.00306249	0.090705	0.939762	0.969919	0.0013691	0.0345274
226384_at	84513	PPAPDC1B	phosphatidic acid phosphatase type 2 domain containing 1B	0.000875398	0.0305635	7.61412	8.39111	9.09431	-1.71355	-1.62812	-2.78987	0.0302237	0.230954	0.0406764	0.203178	6.94e-06	0.00407957
210791_s_at	9743	ARHGAP32	Rho GTPase activating protein 32	0.000887929	0.0305715	4.72928	5.01993	5.82254	-1.22319	-1.74426	-2.13356	0.245904	0.543751	0.00736998	0.129943	4.72e-05	0.00773323
211200_s_at	84288	EFCAB2	EF-hand calcium binding domain 2	0.000882679	0.0305833	5.69722	6.18047	6.78486	-1.39789	-1.52034	-2.12527	0.0696466	0.324549	0.0308013	0.184393	1.54e-05	0.00524161
219079_at	51167	CYB5R4	cytochrome b5 reductase 4	0.000889385	0.0306023	8.2481	8.95974	8.98658	-1.63767	-1.01878	-1.66842	0.00623965	0.119577	0.914951	0.957488	0.000583784	0.0231125
214945_at	---	---	---	0.000878303	0.0306062	3.84948	3.88001	4.55565	-1.02139	-1.5973	-1.63147	0.803341	0.91177	0.00108482	0.112122	0.00118689	0.0322211
1560665_at	59342	SCPEP1	serine carboxypeptidase 1	0.000881156	0.0306276	4.83671	5.37492	5.87475	-1.45218	-1.41404	-2.05344	0.0240414	0.210854	0.043859	0.208739	6.68e-05	0.00904208
224952_at	26115	TANC2	tetratricopeptide repeat, ankyrin repeat and coiled-coil containing 2	0.000894787	0.0307302	3.88574	4.12338	4.90845	-1.17906	-1.72318	-2.03173	0.259976	0.556502	0.00295124	0.114928	7.83e-05	0.0096819
212514_x_at	1654	DDX3X	DEAD (Asp-Glu-Ala-Asp) box polypeptide 3, X-linked	0.000899053	0.0307608	9.18533	9.33351	9.89362	-1.10817	-1.47438	-1.63386	0.373286	0.651516	0.00732184	0.12968	0.000106749	0.0111171
206683_at	7718	ZNF165	zinc finger protein 165	0.000924677	0.0312078	5.57311	6.32538	6.54892	-1.68444	-1.16759	-1.96673	0.0107493	0.151163	0.427197	0.634322	0.000115382	0.0115329
242793_at	---	---	---	0.000921582	0.031219	4.77483	5.179	5.25586	-1.32333	-1.05472	-1.39574	0.00082175	0.0555367	0.64968	0.799327	0.0119897	0.0952814
1554984_a_at	3112	HLA-DOB	major histocompatibility complex, class II, DO beta	0.000930176	0.03122	5.31619	5.32828	6.1437	-1.00841	-1.75981	-1.77461	0.941289	0.975195	0.0010622	0.11255	0.000670818	0.024715
211474_s_at	5269	SERPINB6	serpin peptidase inhibitor, clade B (ovalbumin), member 6	0.000933138	0.031281	6.52385	7.47218	7.47791	-1.92964	-1.00398	-1.93733	0.00228336	0.0814899	0.985007	0.992669	0.00170449	0.0378373
237495_at	143098	MPP7	membrane protein, palmitoylated 7 (MAGUK p55 subfamily member 7)	0.000938495	0.0313261	4.83955	5.375	5.38679	-1.44939	-1.00821	-1.46129	0.000135568	0.0272507	0.916248	0.958021	0.000891523	0.0282247
212142_at	4173	MCM4	minichromosome maintenance complex component 4	0.000937363	0.0313266	5.46553	5.99777	6.76085	-1.44618	-1.69711	-2.45432	0.106941	0.386273	0.0635887	0.24092	0.000581657	0.0231456
203129_s_at	3800	KIF5C	kinesin family member 5C	0.000949284	0.0313987	4.86743	5.34216	5.44501	-1.38965	-1.07389	-1.49234	0.000338888	0.0413587	0.571987	0.745244	0.0088165	0.0822738
236442_at	8110	DPF3	D4, zinc and double PHD fingers, family 3	0.000948569	0.0314131	5.01028	5.57467	6.09313	-1.47876	-1.43243	-2.11822	0.0181598	0.18569	0.076417	0.261082	0.000806959	0.0268536
1567242_at	26247	OR2L1P	olfactory receptor, family 2, subfamily L, member 1 pseudogene	0.000946425	0.0314373	4.07168	4.72006	5.02975	-1.5674	-1.23944	-1.94271	0.0109502	0.152071	0.395969	0.607402	0.00991318	0.0875328
205396_at	4088	SMAD3	SMAD family member 3	0.000956622	0.031489	5.19783	5.68068	6.07402	-1.39749	-1.31343	-1.83551	0.0174981	0.183559	0.126409	0.330959	0.00152765	0.0360484
238898_at	101060264	LOC101060264	uncharacterized LOC101060264	0.000963274	0.0314994	2.82148	3.19319	3.30886	-1.29388	-1.08348	-1.40189	0.00647937	0.121488	0.57826	0.749292	0.0205977	0.12477
205731_s_at	10499	NCOA2	nuclear receptor coactivator 2	0.000968298	0.0315505	6.91455	7.3685	7.58697	-1.36978	-1.1635	-1.59375	0.00653309	0.121661	0.201912	0.420377	0.00037902	0.0191524
206492_at	2272	FHIT	fragile histidine triad	0.000973461	0.0316245	5.66356	6.4343	7.27675	-1.70614	-1.7931	-3.05928	0.0238486	0.210039	0.0273326	0.177737	0.000172916	0.014153
236169_at	---	---	---	0.000971812	0.0316461	4.24818	4.99306	5.1911	-1.67584	-1.14713	-1.92241	0.00888806	0.140045	0.513532	0.702179	0.00110002	0.0311141
225081_s_at	55536	CDCA7L	cell division cycle associated 7-like	0.000978733	0.0316828	8.96752	9.5441	10.3309	-1.49131	-1.72523	-2.57285	0.0484892	0.278277	0.00726364	0.129742	8.61e-06	0.0044
242318_at	202018	TAPT1	transmembrane anterior posterior transformation 1	0.000985939	0.0317469	4.36287	4.79349	5.42785	-1.34781	-1.55225	-2.09214	0.0242731	0.21163	0.0324879	0.187886	0.00218893	0.0429422
243072_at	---	---	---	0.000988593	0.0317762	4.9512	5.82069	5.94496	-1.82702	-1.08996	-1.99138	0.0134978	0.164988	0.725277	0.848315	0.000468596	0.0211216
227766_at	3981	LIG4	ligase IV, DNA, ATP-dependent	0.00101253	0.0320002	6.78721	7.35865	8.19415	-1.48601	-1.78447	-2.65174	0.0667841	0.318429	0.0223859	0.167206	0.000166577	0.0140767
223584_s_at	25948	KBTBD2	kelch repeat and BTB (POZ) domain containing 2	0.00101613	0.0320212	7.9386	8.53513	8.91018	-1.51208	-1.29688	-1.96098	0.0317726	0.236221	0.202592	0.421072	0.000188988	0.0147192
231174_s_at	---	---	---	0.00102349	0.0320317	4.16101	4.75303	5.26152	-1.50735	-1.42256	-2.1443	0.045304	0.270976	0.128189	0.333352	0.000339943	0.0184024
238367_s_at	339541	C1orf228	chromosome 1 open reading frame 228	0.00101544	0.0320365	5.01307	5.61619	5.6363	-1.51899	-1.01404	-1.54032	3.46e-05	0.0181683	0.94891	0.974816	0.0719589	0.232733
237548_at	---	---	---	0.00102781	0.0320569	2.57175	3.08061	3.08187	-1.42293	-1.00088	-1.42418	0.00389524	0.0991952	0.996331	0.998413	0.0531377	0.199622
231204_at	55345	C4orf21	chromosome 4 open reading frame 21	0.00102555	0.0320595	4.05721	4.25018	5.03478	-1.14311	-1.72262	-1.96915	0.37288	0.651308	0.00696385	0.128371	0.000352733	0.0185618
242870_at	---	---	---	0.0010369	0.0321023	4.73694	5.22594	6.12624	-1.40348	-1.86645	-2.61951	0.10298	0.380511	0.0184057	0.157708	0.000370127	0.0190373
1555060_a_at	22807	IKZF2	IKAROS family zinc finger 2 (Helios)	0.00103191	0.0321113	5.39461	6.07921	6.94152	-1.60726	-1.81795	-2.92192	0.0377988	0.252523	0.0674159	0.246949	0.0023535	0.0441584
235706_at	1368	CPM	carboxypeptidase M	0.00103309	0.0321117	4.45462	5.06484	5.2615	-1.52649	-1.14605	-1.74943	0.0127377	0.161811	0.463545	0.66369	0.00127751	0.0332925
216048_s_at	22836	RHOBTB3	Rho-related BTB domain containing 3	0.00103149	0.0321165	3.6412	4.50038	4.69691	-1.814	-1.14594	-2.07874	0.00255567	0.0848916	0.424548	0.631967	0.000161441	0.0138351
242587_at	285195	SLC9A9	solute carrier family 9, subfamily A (NHE9, cation proton antiporter 9), member 9	0.00104081	0.0321503	4.44301	5.03157	5.05461	-1.50375	-1.0161	-1.52795	0.00553096	0.114461	0.922293	0.960978	0.00507388	0.0636125
207455_at	5028	P2RY1	purinergic receptor P2Y, G-protein coupled, 1	0.00104752	0.0323396	2.29073	2.83619	3.08082	-1.45948	-1.18479	-1.72917	0.0121112	0.15872	0.507943	0.698275	0.0319725	0.154398
1565657_at	54918	CMTM6	CKLF-like MARVEL transmembrane domain containing 6	0.00105182	0.0323626	2.63136	2.79494	3.64061	-1.12006	-1.7971	-2.01286	0.513461	0.74747	0.00485161	0.120848	2.6e-05	0.00635491
239427_at	6504	SLAMF1	signaling lymphocytic activation molecule family member 1	0.00105138	0.0323673	5.07991	5.87873	6.57392	-1.73968	-1.6191	-2.81671	0.0262259	0.218549	0.0679833	0.248014	0.000127643	0.0122009
1555370_a_at	23261	CAMTA1	calmodulin binding transcription activator 1	0.00105394	0.0323913	2.77956	3.27326	3.49295	-1.40805	-1.16448	-1.63965	0.0153147	0.173864	0.512785	0.701684	0.0302091	0.150468
236752_at	---	---	---	0.00105763	0.0324138	3.82217	4.15528	5.06995	-1.25972	-1.88513	-2.37474	0.226834	0.52507	0.0104263	0.138229	0.000288459	0.0172178
234993_at	84945	ABHD13	abhydrolase domain containing 13	0.00108027	0.0328314	6.89744	7.54699	7.56274	-1.56868	-1.01098	-1.5859	0.00795012	0.133745	0.941564	0.970991	3.89e-05	0.00704139
208583_x_at	8331	HIST1H2AJ	histone cluster 1, H2aj	0.00108378	0.0328649	9.62953	10.2034	10.9168	-1.48852	-1.63968	-2.44069	0.0491528	0.27997	0.0155827	0.151707	1.38e-05	0.00510946
225864_at	157638	FAM84B	family with sequence similarity 84, member B	0.0011101	0.033312	4.57115	5.29665	6.18949	-1.65347	-1.85683	-3.07021	0.0396404	0.256916	0.0149122	0.150152	3.64e-05	0.0069821
206147_x_at	10389	SCML2	sex comb on midleg-like 2 (Drosophila)	0.0011173	0.0333816	5.92354	6.61091	7.01879	-1.61035	-1.32673	-2.1365	0.00456635	0.10588	0.0509962	0.221269	4.63e-05	0.00766818
234030_at	---	---	---	0.00112169	0.0334396	3.21224	3.52757	4.15955	-1.24429	-1.54969	-1.92827	0.161241	0.455223	0.0956023	0.289331	0.0106778	0.0905126
210925_at	4261	CIITA	class II, major histocompatibility complex, transactivator	0.00112241	0.0334428	6.49101	7.03935	7.10808	-1.4624	-1.0488	-1.53376	0.0026398	0.0861678	0.728036	0.849961	0.00310721	0.0500551
219582_at	79627	OGFRL1	opioid growth factor receptor-like 1	0.00112553	0.0335176	7.02071	7.71149	7.95495	-1.61417	-1.18382	-1.91089	0.0105422	0.149946	0.358264	0.575359	0.000240267	0.0160202
218790_s_at	55217	TMLHE	trimethyllysine hydroxylase, epsilon	0.00112764	0.033544	4.17977	4.49837	4.87396	-1.24712	-1.29737	-1.61797	0.0179141	0.184942	0.0106509	0.138784	0.000129842	0.0123463
227792_at	162073	ITPRIPL2	inositol 1,4,5-trisphosphate receptor interacting protein-like 2	0.00114274	0.0338458	4.56003	5.41869	5.62578	-1.81335	-1.15436	-2.09327	0.0156836	0.175717	0.547968	0.727736	0.000146786	0.0131566
229053_at	51760	SYT17	synaptotagmin XVII	0.00114598	0.033905	4.07225	4.86383	5.16299	-1.73098	-1.23042	-2.12983	0.0214193	0.1992	0.512372	0.701436	0.00978104	0.0867864
234350_at	3537	IGLC1	immunoglobulin lambda constant 1 (Mcg marker)	0.00114846	0.0339415	6.20416	7.11178	7.2612	-1.87594	-1.10912	-2.08065	0.0172579	0.182616	0.738513	0.855669	0.00564155	0.0665914
1564632_at	---	---	---	0.00115469	0.0340521	3.18539	3.53725	4.11164	-1.2762	-1.48904	-1.90032	0.124767	0.411638	0.0953148	0.289005	0.00531143	0.06462
1552722_at	10777	ARPP21	cAMP-regulated phosphoprotein, 21kDa	0.00115764	0.034084	2.36569	2.84112	3.44922	-1.39034	-1.52425	-2.11923	0.0831082	0.348649	0.082361	0.269856	0.00112531	0.0312952
213663_s_at	54463	FAM134B	family with sequence similarity 134, member B	0.0011819	0.0344092	2.42164	2.5147	3.19299	-1.06663	-1.60025	-1.70686	0.565115	0.778455	0.0076422	0.130493	0.00203618	0.0414784
207120_at	63934	ZNF667	zinc finger protein 667	0.00117726	0.0344575	3.15225	3.46188	4.02893	-1.23939	-1.4815	-1.83615	0.114567	0.397131	0.0903182	0.282067	0.00966939	0.086286
218637_at	55364	IMPACT	impact RWD domain protein	0.00119867	0.0346576	4.53064	5.00364	5.39907	-1.38799	-1.31534	-1.82568	0.0476336	0.27656	0.0988567	0.293989	2.1e-05	0.00596667
228774_at	84131	CEP78	centrosomal protein 78kDa	0.00120548	0.034744	6.50037	6.55426	7.37113	-1.03806	-1.76158	-1.82862	0.778032	0.899723	0.00191567	0.108426	0.000334173	0.0182709
202552_s_at	51232	CRIM1	cysteine rich transmembrane BMP regulator 1 (chordin-like)	0.00122145	0.0349281	4.70716	5.3534	5.91022	-1.56509	-1.47102	-2.30227	0.031158	0.234263	0.0972122	0.291365	0.000358968	0.0187456
211640_x_at	---	---	---	0.00122471	0.0349848	7.23854	8.05486	8.31207	-1.7609	-1.19517	-2.10457	0.0110009	0.152465	0.409094	0.61875	0.000230182	0.0157709
1559021_at	79669	C3orf52	chromosome 3 open reading frame 52	0.00125069	0.0354492	3.74601	4.50492	5.12532	-1.69221	-1.5373	-2.60144	0.0480065	0.277605	0.104566	0.302096	1.76e-05	0.00554682
219489_s_at	---	---	---	0.00125165	0.0354579	4.75269	5.05556	5.94215	-1.2336	-1.84879	-2.28066	0.203489	0.500483	0.0261788	0.174915	0.00422654	0.0578873
211214_s_at	1612	DAPK1	death-associated protein kinase 1	0.00126062	0.0355098	3.87364	4.75569	4.79095	-1.84299	-1.02474	-1.88859	0.00166087	0.0716719	0.908406	0.95409	0.00519026	0.0640292
223361_at	58527	ABRACL	ABRA C-terminal like	0.00126442	0.0355801	7.86207	8.69989	8.98319	-1.78734	-1.21698	-2.17516	0.0153563	0.173976	0.374991	0.589919	3.99e-05	0.00708799
1556827_at	339929	LPP-AS2	LPP antisense RNA 2	0.00127357	0.0356176	3.21332	3.36008	3.6836	-1.10708	-1.25139	-1.38538	0.152222	0.444328	0.0530162	0.224476	0.00567243	0.0667542
202967_at	2941	GSTA4	glutathione S-transferase alpha 4	0.00126946	0.0356303	4.99071	5.757	6.29906	-1.70089	-1.45605	-2.47658	0.0129049	0.162538	0.0867751	0.27653	0.000206844	0.0151801
208634_s_at	23499	MACF1	microtubule-actin crosslinking factor 1	0.00127225	0.0356353	8.42721	8.8261	9.30494	-1.31849	-1.39363	-1.83749	0.0318467	0.236322	0.039887	0.201778	0.000724172	0.0254624
219213_at	58494	JAM2	junctional adhesion molecule 2	0.00128185	0.0356668	4.73848	5.18417	5.43109	-1.36197	-1.18667	-1.6162	0.0126129	0.161086	0.244888	0.466509	0.00186003	0.0395555
216393_at	26148	C10orf12	chromosome 10 open reading frame 12	0.00127809	0.0356712	5.34647	5.76821	6.03749	-1.33954	-1.20521	-1.61443	0.0202859	0.194209	0.15961	0.371681	0.000287175	0.0172163
1552716_at	79925	SPEF2	sperm flagellar 2	0.00129413	0.0358443	3.92858	4.5211	5.09485	-1.50788	-1.48839	-2.24431	0.0270267	0.221741	0.0715847	0.253589	0.000657522	0.0245225
223401_at	56985	ADPRM	ADP-ribose/CDP-alcohol diphosphatase, manganese-dependent	0.00129828	0.0358865	7.81832	8.38514	8.45787	-1.48126	-1.0517	-1.55784	0.00774267	0.132084	0.755967	0.86731	0.00336948	0.0519533
216430_x_at	28823	IGLV1-44	immunoglobulin lambda variable 1-44	0.0013062	0.0359419	6.91578	7.70947	7.9446	-1.7335	-1.17701	-2.04035	0.0181764	0.185513	0.502484	0.694051	0.000664091	0.0246331
1557919_a_at	100289683	ERVH-3	endogenous retrovirus group H, member 3	0.00130568	0.0359455	4.37878	4.60747	5.23011	-1.17177	-1.53969	-1.80416	0.242396	0.540476	0.0406803	0.203178	0.00418387	0.0576205
226047_at	10335	MRVI1	murine retrovirus integration site 1 homolog	0.00131047	0.0359869	5.00221	5.74365	5.88945	-1.67185	-1.10634	-1.84964	0.0167697	0.180312	0.681392	0.820218	0.00396203	0.0561056
1564253_at	285766	LOC285766	uncharacterized LOC285766	0.00131	0.0359921	3.27529	3.66806	4.38191	-1.31291	-1.64018	-2.15341	0.0833971	0.348897	0.0682599	0.24841	0.00759893	0.0765846
230597_at	84889	SLC7A3	solute carrier family 7 (cationic amino acid transporter, y+ system), member 3	0.00131701	0.036076	4.38138	5.08091	5.8816	-1.62397	-1.74194	-2.82887	0.0671427	0.319331	0.0618505	0.23818	0.000179177	0.0143644
242665_at	114793	FMNL2	formin-like 2	0.00132088	0.0361277	4.09633	4.49708	4.77678	-1.3202	-1.21394	-1.60264	0.018469	0.186722	0.213958	0.433297	0.0037495	0.054624
218252_at	26586	CKAP2	cytoskeleton associated protein 2	0.00132443	0.0361524	7.02742	7.45559	8.27168	-1.34553	-1.76063	-2.36897	0.134648	0.423242	0.0164667	0.153638	0.000149668	0.0132843
228557_at	91133	L3MBTL4	l(3)mbt-like 4 (Drosophila)	0.00135166	0.0365489	4.20438	4.76519	5.1026	-1.4751	-1.26348	-1.86377	0.0181605	0.185663	0.23795	0.459244	0.0019915	0.0409805
1557164_a_at	---	---	---	0.00135054	0.036591	4.46428	4.8661	5.28027	-1.32117	-1.33253	-1.7605	0.0690755	0.323182	0.146813	0.356598	0.00225387	0.04333
1559341_at	---	---	---	0.00136461	0.0367899	2.52621	2.94057	3.35089	-1.33271	-1.32898	-1.77114	0.0484065	0.27827	0.110457	0.309784	0.00107337	0.0308552
214103_s_at	5911	RAP2A	RAP2A, member of RAS oncogene family	0.00136428	0.0367992	5.10092	5.47278	5.49885	-1.29402	-1.01824	-1.31762	0.00750878	0.130248	0.902818	0.95109	0.0490095	0.191852
204715_at	24145	PANX1	pannexin 1	0.0013839	0.0371451	6.41164	6.85207	7.09168	-1.35701	-1.18067	-1.60218	0.030844	0.233508	0.240966	0.462534	8.81e-05	0.0101639
209753_s_at	7112	TMPO	thymopoietin	0.00138953	0.0371505	6.58389	6.79596	7.47161	-1.15835	-1.59732	-1.85025	0.301549	0.594218	0.0345553	0.192316	0.00413829	0.0574559
222687_s_at	55331	ACER3	alkaline ceramidase 3	0.0013918	0.0371566	4.78262	5.36007	5.55557	-1.49221	-1.14512	-1.70876	0.00927534	0.142053	0.461247	0.661838	0.00390591	0.0558461
232247_at	91392	ZNF502	zinc finger protein 502	0.00140737	0.0374261	5.73245	6.65634	6.6596	-1.89722	-1.00226	-1.90151	0.000758303	0.0545529	0.990857	0.99572	0.00469571	0.0611572
235579_at	9169	SCAF11	SR-related CTD-associated factor 11	0.00141515	0.037487	6.98574	7.46809	7.50436	-1.39701	-1.02546	-1.43258	0.0130852	0.163453	0.880078	0.938673	0.0139437	0.102842
235079_at	619279	ZNF704	zinc finger protein 704	0.00141351	0.0375162	3.50788	3.91121	4.86661	-1.32256	-1.93911	-2.56459	0.191385	0.487558	0.0204341	0.162318	0.000752695	0.0258991
214540_at	8348	HIST1H2BO	histone cluster 1, H2bo	0.00142441	0.0375505	5.05943	5.99406	6.31318	-1.9114	-1.24757	-2.38461	0.00915156	0.141305	0.407893	0.617772	0.00129849	0.0335672
235277_at	154810	AMOTL1	angiomotin like 1	0.00143766	0.0376817	4.17479	4.76055	4.84146	-1.50083	-1.05769	-1.58741	0.00544041	0.113706	0.795627	0.890682	0.0308464	0.151981
227423_at	123355	LRRC28	leucine rich repeat containing 28	0.00144258	0.0377563	6.22699	6.59043	6.74027	-1.28649	-1.10944	-1.42729	0.0164697	0.179343	0.301547	0.522786	0.000104726	0.0110752
241193_at	2114	ETS2	v-ets erythroblastosis virus E26 oncogene homolog 2 (avian)	0.00145758	0.0378951	4.14679	4.86145	4.91378	-1.64109	-1.03694	-1.70171	0.0060861	0.118041	0.859962	0.927294	0.0064445	0.0708532
220359_s_at	10777	ARPP21	cAMP-regulated phosphoprotein, 21kDa	0.00145315	0.0379059	3.47628	4.37643	5.2837	-1.86626	-1.8755	-3.50016	0.0462786	0.273485	0.110513	0.309829	0.00148043	0.0357205
221703_at	83990	BRIP1	BRCA1 interacting protein C-terminal helicase 1	0.00146364	0.0379083	3.26959	3.70379	4.61207	-1.35116	-1.8768	-2.53586	0.165122	0.459654	0.0567039	0.230094	0.00436331	0.0590067
237096_at	---	---	---	0.00146958	0.0380081	4.05675	4.41118	4.86987	-1.27848	-1.3743	-1.75701	0.0970324	0.37149	0.07245	0.255002	0.000497191	0.0214215
1565699_at	143279	HECTD2	HECT domain containing E3 ubiquitin protein ligase 2	0.00149026	0.0383436	2.51722	2.56433	2.99221	-1.03319	-1.34525	-1.3899	0.627113	0.816503	0.0208639	0.162939	0.010638	0.0904276
1554785_at	79780	CCDC82	coiled-coil domain containing 82	0.00149254	0.038348	3.32573	3.73165	4.30245	-1.32493	-1.48535	-1.96798	0.106414	0.38572	0.0807566	0.26742	0.00152588	0.0360379
215777_at	---	---	---	0.0014922	0.0383574	7.24537	8.18036	9.03248	-1.91188	-1.80514	-3.45123	0.0665319	0.318002	0.104755	0.302371	3.52e-05	0.00689928
223063_at	84886	C1orf198	chromosome 1 open reading frame 198	0.00149545	0.0383867	5.41048	5.8716	6.1423	-1.37661	-1.2064	-1.66074	0.0288697	0.227311	0.246759	0.468179	0.000744172	0.0258498
231863_at	54556	ING3	inhibitor of growth family, member 3	0.00151074	0.03858	7.1304	7.87717	8.3175	-1.67803	-1.35691	-2.27693	0.0223752	0.203453	0.239749	0.460991	0.00124525	0.0328591
205504_at	695	BTK	Bruton agammaglobulinemia tyrosine kinase	0.00151411	0.0386119	7.27543	7.81083	8.17323	-1.44934	-1.28557	-1.86323	0.0130403	0.163153	0.0777377	0.263193	8.99e-05	0.0102173
201150_s_at	7078	TIMP3	TIMP metallopeptidase inhibitor 3	0.00152664	0.0387327	2.82379	3.31361	3.33193	-1.40427	-1.01278	-1.42221	0.0530047	0.2896	0.943239	0.971821	7.44e-05	0.00940046
223279_s_at	55075	UACA	uveal autoantigen with coiled-coil domains and ankyrin repeats	0.00152463	0.0387536	4.36921	5.07774	5.24567	-1.63414	-1.12344	-1.83585	0.00658151	0.121816	0.575109	0.747369	0.00393457	0.0560215
226735_at	202018	TAPT1	transmembrane anterior posterior transformation 1	0.00153139	0.0387813	7.68893	8.21006	8.69883	-1.43508	-1.40325	-2.01376	0.0151454	0.173201	0.0375452	0.197212	0.000315993	0.0177929
207223_s_at	9991	PTBP3	polypyrimidine tract binding protein 3	0.00153876	0.0388958	7.48814	7.93914	8.0044	-1.36699	-1.04628	-1.43025	0.00227757	0.0814428	0.637168	0.790855	0.000962076	0.0293045
232726_at	---	---	---	0.00153956	0.0388982	3.65863	4.42653	4.74078	-1.70279	-1.24337	-2.11719	0.0163026	0.17834	0.424232	0.631669	0.00458228	0.0603993
233031_at	9839	ZEB2	zinc finger E-box binding homeobox 2	0.00154363	0.0389289	5.10673	5.69103	6.25198	-1.49931	-1.47525	-2.21185	0.0387755	0.254814	0.125369	0.329943	0.00217728	0.042852
57588_at	57419	SLC24A3	solute carrier family 24 (sodium/potassium/calcium exchanger), member 3	0.00154157	0.0389309	3.51831	4.3736	4.37435	-1.80912	-1.00052	-1.81005	0.0115133	0.154894	0.998934	0.999446	0.0917494	0.265292
230363_s_at	22876	INPP5F	inositol polyphosphate-5-phosphatase F	0.0015852	0.0395396	5.74274	5.96507	6.73259	-1.16662	-1.70234	-1.98598	0.344074	0.628773	0.00347524	0.117725	8.18e-06	0.00438628
217145_at	---	---	---	0.00159377	0.039555	4.31233	5.09983	5.51726	-1.72608	-1.33555	-2.30527	0.0400172	0.25792	0.388159	0.600985	0.00524097	0.0642488
209095_at	1738	DLD	dihydrolipoamide dehydrogenase	0.00159293	0.039588	8.18633	8.75259	8.85009	-1.48068	-1.06992	-1.5842	0.0096666	0.145318	0.637364	0.79099	0.000327003	0.0181144
237241_at	1894	ECT2	epithelial cell transforming sequence 2 oncogene	0.0016022	0.0396024	3.73083	4.36075	4.81416	-1.54749	-1.36927	-2.11893	0.0310035	0.234035	0.154857	0.366164	0.000435828	0.0204716
213050_at	23242	COBL	cordon-bleu WH2 repeat protein	0.00161191	0.0396986	3.84159	4.15765	4.62269	-1.24493	-1.38036	-1.71845	0.0923402	0.363373	0.102837	0.299664	0.006137	0.069298
241376_at	---	---	---	0.00161712	0.0397197	3.39066	3.87695	3.91963	-1.40083	-1.03003	-1.44289	0.00581972	0.116256	0.840263	0.916152	0.00999788	0.0879681
236409_at	---	---	---	0.00162302	0.0397575	4.86744	5.76716	5.7887	-1.86571	-1.01504	-1.89378	0.0163314	0.178512	0.962363	0.98181	0.0159965	0.110083
225962_at	84937	ZNRF1	zinc and ring finger 1, E3 ubiquitin protein ligase	0.00162093	0.0397596	3.21522	3.44182	3.80947	-1.17007	-1.29024	-1.50968	0.0555144	0.294399	0.065663	0.244243	0.00651947	0.0712619
209445_x_at	55744	COA1	cytochrome c oxidase assembly factor 1 homolog (S. cerevisiae)	0.00166774	0.0403826	7.47983	7.95876	8.0184	-1.39371	-1.04221	-1.45254	0.0155971	0.175179	0.777881	0.88057	0.00230194	0.0437768
201615_x_at	800	CALD1	caldesmon 1	0.00166769	0.0403991	5.96777	6.49146	6.65235	-1.43762	-1.11798	-1.60724	0.00589372	0.116627	0.658491	0.805076	0.0630052	0.217119
209735_at	9429	ABCG2	ATP-binding cassette, sub-family G (WHITE), member 2	0.00169131	0.0406294	4.29294	4.96221	5.31716	-1.59027	-1.27894	-2.03387	0.0331158	0.241317	0.282331	0.504129	0.000347199	0.018502
220423_at	26279	PLA2G2D	phospholipase A2, group IID	0.00172875	0.0407061	4.57497	5.15551	5.29399	-1.49541	-1.10075	-1.64607	0.00188538	0.0760201	0.57931	0.75003	0.0107215	0.0906588
202016_at	4232	MEST	mesoderm specific transcript	0.0017128	0.0407341	5.75849	6.59845	7.48658	-1.79	-1.85078	-3.3129	0.0395483	0.256928	0.0303706	0.183624	4.65e-05	0.00765934
229808_at	10036	CHAF1A	chromatin assembly factor 1, subunit A (p150)	0.00171197	0.0407674	4.27646	4.74091	5.081	-1.37979	-1.26583	-1.74658	0.0292908	0.228358	0.229898	0.450316	0.00465065	0.0608311
208696_at	22948	CCT5	chaperonin containing TCP1, subunit 5 (epsilon)	0.00171179	0.0407808	9.38126	9.66453	10.1399	-1.21695	-1.39031	-1.69194	0.160227	0.453767	0.0470733	0.21446	0.000292468	0.0173812
209994_s_at	---	---	---	0.00173768	0.0408284	6.18784	7.18118	7.92586	-1.99079	-1.6756	-3.33577	0.0129505	0.162775	0.0262653	0.175107	1.22e-05	0.00499701
203397_s_at	2591	GALNT3	UDP-N-acetyl-alpha-D-galactosamine:polypeptide N-acetylgalactosaminyltransferase 3 (GalNAc-T3)	0.00175691	0.0409632	6.53216	7.18763	7.41834	-1.57512	-1.17342	-1.84828	0.0021903	0.0807515	0.291399	0.513347	0.00123943	0.0328482
236189_at	57182	ANKRD50	ankyrin repeat domain 50	0.00175668	0.0409755	4.45855	5.07773	5.28472	-1.53601	-1.15427	-1.77297	0.00775329	0.132142	0.572523	0.745533	0.0272084	0.143136
231547_at	84614	ZBTB37	zinc finger and BTB domain containing 37	0.0017662	0.0410051	5.30672	5.68085	5.89164	-1.29606	-1.15732	-1.49996	0.0248267	0.21373	0.280698	0.502526	0.00195901	0.0405102
211868_x_at	---	---	---	0.00176433	0.0410139	7.21934	8.04946	8.14894	-1.77783	-1.07139	-1.90474	0.00543864	0.113712	0.710213	0.838518	0.000350045	0.0185453
238424_at	161823	ADAL	adenosine deaminase-like	0.00177365	0.0410909	5.30295	5.71692	5.97415	-1.33235	-1.19518	-1.5924	0.0105098	0.149837	0.0859985	0.275549	0.00010334	0.0110786
1563468_at	---	---	---	0.00177941	0.0411372	3.02883	3.11687	3.65668	-1.06292	-1.45378	-1.54525	0.548342	0.768694	0.0169062	0.154521	0.00338973	0.0520599
230071_at	55752	SEPT11	septin 11	0.0018071	0.0415662	4.06639	4.54528	4.92944	-1.39367	-1.3051	-1.81888	0.0248948	0.21398	0.147875	0.357953	0.00200334	0.0411314
224507_s_at	84815	MGC12916	uncharacterized protein MGC12916	0.00181209	0.0416286	4.64478	4.98695	5.72328	-1.26766	-1.66594	-2.11185	0.17435	0.469238	0.0400827	0.202076	0.00233009	0.0439303
235425_at	151246	SGOL2	shugoshin-like 2 (S. pombe)	0.00182685	0.0418271	6.47103	6.91356	7.81295	-1.35899	-1.86527	-2.53489	0.12689	0.414613	0.00749188	0.129585	0.000112748	0.0114369
229272_at	23360	FNBP4	formin binding protein 4	0.00183761	0.0419856	7.14514	7.622	7.95258	-1.39171	-1.25752	-1.7501	0.0628198	0.310185	0.317774	0.537854	0.0055604	0.0661333
213069_at	57493	HEG1	HEG homolog 1 (zebrafish)	0.00184632	0.0420965	5.23104	5.88187	6.26615	-1.57007	-1.30521	-2.04928	0.0343408	0.2447	0.217342	0.437027	0.000144293	0.0130185
200777_s_at	9689	BZW1	basic leucine zipper and W2 domains 1	0.00184789	0.0421147	9.02472	9.52486	9.61714	-1.41435	-1.06605	-1.50777	0.015913	0.17673	0.640934	0.793314	0.000226581	0.0156418
201573_s_at	2107	ETF1	eukaryotic translation termination factor 1	0.00185407	0.0422029	7.98515	8.53576	8.56177	-1.46471	-1.01819	-1.49135	0.007306	0.128815	0.924052	0.961839	0.0252867	0.137979
220885_s_at	55835	CENPJ	centromere protein J	0.00185631	0.0422362	6.39012	6.40116	7.39761	-1.00768	-1.99509	-2.01041	0.961084	0.984289	0.00162914	0.109967	0.000586943	0.0231872
210743_s_at	8556	CDC14A	cell division cycle 14A	0.00186047	0.0422431	5.35212	5.71505	6.47319	-1.28604	-1.69131	-2.17508	0.209348	0.50725	0.0139105	0.148488	6.91e-06	0.00414945
220466_at	80071	CCDC15	coiled-coil domain containing 15	0.0018676	0.042247	4.89104	5.44002	5.7882	-1.46305	-1.27296	-1.8624	0.0325904	0.239211	0.222035	0.441977	0.000795223	0.0266088
225355_at	54492	NEURL1B	neuralized homolog 1B (Drosophila)	0.00187749	0.0423132	4.86036	5.33634	5.85811	-1.39086	-1.43572	-1.99688	0.0709867	0.326508	0.138699	0.347272	0.00336207	0.0518976
223125_s_at	81563	C1orf21	chromosome 1 open reading frame 21	0.00188478	0.0423727	4.9365	5.60546	5.7071	-1.58993	-1.073	-1.70599	0.00687818	0.12436	0.666263	0.810176	0.000706336	0.0252411
216846_at	---	---	---	0.00188143	0.0423845	4.23012	5.04844	5.13554	-1.76335	-1.06223	-1.87309	0.0157911	0.175984	0.810841	0.899244	0.00289543	0.048501
239177_at	126298	IRGQ	immunity-related GTPase family, Q	0.00189111	0.0424626	3.52219	3.8209	4.26376	-1.23004	-1.35929	-1.67198	0.133918	0.422577	0.171362	0.385564	0.0160192	0.11017
216897_s_at	199870	FAM76A	family with sequence similarity 76, member A	0.00193159	0.0430007	5.65969	5.91551	6.11325	-1.19401	-1.1469	-1.36942	0.0262277	0.218531	0.184381	0.400757	0.00332455	0.0517127
204040_at	9781	RNF144A	ring finger protein 144A	0.00193967	0.0430054	4.58147	5.09827	5.41585	-1.43078	-1.24623	-1.78309	0.0204975	0.195279	0.303848	0.52486	0.00806746	0.0787377
203130_s_at	3800	KIF5C	kinesin family member 5C	0.00193912	0.0430108	5.23507	5.72658	6.22494	-1.40591	-1.41261	-1.98599	0.0121162	0.158709	0.0921733	0.284561	0.00455733	0.0602593
214085_x_at	11010	GLIPR1	GLI pathogenesis-related 1	0.0019384	0.0430296	9.44985	9.97489	10.1115	-1.43897	-1.09935	-1.58193	0.00061018	0.0504714	0.324388	0.544163	0.00105082	0.0305929
244181_at	---	---	---	0.00193617	0.0430326	4.8173	5.61151	6.05149	-1.73413	-1.35659	-2.35249	0.0356138	0.247482	0.333641	0.552548	0.00303326	0.0495203
204628_s_at	3690	ITGB3	integrin, beta 3 (platelet glycoprotein IIIa, antigen CD61)	0.00195428	0.0431719	5.42731	6.33217	6.43409	-1.87236	-1.0732	-2.00941	0.00761699	0.130921	0.872136	0.934157	0.0998745	0.27719
219738_s_at	5101	PCDH9	protocadherin 9	0.00197952	0.0433095	4.8066	5.55637	6.02159	-1.68151	-1.38053	-2.32139	0.0100697	0.147248	0.130354	0.33647	0.000625754	0.0239085
1564684_at	10385	BTN2A2	butyrophilin, subfamily 2, member A2	0.00198925	0.0434181	3.92772	4.07481	4.95304	-1.10733	-1.83812	-2.03541	0.495851	0.736863	0.00783411	0.131028	0.0020015	0.0411089
241365_at	6304	SATB1	SATB homeobox 1	0.0019971	0.0434507	3.97133	4.65715	5.63553	-1.60862	-1.97025	-3.16938	0.0926104	0.363886	0.0275067	0.177959	8.44e-05	0.00994138
205872_x_at	9659	PDE4DIP	phosphodiesterase 4D interacting protein	0.00204852	0.0438368	5.60867	6.07825	6.11617	-1.38471	-1.02663	-1.42159	0.0181972	0.185449	0.843786	0.917743	0.000386968	0.0193573
235149_at	283209	PGM2L1	phosphoglucomutase 2-like 1	0.0020371	0.0438672	4.4335	4.92052	5.08818	-1.40154	-1.12323	-1.57426	0.0103662	0.149073	0.320252	0.540341	9.66e-05	0.0106749
235574_at	115361	GBP4	guanylate binding protein 4	0.00205517	0.0438761	5.77589	6.08324	6.87901	-1.23744	-1.736	-2.14819	0.117606	0.401454	0.00136122	0.110917	0.000227722	0.0156613
201718_s_at	2037	EPB41L2	erythrocyte membrane protein band 4.1-like 2	0.00203893	0.0438892	6.19005	6.92227	7.34735	-1.66119	-1.34264	-2.23039	0.0201017	0.193565	0.151252	0.361739	7.54e-05	0.00945229
205023_at	5888	RAD51	RAD51 homolog (S. cerevisiae)	0.00207758	0.0440619	4.27152	4.45298	5.21959	-1.13402	-1.70127	-1.92929	0.393167	0.666308	0.0259887	0.174712	0.00533171	0.0647083
202951_at	11329	STK38	serine/threonine kinase 38	0.00208076	0.0440951	8.00663	8.41744	8.94114	-1.32943	-1.43764	-1.91124	0.0875866	0.356203	0.0237863	0.170403	2.64e-06	0.00289
211634_x_at	---	---	---	0.00210301	0.0443604	8.72504	9.66468	10.0621	-1.91806	-1.31717	-2.5264	0.0177572	0.184297	0.265364	0.487051	4.13e-05	0.00724519
244115_at	84668	FAM126A	family with sequence similarity 126, member A	0.00210836	0.0443706	4.57084	4.9865	5.45438	-1.33391	-1.38308	-1.8449	0.0675457	0.320384	0.142553	0.351751	0.00511672	0.0637259
226733_at	5208	PFKFB2	6-phosphofructo-2-kinase/fructose-2,6-biphosphatase 2	0.00210796	0.0443792	4.77383	5.56398	5.87131	-1.72925	-1.23742	-2.1398	0.0113655	0.154387	0.302929	0.524034	0.000304443	0.017577
234477_at	---	---	---	0.00212717	0.0446805	5.78539	6.72974	7.07623	-1.92433	-1.27146	-2.4467	0.0239322	0.210437	0.448264	0.651346	0.00155398	0.0362939
237158_s_at	10198	MPHOSPH9	M-phase phosphoprotein 9	0.00213884	0.0448738	6.31443	6.55286	7.128	-1.17971	-1.48983	-1.75756	0.214375	0.512234	0.0456742	0.212278	0.00407427	0.0570743
1555137_a_at	55785	FGD6	FYVE, RhoGEF and PH domain containing 6	0.00214027	0.0448866	2.66969	3.27741	3.30204	-1.52385	-1.01722	-1.55009	0.0187256	0.187926	0.937001	0.968477	0.0151564	0.106898
206414_s_at	8853	ASAP2	ArfGAP with SH3 domain, ankyrin repeat and PH domain 2	0.00215472	0.0450858	3.56286	4.28459	4.75363	-1.64916	-1.38419	-2.28275	0.0616952	0.307941	0.360438	0.577155	0.00870029	0.0816492
207971_s_at	23177	CEP68	centrosomal protein 68kDa	0.00215944	0.0450983	5.94648	6.11908	6.66994	-1.12708	-1.46496	-1.65113	0.284062	0.578504	0.0143277	0.149298	0.00124112	0.0328611
237264_at	---	---	---	0.00216228	0.0451232	5.04712	5.34175	5.50405	-1.22657	-1.11907	-1.37261	0.0410719	0.260541	0.359001	0.575917	0.00414461	0.0574414
212677_s_at	23177	CEP68	centrosomal protein 68kDa	0.00219536	0.0452096	6.33022	6.55144	7.28118	-1.16572	-1.65834	-1.93316	0.399389	0.670677	0.0154044	0.151644	3.76e-05	0.00694696
238075_at	1111	CHEK1	checkpoint kinase 1	0.00219	0.0452697	4.81687	5.37383	6.15195	-1.47117	-1.71489	-2.5229	0.0757817	0.335441	0.0274774	0.177895	0.000205824	0.0152279
220315_at	57097	PARP11	poly (ADP-ribose) polymerase family, member 11	0.00218127	0.0452776	5.31831	5.83274	5.84922	-1.42843	-1.01149	-1.44484	0.00267689	0.0868084	0.944026	0.972284	0.0277135	0.14457
1556039_s_at	54328	GPR173	G protein-coupled receptor 173	0.00221222	0.0452838	2.85079	3.19178	3.23329	-1.26662	-1.02919	-1.3036	0.0289255	0.227293	0.823457	0.906378	0.0106563	0.0904567
221976_s_at	50810	HDGFRP3	hepatoma-derived growth factor, related protein 3	0.00221048	0.0452991	3.49707	4.14797	4.3377	-1.57015	-1.14055	-1.79084	0.00303707	0.0903439	0.465069	0.664757	0.00491103	0.0625461
223533_at	84230	LRRC8C	leucine rich repeat containing 8 family, member C	0.00220759	0.0453077	6.76489	7.34298	7.34331	-1.49287	-1.00023	-1.49321	0.000635512	0.050725	0.998203	0.999245	0.00202663	0.0413456
212282_at	27346	TMEM97	transmembrane protein 97	0.00225662	0.0455616	6.55683	7.14332	7.61396	-1.50159	-1.38572	-2.08078	0.0274205	0.222998	0.075987	0.260492	0.000133494	0.0125841
224818_at	6272	SORT1	sortilin 1	0.00226098	0.045616	6.13702	6.96453	7.19497	-1.77461	-1.17319	-2.08196	0.0156664	0.175668	0.46169	0.662179	0.000103874	0.0110924
231582_at	222256	CDHR3	cadherin-related family member 3	0.00226824	0.0456612	3.04553	3.40185	3.71373	-1.28016	-1.24132	-1.58909	0.043611	0.266566	0.148661	0.358712	0.00183257	0.0392309
211635_x_at	---	---	---	0.00227995	0.0456784	8.30273	9.11482	9.43395	-1.75575	-1.24758	-2.19043	0.0148513	0.171778	0.281838	0.503694	5.85e-05	0.00843879
204827_s_at	899	CCNF	cyclin F	0.00228753	0.0456796	5.00763	5.29392	6.09673	-1.2195	-1.7445	-2.12742	0.154534	0.44733	0.0339577	0.191031	0.00851154	0.0807791
211967_at	114908	TMEM123	transmembrane protein 123	0.0022736	0.045685	10.0681	10.526	10.7748	-1.37355	-1.18819	-1.63204	0.020524	0.195462	0.174768	0.389795	6.91e-05	0.00914237
235860_at	---	---	---	0.0022732	0.0456939	3.25701	3.39221	3.99527	-1.09825	-1.51893	-1.66816	0.344503	0.62901	0.00393399	0.119694	0.00101771	0.0302081
214787_at	10260	DENND4A	DENN/MADD domain containing 4A	0.00229501	0.0456954	6.00202	6.19779	6.88775	-1.14534	-1.61324	-1.8477	0.375775	0.653483	0.00968996	0.134603	0.000146217	0.0131271
1555039_a_at	10257	ABCC4	ATP-binding cassette, sub-family C (CFTR/MRP), member 4	0.0022826	0.0456979	3.88159	4.30286	4.76899	-1.3391	-1.3814	-1.84984	0.109075	0.389783	0.117678	0.319322	0.000372602	0.018986
202157_s_at	10659	CELF2	CUGBP, Elav-like family member 2	0.00229743	0.0457103	10.6047	10.8364	11.0404	-1.17418	-1.1519	-1.35254	0.0220413	0.201895	0.182429	0.398622	0.00848478	0.0806511
1558000_at	84159	ARID5B	AT rich interactive domain 5B (MRF1-like)	0.00232788	0.0458489	5.87097	6.29628	6.67456	-1.34286	-1.29979	-1.74543	0.0154246	0.174208	0.0549485	0.227083	0.000672958	0.0246774
239764_at	100996539	ITPR1-AS1	ITPR1 antisense RNA 1 (head to head)	0.00234348	0.0460402	2.86476	3.20442	3.25737	-1.26546	-1.03738	-1.31276	0.0112903	0.15394	0.819051	0.903839	0.076419	0.240237
238670_at	56852	RAD18	RAD18 homolog (S. cerevisiae)	0.00236224	0.0462923	5.7568	5.90951	6.3907	-1.11165	-1.39589	-1.55175	0.232688	0.531067	0.00303753	0.115091	0.000268589	0.0167256
212599_at	26053	AUTS2	autism susceptibility candidate 2	0.00236805	0.0463398	5.99381	6.80527	7.71758	-1.75499	-1.88205	-3.30299	0.0459161	0.272639	0.0507718	0.221068	0.000515095	0.0217978
1568812_at	100507140	LOC100507140	uncharacterized LOC100507140	0.00238018	0.0464276	3.6883	4.16929	4.61799	-1.3957	-1.36481	-1.90486	0.0787794	0.341034	0.172692	0.387392	0.00156816	0.0364072
240974_at	100506851	LOC100506851	uncharacterized LOC100506851	0.00240686	0.0465494	4.02824	4.54976	4.9757	-1.43546	-1.34345	-1.92847	0.0575701	0.298837	0.138708	0.347279	0.000170215	0.0140794
226255_at	10009	ZBTB33	zinc finger and BTB domain containing 33	0.00240524	0.0465675	8.79933	9.21903	9.41131	-1.33766	-1.14257	-1.52836	0.0139745	0.16763	0.204461	0.422978	6.99e-05	0.00912482
225731_at	57182	ANKRD50	ankyrin repeat domain 50	0.00239823	0.0465802	4.74521	5.7269	6.55127	-1.97478	-1.77077	-3.49687	0.0463481	0.273511	0.106527	0.304622	0.00016485	0.013974
235841_at	---	---	---	0.00240425	0.0465979	3.62401	4.31233	4.84833	-1.6114	-1.44995	-2.33644	0.0206271	0.196001	0.141203	0.350173	0.00208612	0.0419797
238483_at	23635	SSBP2	single-stranded DNA binding protein 2	0.00242091	0.0467385	3.29927	3.81705	4.5587	-1.43175	-1.67209	-2.39401	0.0873209	0.355811	0.0449498	0.210775	0.000746111	0.0258515
235593_at	9839	ZEB2	zinc finger E-box binding homeobox 2	0.00244914	0.0469519	6.28803	6.99657	7.44595	-1.63415	-1.36546	-2.23135	0.0141772	0.168618	0.118191	0.319841	0.000333933	0.0182944
226459_at	118788	PIK3AP1	phosphoinositide-3-kinase adaptor protein 1	0.00249623	0.0471114	10.154	10.2395	10.8373	-1.06103	-1.51343	-1.60579	0.564895	0.778407	0.00164334	0.109706	0.000206083	0.0151854
242976_at	---	---	---	0.00248808	0.04712	3.8246	4.40347	5.26191	-1.49368	-1.81308	-2.70816	0.0428831	0.26502	0.0842459	0.272973	0.00930722	0.0844882
213674_x_at	---	---	---	0.00249181	0.0471417	9.23236	9.83057	10.2753	-1.51384	-1.36107	-2.06045	0.0183082	0.185921	0.155823	0.367193	0.0024601	0.0450908
234262_at	---	---	---	0.00252707	0.0473014	5.35352	5.98628	6.67765	-1.55053	-1.61482	-2.50383	0.0426488	0.264679	0.143576	0.353079	0.00787892	0.0778284
231065_at	5147	PDE6D	phosphodiesterase 6D, cGMP-specific, rod, delta	0.00253607	0.047324	4.2577	4.74695	4.87365	-1.40371	-1.0918	-1.53257	0.012947	0.162881	0.607408	0.769819	0.0100604	0.088305
206290_s_at	6000	RGS7	regulator of G-protein signaling 7	0.00253591	0.0473373	2.34637	3.00639	3.02485	-1.58011	-1.01288	-1.60045	0.0147119	0.171143	0.959656	0.980403	0.0366836	0.165635
230650_at	---	---	---	0.00254761	0.04741	2.90696	3.58075	3.71151	-1.59525	-1.09487	-1.74659	0.0196485	0.191665	0.70418	0.834928	0.00854759	0.0809246
203087_s_at	3796	KIF2A	kinesin heavy chain member 2A	0.0025662	0.0476102	7.78282	8.17373	8.69187	-1.31123	-1.43211	-1.87782	0.126206	0.413713	0.0701252	0.251251	0.000210914	0.0152536
227165_at	221150	SKA3	spindle and kinetochore associated complex subunit 3	0.00257009	0.0476338	5.69195	6.07014	6.75893	-1.29971	-1.61193	-2.09503	0.0827108	0.348077	0.0144854	0.149545	0.000779856	0.0263853
203086_at	3796	KIF2A	kinesin heavy chain member 2A	0.00257176	0.0476486	6.30123	6.7863	7.03891	-1.39966	-1.19136	-1.66749	0.0176045	0.183829	0.389486	0.602136	0.0136755	0.10184
217276_x_at	253190	SERHL2	serine hydrolase-like 2	0.00259427	0.0478548	5.86215	6.33288	6.83457	-1.38582	-1.41587	-1.96214	0.0552006	0.293675	0.110329	0.309662	0.00230026	0.0437754
238532_at	8110	DPF3	D4, zinc and double PHD fingers, family 3	0.0026077	0.0479246	4.9764	5.66669	6.26661	-1.6136	-1.51563	-2.44563	0.0342367	0.244468	0.048831	0.217502	3.24e-05	0.00673954
1554256_a_at	80003	PCNXL2	pecanex-like 2 (Drosophila)	0.00261545	0.0479864	4.54835	5.3016	5.40421	-1.68559	-1.07372	-1.80985	0.00343374	0.0943417	0.694458	0.828467	0.00287275	0.0484031
244599_at	---	---	---	0.00262881	0.0480703	6.78547	7.10349	7.94969	-1.24661	-1.79777	-2.24112	0.13793	0.427199	0.0159631	0.152478	0.00335624	0.0519249
235650_at	222256	CDHR3	cadherin-related family member 3	0.00263094	0.0480932	4.82397	5.31005	6.29245	-1.40063	-1.97575	-2.7673	0.141881	0.431852	0.0280131	0.178344	0.0014673	0.0355449
233971_at	---	---	---	0.0026416	0.0482075	5.62754	6.08397	6.23859	-1.37214	-1.11313	-1.52737	0.00554261	0.114528	0.409729	0.619232	0.00362781	0.0536808
1553244_at	2187	FANCB	Fanconi anemia, complementation group B	0.00265285	0.0483	3.43891	3.76554	4.13347	-1.25408	-1.2905	-1.61838	0.0409688	0.260522	0.089744	0.28127	0.00309022	0.0499284
209620_s_at	22	ABCB7	ATP-binding cassette, sub-family B (MDR/TAP), member 7	0.00265379	0.0483009	8.43703	8.73295	8.84707	-1.22767	-1.08231	-1.32872	0.00641252	0.121358	0.313575	0.53427	0.00149557	0.0358327
223569_at	84513	PPAPDC1B	phosphatidic acid phosphatase type 2 domain containing 1B	0.00265202	0.0483009	7.19999	8.04355	8.40646	-1.79447	-1.28602	-2.30772	0.0176125	0.183807	0.273805	0.495968	0.000153904	0.0134635
204240_s_at	10592	SMC2	structural maintenance of chromosomes 2	0.0026638	0.0483704	6.52467	6.74459	7.64285	-1.16467	-1.86381	-2.17073	0.448499	0.704627	0.0108503	0.139618	0.000189364	0.0147276
240652_at	---	---	---	0.00268384	0.0485248	6.45706	7.1793	7.47495	-1.64974	-1.22744	-2.02495	0.015545	0.174953	0.395779	0.607263	0.00361221	0.0535224
238983_at	79730	NSUN7	NOP2/Sun domain family, member 7	0.00268968	0.0485661	3.20926	3.80461	4.45575	-1.51084	-1.57041	-2.37263	0.0824938	0.347833	0.052428	0.223736	1.12e-05	0.00483071
235828_at	153768	PRELID2	PRELI domain containing 2	0.00271564	0.0487291	4.76478	5.10671	5.43658	-1.26745	-1.2569	-1.59305	0.0481352	0.277937	0.0640857	0.241848	0.000139932	0.0129675
211626_x_at	2078	ERG	v-ets erythroblastosis virus E26 oncogene homolog (avian)	0.00270499	0.0487299	4.32652	4.64816	5.37635	-1.24976	-1.65656	-2.07029	0.124242	0.410574	0.00213813	0.109153	0.000104797	0.0110614
224771_at	89796	NAV1	neuron navigator 1	0.00271448	0.0487564	5.53906	6.2888	6.63831	-1.68149	-1.27413	-2.14243	0.0345127	0.245126	0.436062	0.641371	0.00757742	0.076523
241462_at	---	---	---	0.00275353	0.0491349	3.35159	3.89272	4.0924	-1.45511	-1.14845	-1.67111	0.00781082	0.132791	0.333834	0.552733	0.00118047	0.0321265
211881_x_at	28831	IGLJ3	immunoglobulin lambda joining 3	0.00277266	0.0493635	8.93394	9.76161	10.1145	-1.77481	-1.27711	-2.26663	0.0289017	0.227367	0.332095	0.551057	0.000127217	0.0121814
227584_at	89796	NAV1	neuron navigator 1	0.00281138	0.0498256	5.69922	5.98243	6.6515	-1.2169	-1.59005	-1.93493	0.270803	0.565271	0.036682	0.195438	0.000692042	0.0249587
218806_s_at	10451	VAV3	vav 3 guanine nucleotide exchange factor	0.00282274	0.04993	6.70743	7.19568	7.69555	-1.40274	-1.41409	-1.98361	0.0423252	0.263989	0.034547	0.192289	6.93e-05	0.00915483
228121_at	7042	TGFB2	transforming growth factor, beta 2	0.00282882	0.049989	2.88999	3.22828	3.23142	-1.26425	-1.00218	-1.26701	0.014168	0.168619	0.983335	0.992062	0.0070939	0.0741179
241453_at	5747	PTK2	protein tyrosine kinase 2	0.00282992	0.0499921	2.79202	3.46563	3.60507	-1.59506	-1.10148	-1.75692	0.0233812	0.207865	0.700407	0.832513	0.0108199	0.0909277

## Sheet: funct clust pattern 2
Annotation Cluster 1	Enrichment Score: 4.437028583270661
Category	Term	Count	%	PValue	Genes	List Total	Pop Hits	Pop Total	Fold Enrichment	Bonferroni	Benjamini	FDR
SP_PIR_KEYWORDS	cytoskeleton	35	9.30851	4.30457e-08	ENAH, CDC14A, CALD1, CEP78, AKAP12, CHEK1, ITGB3, TRIB2, MACF1, ANK3, SKA3, FGD6, KIF2A, CKAP2, MYO3A, ACTN1, CENPE, PDE4D, CENPJ, SEPT11, CABYR, EPB41L2, PPP1R9A, UACA, NAV1, SPAG5, LCA5, CEP68, MAP2, FRMD4B, DSP, SYNM, PDE4DIP, MAPRE1, ADD2	361	636	19235	2.93222	1.45063e-05	7.25317e-06	5.85413e-05
GOTERM_CC_FAT	GO:0005856~cytoskeleton	50	13.2979	1.09956e-05	ENAH, CDC14A, CEP78, TTK, ANK3, TUBB1, TOP2A, ASPM, KIF2A, MYO3A, KIF5C, ACTN1, PDE4D, DAPK1, EPB41L2, ARHGAP32, NAV1, SPAG5, LCA5, FRMD4B, DSP, PDE4DIP, MAPRE1, ADD2, CALD1, AKAP12, CHEK1, TRIB2, PTK2, MACF1, BUB1, SKA3, FGD6, CKAP2, MYO1B, MAP1A, CENPE, DPYSL2, CENPJ, GAS7, ITPR1, CABYR, SEPT11, PPP1R9A, UACA, CEP68, MAP2, MAP4, SYNM, KATNAL1	244	1381	12782	1.89664	0.00370965	0.00185655	0.0149595
GOTERM_CC_FAT	GO:0015630~microtubule cytoskeleton	26	6.91489	4.73032e-05	CDC14A, CEP78, TTK, CHEK1, MACF1, BUB1, SKA3, TUBB1, TOP2A, ASPM, KIF2A, CKAP2, MAP1A, KIF5C, CENPE, PDE4D, CENPJ, NAV1, SPAG5, LCA5, CEP68, MAP2, MAP4, PDE4DIP, MAPRE1, KATNAL1	244	549	12782	2.4809	0.0158617	0.00398923	0.0643407
GOTERM_CC_FAT	GO:0043232~intracellular non-membrane-bounded organelle	75	19.9468	0.000102404	ZBTB33, ENAH, CDC14A, CEP78, TTK, CTCF, HIST1H2BO, ANK3, FANCI, H2AFY, TUBB1, TOP2A, ASPM, KIF2A, MYO3A, HIST1H1B, SGOL2, KIF5C, LEF1, ACTN1, PDE4D, LIG4, MCM4, DAPK1, RAD51, EPB41L2, ARHGAP32, NAV1, LCA5, SPAG5, LRP12, FRMD4B, DSP, RAD18, PDE4DIP, MAPRE1, ADD2, CALD1, AKAP12, CHEK1, TRIB2, PTK2, MACF1, HJURP, BUB1, SKA3, DNMT3B, FGD6, TERF2, CHD3, CKAP2, ADARB1, MKI67, MYO1B, MAP1A, CASC5, CENPE…	244	2596	12782	1.51344	0.0340221	0.00689897	0.13924
GOTERM_CC_FAT	GO:0043228~non-membrane-bounded organelle	75	19.9468	0.000102404	ZBTB33, ENAH, CDC14A, CEP78, TTK, CTCF, HIST1H2BO, ANK3, FANCI, H2AFY, TUBB1, TOP2A, ASPM, KIF2A, MYO3A, HIST1H1B, SGOL2, KIF5C, LEF1, ACTN1, PDE4D, LIG4, MCM4, DAPK1, RAD51, EPB41L2, ARHGAP32, NAV1, LCA5, SPAG5, LRP12, FRMD4B, DSP, RAD18, PDE4DIP, MAPRE1, ADD2, CALD1, AKAP12, CHEK1, TRIB2, PTK2, MACF1, HJURP, BUB1, SKA3, DNMT3B, FGD6, TERF2, CHD3, CKAP2, ADARB1, MKI67, MYO1B, MAP1A, CASC5, CENPE…	244	2596	12782	1.51344	0.0340221	0.00689897	0.13924
GOTERM_CC_FAT	GO:0044430~cytoskeletal part	36	9.57447	0.00012165	CDC14A, CALD1, CEP78, TTK, CHEK1, BUB1, SKA3, TUBB1, TOP2A, ASPM, KIF2A, CKAP2, MYO3A, MYO1B, MAP1A, KIF5C, PDE4D, CENPE, CENPJ, GAS7, SEPT11, ITPR1, EPB41L2, PPP1R9A, ARHGAP32, NAV1, LCA5, SPAG5, CEP68, MAP2, MAP4, SYNM, PDE4DIP, MAPRE1, KATNAL1, ADD2	244	952	12782	1.98095	0.0402864	0.00682996	0.165389
SP_PIR_KEYWORDS	cytoplasm	84	22.3404	0.003055	FHIT, ZBTB33, ENAH, STK38, CDC14A, DZIP3, F13A1, MRVI1, CEP78, BTK, AKR1C3, SPRY1, ANK3, GUCY1A3, PIK3AP1, CRY1, TOP2A, ASPM, KIF2A, FMNL2, MYO3A, MAGOH, ACTN1, PDE4D, NUDT11, DAPK1, EPB41L2, SPAG9, ARHGAP32, SERHL2, SERPINB6, NAV1, LCA5, SPAG5, FRMD4B, DSP, CELF2, CDCA7L, PDE4DIP, GUCY1B3, MAPRE1, CA2, CSNK1G3, GBP4, KPNA3, EIF5A2, ADD2, CAMTA1, REPS2, ARPP21, CALD1, EGLN3, AKAP12, ASAP2, CHEK1,…	361	3332	19235	1.34326	0.643389	0.0762521	4.07571
Annotation Cluster 2	Enrichment Score: 2.7800628353382475
Category	Term	Count	%	PValue	Genes	List Total	Pop Hits	Pop Total	Fold Enrichment	Bonferroni	Benjamini	FDR
GOTERM_CC_FAT	GO:0015630~microtubule cytoskeleton	26	6.91489	4.73032e-05	CDC14A, CEP78, TTK, CHEK1, MACF1, BUB1, SKA3, TUBB1, TOP2A, ASPM, KIF2A, CKAP2, MAP1A, KIF5C, CENPE, PDE4D, CENPJ, NAV1, SPAG5, LCA5, CEP68, MAP2, MAP4, PDE4DIP, MAPRE1, KATNAL1	244	549	12782	2.4809	0.0158617	0.00398923	0.0643407
GOTERM_CC_FAT	GO:0005815~microtubule organizing center	12	3.19149	0.0090746	CDC14A, LCA5, CEP68, CEP78, BUB1, PDE4DIP, PDE4D, CHEK1, MAPRE1, CENPJ, TOP2A, KIF2A	244	253	12782	2.48468	0.954097	0.120484	11.6648
GOTERM_CC_FAT	GO:0005813~centrosome	11	2.92553	0.0106437	CDC14A, LCA5, CEP68, CEP78, PDE4DIP, PDE4D, CHEK1, MAPRE1, CENPJ, TOP2A, KIF2A	244	224	12782	2.57249	0.973133	0.121179	13.5491
Annotation Cluster 3	Enrichment Score: 2.7224970227446668
Category	Term	Count	%	PValue	Genes	List Total	Pop Hits	Pop Total	Fold Enrichment	Bonferroni	Benjamini	FDR
SP_PIR_KEYWORDS	nucleotide-binding	57	15.1596	1.73338e-05	STK38, TTK, BTK, AAK1, GUCY1A3, TUBB1, CRY1, TOP2A, NT5E, KIF2A, CIITA, RAP2A, MYO3A, KIAA1804, KIF5C, LIG4, MCM4, DAPK1, RAD51, PRKCQ, ADK, PDE5A, BMP2K, EFTUD1, GUCY1B3, CSNK1G3, GBP4, GNAI3, PFKFB2, CHEK1, KARS, IGF1R, PTK2, DDX3X, BUB1, RHOBTB1, RHOBTB3, CHD3, MKI67, MYO1B, BRIP1, ABCB1, CENPE, ABCB7, SMC2, SEPT11, RIMKLB, ABCB4, ABCG2, NRAS, CCT5, FYN, ABCC4, KATNAL1, MYLK, CLCN4, ATP8A1	361	1686	19235	1.80137	0.00582451	0.00145932	0.0235711
UP_SEQ_FEATURE	nucleotide phosphate-binding region:ATP	36	9.57447	0.000154554	STK38, PFKFB2, TTK, CHEK1, KARS, BTK, IGF1R, PTK2, DDX3X, AAK1, BUB1, TOP2A, CHD3, KIF2A, CIITA, MKI67, MYO3A, KIAA1804, KIF5C, BRIP1, CENPE, ABCB7, SMC2, MCM4, RIMKLB, ABCG2, RAD51, DAPK1, PRKCQ, FYN, BMP2K, CSNK1G3, KATNAL1, CLCN4, MYLK, ATP8A1	361	962	19113	1.98129	0.179503	0.0638207	0.251572
SP_PIR_KEYWORDS	atp-binding	44	11.7021	0.000304256	STK38, PFKFB2, TTK, CHEK1, KARS, BTK, IGF1R, PTK2, DDX3X, AAK1, BUB1, TOP2A, KIF2A, RHOBTB3, CHD3, CIITA, MKI67, MYO3A, MYO1B, KIAA1804, KIF5C, BRIP1, ABCB1, CENPE, LIG4, ABCB7, MCM4, SMC2, RIMKLB, DAPK1, RAD51, ABCB4, ABCG2, PRKCQ, CCT5, FYN, ADK, BMP2K, ABCC4, CSNK1G3, KATNAL1, MYLK, CLCN4, ATP8A1	361	1326	19235	1.76805	0.0974668	0.0169464	0.41299
GOTERM_MF_FAT	GO:0032553~ribonucleotide binding	58	15.4255	0.000396799	STK38, TTK, BTK, AAK1, GUCY1A3, TUBB1, TOP2A, KIF2A, CIITA, RAP2A, MYO3A, KIAA1804, KIF5C, LIG4, MCM4, DAPK1, RAD51, PRKCQ, ADK, PDE5A, BMP2K, EFTUD1, GUCY1B3, CSNK1G3, GBP4, GNAI3, PFKFB2, CHEK1, KARS, TRIB2, IGF1R, PTK2, DDX3X, P2RY1, BUB1, RHOBTB1, HLA-DOB, RHOBTB3, CHD3, MKI67, MYO1B, BRIP1, ABCB1, CENPE, ABCB7, SMC2, SEPT11, RIMKLB, ABCB4, ABCG2, NRAS, CCT5, FYN, ABCC4, KATNAL1, MYLK, CLCN4,…	261	1836	12983	1.57141	0.188086	0.188086	0.573788
GOTERM_MF_FAT	GO:0032555~purine ribonucleotide binding	58	15.4255	0.000396799	STK38, TTK, BTK, AAK1, GUCY1A3, TUBB1, TOP2A, KIF2A, CIITA, RAP2A, MYO3A, KIAA1804, KIF5C, LIG4, MCM4, DAPK1, RAD51, PRKCQ, ADK, PDE5A, BMP2K, EFTUD1, GUCY1B3, CSNK1G3, GBP4, GNAI3, PFKFB2, CHEK1, KARS, TRIB2, IGF1R, PTK2, DDX3X, P2RY1, BUB1, RHOBTB1, HLA-DOB, RHOBTB3, CHD3, MKI67, MYO1B, BRIP1, ABCB1, CENPE, ABCB7, SMC2, SEPT11, RIMKLB, ABCB4, ABCG2, NRAS, CCT5, FYN, ABCC4, KATNAL1, MYLK, CLCN4,…	261	1836	12983	1.57141	0.188086	0.188086	0.573788
GOTERM_MF_FAT	GO:0017076~purine nucleotide binding	59	15.6915	0.000681704	STK38, TTK, BTK, AAK1, GUCY1A3, TUBB1, TOP2A, KIF2A, CIITA, RAP2A, MYO3A, KIAA1804, KIF5C, LIG4, MCM4, DAPK1, RAD51, PRKCQ, ADK, DLD, PDE5A, BMP2K, EFTUD1, GUCY1B3, CSNK1G3, GBP4, GNAI3, PFKFB2, CHEK1, KARS, TRIB2, IGF1R, PTK2, DDX3X, P2RY1, BUB1, RHOBTB1, HLA-DOB, RHOBTB3, CHD3, MKI67, MYO1B, BRIP1, ABCB1, CENPE, ABCB7, SMC2, SEPT11, RIMKLB, ABCB4, ABCG2, NRAS, CCT5, FYN, ABCC4, KATNAL1, MYLK, C…	261	1918	12983	1.53016	0.300938	0.163901	0.983879
GOTERM_MF_FAT	GO:0005524~ATP binding	47	12.5	0.00150459	STK38, PFKFB2, TTK, CHEK1, KARS, TRIB2, BTK, IGF1R, PTK2, DDX3X, AAK1, P2RY1, BUB1, HLA-DOB, TOP2A, KIF2A, RHOBTB3, CHD3, CIITA, MKI67, MYO3A, MYO1B, KIAA1804, KIF5C, BRIP1, ABCB1, CENPE, LIG4, ABCB7, MCM4, SMC2, RIMKLB, DAPK1, RAD51, ABCB4, ABCG2, PRKCQ, CCT5, FYN, ADK, BMP2K, ABCC4, CSNK1G3, KATNAL1, MYLK, CLCN4, ATP8A1	261	1477	12983	1.58289	0.546383	0.146236	2.15951
GOTERM_MF_FAT	GO:0032559~adenyl ribonucleotide binding	47	12.5	0.00197391	STK38, PFKFB2, TTK, CHEK1, KARS, TRIB2, BTK, IGF1R, PTK2, DDX3X, AAK1, P2RY1, BUB1, HLA-DOB, TOP2A, KIF2A, RHOBTB3, CHD3, CIITA, MKI67, MYO3A, MYO1B, KIAA1804, KIF5C, BRIP1, ABCB1, CENPE, LIG4, ABCB7, MCM4, SMC2, RIMKLB, DAPK1, RAD51, ABCB4, ABCG2, PRKCQ, CCT5, FYN, ADK, BMP2K, ABCC4, CSNK1G3, KATNAL1, MYLK, CLCN4, ATP8A1	261	1497	12983	1.56175	0.645599	0.158768	2.82419
GOTERM_MF_FAT	GO:0001883~purine nucleoside binding	49	13.0319	0.00257688	STK38, PFKFB2, TTK, CHEK1, TRIB2, KARS, BTK, IGF1R, PTK2, DDX3X, AAK1, P2RY1, BUB1, TOP2A, HLA-DOB, KIF2A, CHD3, RHOBTB3, CIITA, MYO3A, MKI67, MYO1B, KIAA1804, KIF5C, BRIP1, CENPE, ABCB1, LIG4, ABCB7, MCM4, SMC2, DAPK1, ABCG2, ABCB4, RIMKLB, RAD51, PRKCQ, CCT5, FYN, ADK, PDE5A, DLD, BMP2K, ABCC4, CSNK1G3, KATNAL1, CLCN4, MYLK, ATP8A1	261	1601	12983	1.52244	0.741952	0.155766	3.67197
GOTERM_MF_FAT	GO:0001882~nucleoside binding	49	13.0319	0.002956	STK38, PFKFB2, TTK, CHEK1, TRIB2, KARS, BTK, IGF1R, PTK2, DDX3X, AAK1, P2RY1, BUB1, TOP2A, HLA-DOB, KIF2A, CHD3, RHOBTB3, CIITA, MYO3A, MKI67, MYO1B, KIAA1804, KIF5C, BRIP1, CENPE, ABCB1, LIG4, ABCB7, MCM4, SMC2, DAPK1, ABCG2, ABCB4, RIMKLB, RAD51, PRKCQ, CCT5, FYN, ADK, PDE5A, DLD, BMP2K, ABCC4, CSNK1G3, KATNAL1, CLCN4, MYLK, ATP8A1	261	1612	12983	1.51205	0.788641	0.1586	4.20148
GOTERM_MF_FAT	GO:0030554~adenyl nucleotide binding	48	12.766	0.00322772	STK38, PFKFB2, TTK, CHEK1, KARS, TRIB2, BTK, IGF1R, PTK2, DDX3X, AAK1, P2RY1, BUB1, HLA-DOB, TOP2A, KIF2A, RHOBTB3, CHD3, CIITA, MKI67, MYO3A, MYO1B, KIAA1804, KIF5C, BRIP1, ABCB1, CENPE, LIG4, ABCB7, MCM4, SMC2, RIMKLB, DAPK1, RAD51, ABCB4, ABCG2, PRKCQ, CCT5, FYN, ADK, DLD, BMP2K, ABCC4, CSNK1G3, KATNAL1, MYLK, CLCN4, ATP8A1	261	1577	12983	1.51406	0.816821	0.156107	4.57933
GOTERM_MF_FAT	GO:0000166~nucleotide binding	63	16.7553	0.00409161	STK38, TTK, BTK, AAK1, GUCY1A3, TUBB1, CRY1, TOP2A, NT5E, KIF2A, CIITA, RAP2A, MYO3A, KIAA1804, KIF5C, LIG4, MCM4, DAPK1, RAD51, PRKCQ, NAV1, ADK, DLD, PDE5A, BMP2K, EFTUD1, CELF2, GUCY1B3, CSNK1G3, GBP4, GNAI3, PFKFB2, CHEK1, KARS, TRIB2, IGF1R, PTK2, DDX3X, P2RY1, BUB1, RHOBTB1, HLA-DOB, RHOBTB3, CHD3, MKI67, MYO1B, BRIP1, ABCB1, CENPE, ABCB7, SMC2, SEPT11, RIMKLB, ABCB4, ABCG2, NRAS, CCT5, FYN…	261	2245	12983	1.39591	0.883807	0.164208	5.77143
UP_SEQ_FEATURE	domain:Protein kinase	17	4.52128	0.0167248	STK38, MYO3A, KIAA1804, TTK, CHEK1, TRIB2, DAPK1, BTK, PRKCQ, IGF1R, PTK2, FYN, AAK1, BMP2K, BUB1, CSNK1G3, MYLK	361	469	19113	1.9191	1	0.80999	24.0322
INTERPRO	IPR000719:Protein kinase, core	17	4.52128	0.0225951	STK38, MYO3A, KIAA1804, TTK, CHEK1, TRIB2, DAPK1, BTK, PRKCQ, IGF1R, PTK2, FYN, AAK1, BMP2K, BUB1, CSNK1G3, MYLK	322	476	16659	1.84772	1	0.838502	29.2365
UP_SEQ_FEATURE	binding site:ATP	18	4.78723	0.0285332	STK38, MYO3A, KIAA1804, TTK, CHEK1, LIG4, DAPK1, BTK, PRKCQ, IGF1R, PTK2, FYN, AAK1, BMP2K, BUB1, CSNK1G3, TOP2A, MYLK	361	542	19113	1.75831	1	0.857754	37.6093
SP_PIR_KEYWORDS	kinase	19	5.05319	0.0977324	STK38, MYO3A, KIAA1804, PFKFB2, TTK, CHEK1, DAPK1, BTK, PRKCQ, SPAG9, IGF1R, PTK2, FYN, AAK1, ADK, BMP2K, BUB1, CSNK1G3, MYLK	361	688	19235	1.47147	1	0.561853	75.3072
Annotation Cluster 4	Enrichment Score: 2.6228448346389555
Category	Term	Count	%	PValue	Genes	List Total	Pop Hits	Pop Total	Fold Enrichment	Bonferroni	Benjamini	FDR
GOTERM_BP_FAT	GO:0070507~regulation of microtubule cytoskeleton organization	8	2.12766	1.95004e-05	CAV1, MACF1, MAP1A, MAP2, SKA3, MAP4, CENPE, MAPRE1	276	42	13528	9.33609	0.0356964	0.0180104	0.0332465
GOTERM_BP_FAT	GO:0031110~regulation of microtubule polymerization or depolymerization	7	1.8617	3.20799e-05	CAV1, MACF1, MAP1A, MAP2, SKA3, MAP4, MAPRE1	276	31	13528	11.0678	0.0580451	0.0197353	0.054688
GOTERM_BP_FAT	GO:0033043~regulation of organelle organization	16	4.25532	3.7765e-05	CAV1, MAP1A, SMAD3, TTK, CTCF, CENPE, PRKCQ, MACF1, MAP2, BUB1, MAP4, SKA3, MAPRE1, DNMT3B, ADD2, TERF2	276	217	13528	3.61397	0.0679746	0.0174449	0.0643766
GOTERM_BP_FAT	GO:0010639~negative regulation of organelle organization	10	2.65957	4.16623e-05	MAP1A, MAP2, BUB1, TTK, MAP4, CENPE, MAPRE1, DNMT3B, ADD2, TERF2	276	82	13528	5.97738	0.0747211	0.015412	0.071018
GOTERM_BP_FAT	GO:0032886~regulation of microtubule-based process	8	2.12766	5.49935e-05	CAV1, MACF1, MAP1A, MAP2, SKA3, MAP4, CENPE, MAPRE1	276	49	13528	8.00237	0.0974315	0.01694	0.0937325
GOTERM_BP_FAT	GO:0051493~regulation of cytoskeleton organization	11	2.92553	0.00045856	PRKCQ, CAV1, MACF1, MAP1A, MAP2, SMAD3, SKA3, MAP4, CENPE, MAPRE1, ADD2	276	136	13528	3.96441	0.574696	0.0819424	0.779056
GOTERM_BP_FAT	GO:0051129~negative regulation of cellular component organization	11	2.92553	0.000644311	PTK2, MAP1A, MAP2, BUB1, TTK, MAP4, CENPE, MAPRE1, DNMT3B, ADD2, TERF2	276	142	13528	3.7969	0.699222	0.0822342	1.093
GOTERM_BP_FAT	GO:0043244~regulation of protein complex disassembly	6	1.59574	0.00366474	MAP1A, MAP2, MAP4, ETF1, EIF5A2, ADD2	276	51	13528	5.76641	0.998934	0.248099	6.06858
GOTERM_BP_FAT	GO:0031111~negative regulation of microtubule polymerization or depolymerization	4	1.06383	0.00457441	MAP1A, MAP2, MAP4, MAPRE1	276	17	13528	11.5328	0.999806	0.289546	7.5203
SP_PIR_KEYWORDS	microtubule binding	3	0.797872	0.00689324	MAP2, MAP4, CENPE	361	7	19235	22.8354	0.902808	0.135576	8.97822
GOTERM_BP_FAT	GO:0051494~negative regulation of cytoskeleton organization	5	1.32979	0.0253462	MAP1A, MAP2, MAP4, MAPRE1, ADD2	276	55	13528	4.45586	1	0.662975	35.4526
GOTERM_BP_FAT	GO:0031114~regulation of microtubule depolymerization	3	0.797872	0.0409602	MAP1A, MAP2, MAP4	276	16	13528	9.19022	1	0.763938	50.9904
GOTERM_BP_FAT	GO:0007026~negative regulation of microtubule depolymerization	3	0.797872	0.0409602	MAP1A, MAP2, MAP4	276	16	13528	9.19022	1	0.763938	50.9904
GOTERM_BP_FAT	GO:0043242~negative regulation of protein complex disassembly	4	1.06383	0.0502678	MAP1A, MAP2, MAP4, ADD2	276	41	13528	4.7819	1	0.798561	58.4989
GOTERM_CC_FAT	GO:0005875~microtubule associated complex	4	1.06383	0.306598	MAP1A, KIF5C, MAP2, MAP4	244	102	12782	2.05432	1	0.825015	99.3138
GOTERM_MF_FAT	GO:0005198~structural molecule activity	10	2.65957	0.893868	EPB41L2, CAV1, COL19A1, MAP1A, MAP2, DSP, MAP4, SYNM, TUBB1, ADD2	261	634	12983	0.784595	1	0.999837	100
Annotation Cluster 5	Enrichment Score: 2.5309273851050134
Category	Term	Count	%	PValue	Genes	List Total	Pop Hits	Pop Total	Fold Enrichment	Bonferroni	Benjamini	FDR
GOTERM_CC_FAT	GO:0000793~condensed chromosome	14	3.7234	1.02595e-06	MKI67, SPAG5, HJURP, SGOL2, BUB1, SKA3, CASC5, H2AFY, CTCF, CHEK1, CENPE, LIG4, SMC2, RAD51	244	129	12782	5.68522	0.00034671	0.00034671	0.00139588
GOTERM_BP_FAT	GO:0007049~cell cycle	35	9.30851	1.9e-05	CDC14A, TTK, CHEK1, TGFB2, PRUNE2, MACF1, FANCI, HJURP, CDCA2, TFDP2, BUB1, SKA3, TUBB1, TERF2, ASPM, CKAP2, MKI67, SGOL2, CCNF, SMAD3, CENPE, LIG4, SMC2, CENPJ, GAS7, ESCO2, SEPT11, RAD51, SH3BP4, MPHOSPH9, SPAG5, MAPRE1, CHAF1A, APBB2, BARD1	276	776	13528	2.21071	0.0347966	0.0347966	0.0323936
GOTERM_CC_FAT	GO:0005694~chromosome	24	6.38298	2.27992e-05	MKI67, HIST1H1B, SGOL2, CASC5, CHEK1, CTCF, CENPE, LIG4, SMC2, RAD51, HIST1H2BO, FANCI, SPAG5, HJURP, BUB1, RAD18, SKA3, H2AFY, HIST1H2AJ, TMPO, DNMT3B, TOP2A, TERF2, CHD3	244	460	12782	2.73314	0.0076766	0.00256544	0.0310158
SP_PIR_KEYWORDS	cell cycle	23	6.11702	6.21298e-05	CKAP2, MKI67, CDC14A, SGOL2, CCNF, CASC5, CHEK1, CENPE, LIG4, SMC2, ESCO2, SEPT11, FANCI, SPAG5, HJURP, TFDP2, CDCA2, BUB1, SKA3, MAPRE1, CHAF1A, ASPM, TERF2	361	461	19235	2.65835	0.0207207	0.00417892	0.0844623
GOTERM_CC_FAT	GO:0044427~chromosomal part	20	5.31915	0.000146959	MKI67, HIST1H1B, SGOL2, CASC5, CHEK1, CTCF, CENPE, SMC2, HIST1H2BO, HJURP, SPAG5, BUB1, RAD18, SKA3, H2AFY, TMPO, HIST1H2AJ, DNMT3B, TERF2, CHD3	244	386	12782	2.71426	0.048462	0.0070714	0.199764
SP_PIR_KEYWORDS	cell division	15	3.98936	0.000480629	CDC14A, SGOL2, CCNF, CASC5, CENPE, LIG4, SMC2, SEPT11, SPAG5, CDCA2, BUB1, SKA3, CDCA7L, MAPRE1, ASPM	361	264	19235	3.02742	0.149568	0.0200477	0.65167
GOTERM_BP_FAT	GO:0051301~cell division	16	4.25532	0.00105367	CDC14A, SGOL2, CCNF, CENPE, LIG4, CENPJ, SMC2, SEPT11, TGFB2, SPAG5, CDCA2, BUB1, SKA3, CDCA7L, MAPRE1, ASPM	276	295	13528	2.65841	0.859855	0.109162	1.78159
GOTERM_BP_FAT	GO:0022402~cell cycle process	24	6.38298	0.00122821	MKI67, SGOL2, CCNF, SMAD3, TTK, CHEK1, CENPE, SMC2, CENPJ, GAS7, TGFB2, RAD51, PRUNE2, MPHOSPH9, MACF1, SPAG5, CDCA2, BUB1, SKA3, MAPRE1, APBB2, TUBB1, ASPM, BARD1	276	565	13528	2.08203	0.898814	0.113583	2.07381
GOTERM_CC_FAT	GO:0000779~condensed chromosome, centromeric region	7	1.8617	0.00155549	HJURP, SPAG5, SGOL2, BUB1, CASC5, SKA3, CENPE	244	66	12782	5.55601	0.409133	0.0368856	2.09574
GOTERM_CC_FAT	GO:0000775~chromosome, centromeric region	9	2.39362	0.00252018	MKI67, HJURP, SPAG5, SGOL2, BUB1, CASC5, SKA3, CTCF, CENPE	244	124	12782	3.80215	0.573821	0.0489325	3.37497
GOTERM_BP_FAT	GO:0000279~M phase	16	4.25532	0.00304465	MKI67, SGOL2, CCNF, TTK, CHEK1, CENPE, SMC2, RAD51, MPHOSPH9, SPAG5, CDCA2, BUB1, SKA3, MAPRE1, TUBB1, ASPM	276	329	13528	2.38368	0.9966	0.227682	5.06674
GOTERM_CC_FAT	GO:0000777~condensed chromosome kinetochore	6	1.59574	0.00481108	HJURP, SPAG5, BUB1, CASC5, SKA3, CENPE	244	58	12782	5.41916	0.804084	0.0782704	6.35102
GOTERM_BP_FAT	GO:0007059~chromosome segregation	7	1.8617	0.00607009	HJURP, SGOL2, SKA3, CTCF, CENPE, TOP2A, SMC2	276	81	13528	4.23582	0.999988	0.323856	9.86138
SP_PIR_KEYWORDS	kinetochore	6	1.59574	0.0064619	SPAG5, SGOL2, BUB1, CASC5, SKA3, CENPE	361	63	19235	5.07453	0.887491	0.135538	8.43909
GOTERM_CC_FAT	GO:0005819~spindle	9	2.39362	0.00704187	CKAP2, CDC14A, SPAG5, BUB1, TTK, SKA3, CENPE, MAPRE1, ASPM	244	147	12782	3.20726	0.908239	0.102885	9.16718
SP_PIR_KEYWORDS	mitosis	10	2.65957	0.00770014	SPAG5, CCNF, BUB1, CDCA2, CASC5, SKA3, CENPE, MAPRE1, SMC2, ASPM	361	183	19235	2.91161	0.926096	0.134737	9.97886
GOTERM_BP_FAT	GO:0022403~cell cycle phase	17	4.52128	0.0105974	MKI67, SGOL2, CCNF, TTK, CHEK1, CENPE, SMC2, RAD51, PRUNE2, MPHOSPH9, SPAG5, CDCA2, BUB1, SKA3, MAPRE1, TUBB1, ASPM	276	414	13528	2.01267	1	0.462375	16.6123
GOTERM_CC_FAT	GO:0000776~kinetochore	6	1.59574	0.0155356	HJURP, SPAG5, BUB1, CASC5, SKA3, CENPE	244	77	12782	4.08197	0.99497	0.148173	19.1872
SP_PIR_KEYWORDS	Chromosome partition	4	1.06383	0.0198364	SGOL2, BUB1, CASC5, CTCF	361	31	19235	6.87517	0.998832	0.254402	23.8514
GOTERM_BP_FAT	GO:0000087~M phase of mitotic cell cycle	10	2.65957	0.0397591	MPHOSPH9, SPAG5, CCNF, BUB1, CDCA2, SKA3, CENPE, MAPRE1, SMC2, ASPM	276	224	13528	2.18815	1	0.766441	49.9332
GOTERM_BP_FAT	GO:0000280~nuclear division	9	2.39362	0.0805855	SPAG5, CCNF, BUB1, CDCA2, SKA3, CENPE, MAPRE1, SMC2, ASPM	276	220	13528	2.00514	1	0.855353	76.1327
GOTERM_BP_FAT	GO:0007067~mitosis	9	2.39362	0.0805855	SPAG5, CCNF, BUB1, CDCA2, SKA3, CENPE, MAPRE1, SMC2, ASPM	276	220	13528	2.00514	1	0.855353	76.1327
GOTERM_BP_FAT	GO:0048285~organelle fission	9	2.39362	0.0963254	SPAG5, CCNF, BUB1, CDCA2, SKA3, CENPE, MAPRE1, SMC2, ASPM	276	229	13528	1.92633	1	0.868674	82.2202
GOTERM_BP_FAT	GO:0000278~mitotic cell cycle	12	3.19149	0.134229	MPHOSPH9, SPAG5, CCNF, BUB1, CDCA2, TTK, SKA3, CHEK1, CENPE, MAPRE1, SMC2, ASPM	276	370	13528	1.58966	1	0.909174	91.4373
SP_PIR_KEYWORDS	centromere	3	0.797872	0.15863	HJURP, SGOL2, CENPE	361	38	19235	4.20652	1	0.666549	90.4536
Annotation Cluster 6	Enrichment Score: 2.3852370051085177
Category	Term	Count	%	PValue	Genes	List Total	Pop Hits	Pop Total	Fold Enrichment	Bonferroni	Benjamini	FDR
UP_SEQ_FEATURE	domain:BRCT 1	4	1.06383	0.0012848	LIG4, ANKRD32, ECT2, BARD1	361	12	19113	17.6482	0.807104	0.209497	2.07333
UP_SEQ_FEATURE	domain:BRCT 2	4	1.06383	0.0012848	LIG4, ANKRD32, ECT2, BARD1	361	12	19113	17.6482	0.807104	0.209497	2.07333
INTERPRO	IPR001357:BRCT	4	1.06383	0.0106291	LIG4, ANKRD32, ECT2, BARD1	322	24	16659	8.62267	0.999535	0.784439	14.9303
SMART	SM00292:BRCT	4	1.06383	0.0164015	LIG4, ANKRD32, ECT2, BARD1	207	24	9079	7.30998	0.942787	0.760808	18.3191
Annotation Cluster 7	Enrichment Score: 2.3635499354961285
Category	Term	Count	%	PValue	Genes	List Total	Pop Hits	Pop Total	Fold Enrichment	Bonferroni	Benjamini	FDR
GOTERM_CC_FAT	GO:0005912~adherens junction	12	3.19149	0.000182184	CAV1, ENAH, PTK2, DSP, ACTN1, ABCB1, ESAM, MPP7, SYNM, SSX2IP, LIG4, CDH2	244	155	12782	4.05563	0.0597259	0.00766843	0.247592
GOTERM_CC_FAT	GO:0070161~anchoring junction	12	3.19149	0.000447651	CAV1, ENAH, PTK2, DSP, ACTN1, ABCB1, ESAM, MPP7, SYNM, SSX2IP, LIG4, CDH2	244	172	12782	3.65478	0.140444	0.01502	0.607351
GOTERM_CC_FAT	GO:0016323~basolateral plasma membrane	12	3.19149	0.00174429	TRPC1, CAV1, ENAH, PTK2, MACF1, ANK3, P2RY1, DSP, ACTN1, ABCB1, CA2, LIG4	244	203	12782	3.09666	0.44572	0.0385753	2.34734
GOTERM_CC_FAT	GO:0030055~cell-substrate junction	7	1.8617	0.0199819	CAV1, ENAH, PTK2, MACF1, ACTN1, ABCB1, LIG4	244	112	12782	3.27408	0.998911	0.172633	24.0141
GOTERM_CC_FAT	GO:0005925~focal adhesion	6	1.59574	0.044964	CAV1, ENAH, PTK2, ACTN1, ABCB1, LIG4	244	102	12782	3.08149	1	0.297712	46.5249
GOTERM_CC_FAT	GO:0005924~cell-substrate adherens junction	6	1.59574	0.0515383	CAV1, ENAH, PTK2, ACTN1, ABCB1, LIG4	244	106	12782	2.9652	1	0.316501	51.3218
Annotation Cluster 8	Enrichment Score: 2.141766098579899
Category	Term	Count	%	PValue	Genes	List Total	Pop Hits	Pop Total	Fold Enrichment	Bonferroni	Benjamini	FDR
UP_SEQ_FEATURE	repeat:ANK 3	13	3.45745	0.000324705	CAMTA1, TRPC1, ANKRD30B, ANKRD32, DAPK1, ASB9, UACA, ANK3, TANC2, ANKRD50, OSBPL1A, CLIP4, BARD1	361	194	19113	3.54783	0.340116	0.098705	0.527844
UP_SEQ_FEATURE	repeat:ANK 1	14	3.7234	0.000461221	TRPC1, CAMTA1, ASAP2, ANKRD30B, ANKRD32, DAPK1, ASB9, UACA, ANK3, TANC2, ANKRD50, OSBPL1A, CLIP4, BARD1	361	231	19113	3.20876	0.44595	0.111393	0.748984
UP_SEQ_FEATURE	repeat:ANK 2	14	3.7234	0.000480737	TRPC1, CAMTA1, ASAP2, ANKRD30B, ANKRD32, DAPK1, ASB9, UACA, ANK3, TANC2, ANKRD50, OSBPL1A, CLIP4, BARD1	361	232	19113	3.19493	0.459625	0.0974958	0.780559
SP_PIR_KEYWORDS	ank repeat	14	3.7234	0.000621453	TRPC1, CAMTA1, ASAP2, ANKRD30B, ANKRD32, DAPK1, ASB9, UACA, ANK3, TANC2, ANKRD50, OSBPL1A, CLIP4, BARD1	361	240	19235	3.10815	0.189006	0.0207316	0.841863
INTERPRO	IPR002110:Ankyrin	14	3.7234	0.000744741	TRPC1, CAMTA1, ASAP2, ANKRD30B, ANKRD32, DAPK1, ASB9, UACA, ANK3, TANC2, ANKRD50, OSBPL1A, CLIP4, BARD1	322	238	16659	3.0433	0.414286	0.23468	1.12102
SMART	SM00248:ANK	14	3.7234	0.00295494	TRPC1, CAMTA1, ASAP2, ANKRD30B, ANKRD32, DAPK1, ASB9, UACA, ANK3, TANC2, ANKRD50, OSBPL1A, CLIP4, BARD1	207	238	9079	2.57999	0.400682	0.400682	3.55621
UP_SEQ_FEATURE	repeat:ANK 10	4	1.06383	0.012498	ANK3, TANC2, ANKRD50, DAPK1	361	26	19113	8.14532	1	0.738553	18.5318
UP_SEQ_FEATURE	repeat:ANK 6	6	1.59574	0.02997	ASB9, UACA, ANK3, TANC2, ANKRD50, DAPK1	361	92	19113	3.45291	1	0.857357	39.0962
UP_SEQ_FEATURE	repeat:ANK 9	4	1.06383	0.0321133	ANK3, TANC2, ANKRD50, DAPK1	361	37	19113	5.72374	1	0.850292	41.2525
UP_SEQ_FEATURE	repeat:ANK 5	7	1.8617	0.0377781	ASB9, UACA, ANK3, TANC2, ANKRD50, ANKRD30B, DAPK1	361	131	19113	2.8291	1	0.860783	46.6118
UP_SEQ_FEATURE	repeat:ANK 8	4	1.06383	0.0443235	ANK3, TANC2, ANKRD50, DAPK1	361	42	19113	5.04234	1	0.892678	52.232
UP_SEQ_FEATURE	repeat:ANK 11	3	0.797872	0.0690362	ANK3, TANC2, ANKRD50	361	23	19113	6.90582	1	0.947853	68.8317
UP_SEQ_FEATURE	repeat:ANK 4	7	1.8617	0.0787707	ASB9, UACA, ANK3, TANC2, ANKRD50, ANKRD30B, DAPK1	361	158	19113	2.34565	1	0.958514	73.7385
UP_SEQ_FEATURE	repeat:ANK 7	4	1.06383	0.0960453	ANK3, TANC2, ANKRD50, DAPK1	361	58	19113	3.65135	1	0.96667	80.7095
Annotation Cluster 9	Enrichment Score: 2.101774054711648
Category	Term	Count	%	PValue	Genes	List Total	Pop Hits	Pop Total	Fold Enrichment	Bonferroni	Benjamini	FDR
GOTERM_MF_FAT	GO:0019900~kinase binding	12	3.19149	0.000962418	IGF1R, SPAG9, CAV1, PFKFB2, SMAD3, CHEK1, CENPE, CDH2, AXIN2, TOP2A, CABYR, BARD1	261	179	12983	3.33475	0.396804	0.155072	1.3864
GOTERM_MF_FAT	GO:0019899~enzyme binding	19	5.05319	0.0180542	FMNL2, CAV1, PFKFB2, SMAD3, CHEK1, CENPE, CDH2, ECT2, CABYR, NRIP1, SPAG9, IGF1R, RAD18, SORT1, AXIN2, TOP2A, FGD6, BARD1, RHOBTB3	261	523	12983	1.80712	0.99993	0.380134	23.2151
GOTERM_MF_FAT	GO:0019901~protein kinase binding	8	2.12766	0.0284929	SPAG9, SMAD3, CHEK1, CENPE, CDH2, AXIN2, TOP2A, CABYR	261	147	12983	2.70712	1	0.483059	34.2377
Annotation Cluster 10	Enrichment Score: 1.9596009796219258
Category	Term	Count	%	PValue	Genes	List Total	Pop Hits	Pop Total	Fold Enrichment	Bonferroni	Benjamini	FDR
GOTERM_BP_FAT	GO:0006323~DNA packaging	11	2.92553	0.000134811	HIST1H2BO, HJURP, HIST1H1B, NAP1L1, H2AFY, CTCF, HIST1H2AJ, CHAF1A, TSPYL5, TOP2A, SMC2	276	117	13528	4.6082	0.222215	0.035264	0.229629
GOTERM_BP_FAT	GO:0031497~chromatin assembly	9	2.39362	0.00038399	HIST1H2BO, HJURP, HIST1H1B, NAP1L1, H2AFY, CTCF, HIST1H2AJ, CHAF1A, TSPYL5	276	87	13528	5.07046	0.511246	0.0764626	0.652759
GOTERM_BP_FAT	GO:0065004~protein-DNA complex assembly	9	2.39362	0.000520851	HIST1H2BO, HJURP, HIST1H1B, NAP1L1, H2AFY, CENPE, HIST1H2AJ, CHAF1A, TSPYL5	276	91	13528	4.84759	0.621341	0.0844987	0.884442
GOTERM_BP_FAT	GO:0034728~nucleosome organization	9	2.39362	0.000602765	HIST1H2BO, HJURP, HIST1H1B, NAP1L1, H2AFY, CTCF, HIST1H2AJ, CHAF1A, TSPYL5	276	93	13528	4.74334	0.674988	0.0828216	1.02287
GOTERM_BP_FAT	GO:0051276~chromosome organization	22	5.85106	0.000935053	DPF3, SATB1, ING3, HIST1H1B, SGOL2, EZH2, NAP1L1, CTCF, CENPE, LIG4, SMC2, TSPYL5, HIST1H2BO, HJURP, WHSC1L1, H2AFY, HIST1H2AJ, CHAF1A, DNMT3B, TOP2A, TERF2, CHD3	276	485	13528	2.22334	0.825137	0.103256	1.58253
GOTERM_BP_FAT	GO:0006333~chromatin assembly or disassembly	10	2.65957	0.00114015	HIST1H2BO, HJURP, HIST1H1B, NAP1L1, H2AFY, CTCF, HIST1H2AJ, CHAF1A, TSPYL5, CHD3	276	127	13528	3.85941	0.88074	0.111425	1.92647
GOTERM_BP_FAT	GO:0006334~nucleosome assembly	8	2.12766	0.00158594	HIST1H2BO, HJURP, HIST1H1B, NAP1L1, H2AFY, HIST1H2AJ, CHAF1A, TSPYL5	276	84	13528	4.66805	0.948105	0.137506	2.67016
GOTERM_BP_FAT	GO:0034621~cellular macromolecular complex subunit organization	17	4.52128	0.00266051	CAV1, HIST1H1B, NAP1L1, SMAD3, CTCF, CENPE, ETF1, GAS7, CENPJ, TSPYL5, HIST1H2BO, PTK2, HJURP, H2AFY, HIST1H2AJ, CHAF1A, TUBB1	276	357	13528	2.33402	0.993028	0.210588	4.44107
GOTERM_BP_FAT	GO:0006325~chromatin organization	17	4.52128	0.00464903	DPF3, SATB1, ING3, HIST1H1B, EZH2, NAP1L1, CTCF, TSPYL5, HIST1H2BO, HJURP, WHSC1L1, H2AFY, HIST1H2AJ, CHAF1A, DNMT3B, TERF2, CHD3	276	378	13528	2.20436	0.999831	0.284001	7.63844
GOTERM_BP_FAT	GO:0043933~macromolecular complex subunit organization	26	6.91489	0.00530304	CAV1, REPS2, HIST1H1B, NAP1L1, SMAD3, CENPE, CTCF, CDH2, ETF1, TSPYL5, GAS7, CENPJ, SEPT11, RAD51, HIST1H2BO, IGF1R, KCNQ5, SPAG9, PTK2, HJURP, H2AFY, SCARB1, HIST1H2AJ, TUBB1, KPNA3, CHAF1A	276	710	13528	1.7949	0.99995	0.307246	8.66783
GOTERM_BP_FAT	GO:0034622~cellular macromolecular complex assembly	15	3.98936	0.00561937	CAV1, HIST1H1B, NAP1L1, SMAD3, CENPE, GAS7, CENPJ, TSPYL5, HIST1H2BO, PTK2, HJURP, H2AFY, HIST1H2AJ, CHAF1A, TUBB1	276	318	13528	2.312	0.999973	0.31281	9.16183
GOTERM_BP_FAT	GO:0065003~macromolecular complex assembly	23	6.11702	0.0171649	CAV1, REPS2, HIST1H1B, NAP1L1, SMAD3, CENPE, CDH2, CENPJ, GAS7, TSPYL5, SEPT11, RAD51, HIST1H2BO, IGF1R, KCNQ5, SPAG9, PTK2, HJURP, H2AFY, HIST1H2AJ, CHAF1A, KPNA3, TUBB1	276	665	13528	1.69524	1	0.591996	25.5643
SP_PIR_KEYWORDS	chromosomal protein	8	2.12766	0.0195032	HIST1H2BO, HJURP, FANCI, HIST1H1B, H2AFY, HIST1H2AJ, TMPO, TERF2	361	145	19235	2.93973	0.99869	0.260444	23.4985
GOTERM_CC_FAT	GO:0032993~protein-DNA complex	5	1.32979	0.081177	HIST1H2BO, HIST1H1B, H2AFY, HIST1H2AJ, TERF2	244	86	12782	3.04565	1	0.423224	68.3963
GOTERM_CC_FAT	GO:0000785~chromatin	8	2.12766	0.0874721	HIST1H2BO, HIST1H1B, RAD18, H2AFY, HIST1H2AJ, TMPO, DNMT3B, CHD3	244	200	12782	2.09541	1	0.442204	71.2184
GOTERM_BP_FAT	GO:0070271~protein complex biogenesis	16	4.25532	0.0917178	CAV1, REPS2, SMAD3, CENPE, CDH2, GAS7, CENPJ, SEPT11, RAD51, SPAG9, KCNQ5, IGF1R, PTK2, KPNA3, TUBB1, CHAF1A	276	505	13528	1.55293	1	0.863634	80.6095
GOTERM_BP_FAT	GO:0006461~protein complex assembly	16	4.25532	0.0917178	CAV1, REPS2, SMAD3, CENPE, CDH2, GAS7, CENPJ, SEPT11, RAD51, SPAG9, KCNQ5, IGF1R, PTK2, KPNA3, TUBB1, CHAF1A	276	505	13528	1.55293	1	0.863634	80.6095
GOTERM_CC_FAT	GO:0000786~nucleosome	4	1.06383	0.117891	HIST1H2BO, HIST1H1B, H2AFY, HIST1H2AJ	244	63	12782	3.32605	1	0.524713	81.8539
KEGG_PATHWAY	hsa05322:Systemic lupus erythematosus	5	1.32979	0.14016	HIST1H2BO, H2AFY, ACTN1, HIST1H2AJ, HLA-DOB	104	99	5085	2.46941	1	0.679412	81.9964
INTERPRO	IPR007125:Histone core	3	0.797872	0.214941	HIST1H2BO, H2AFY, HIST1H2AJ	322	45	16659	3.44907	1	0.99632	97.4315
SP_PIR_KEYWORDS	nucleosome core	3	0.797872	0.226498	HIST1H2BO, H2AFY, HIST1H2AJ	361	48	19235	3.33016	1	0.741369	96.9584
SP_PIR_KEYWORDS	methylation	6	1.59574	0.475116	HIST1H2BO, RAP2A, NRAS, ARPP21, H2AFY, HIST1H2AJ	361	242	19235	1.32105	1	0.915283	99.9844
Annotation Cluster 11	Enrichment Score: 1.9230839563393074
Category	Term	Count	%	PValue	Genes	List Total	Pop Hits	Pop Total	Fold Enrichment	Bonferroni	Benjamini	FDR
GOTERM_CC_FAT	GO:0042995~cell projection	27	7.18085	0.000778085	ENAH, PANX1, CALD1, CDH2, TGFB2, IGF1R, PTK2, SPRY1, ANK3, SCARB1, FGD6, MYO3A, KIF5C, ACTN1, DPYSL2, GAS7, CABYR, SEPT11, NCKAP1, PPP1R9A, ARHGAP32, LCA5, MAP2, DLD, CA2, MAPRE1, APBB2	244	697	12782	2.02927	0.231331	0.021686	1.05347
GOTERM_CC_FAT	GO:0044463~cell projection part	10	2.65957	0.0349896	ARHGAP32, PPP1R9A, LCA5, CALD1, KIF5C, MAP2, SCARB1, MAPRE1, CABYR, SEPT11	244	234	12782	2.23869	0.999994	0.254439	38.4051
GOTERM_CC_FAT	GO:0043005~neuron projection	12	3.19149	0.0624858	IGF1R, ARHGAP32, PPP1R9A, ANK3, CALD1, KIF5C, MAP2, CA2, DPYSL2, APBB2, SEPT11, TGFB2	244	342	12782	1.83808	1	0.359227	58.4343
Annotation Cluster 12	Enrichment Score: 1.8411488644325988
Category	Term	Count	%	PValue	Genes	List Total	Pop Hits	Pop Total	Fold Enrichment	Bonferroni	Benjamini	FDR
GOTERM_BP_FAT	GO:0006259~DNA metabolic process	23	6.11702	0.000667615	FHIT, NEIL3, PPFIBP1, RAG1, NAP1L1, BRIP1, CHEK1, CTCF, LIG4, DNASE1L3, MCM4, ESCO2, RAD51, FANCI, RAD18, CHAF1A, CRY1, DNMT3B, TOP2A, NT5E, TERF2, FANCB, BARD1	276	506	13528	2.22793	0.712016	0.0796396	1.13232
GOTERM_BP_FAT	GO:0006281~DNA repair	13	3.45745	0.0134703	NEIL3, BRIP1, CHEK1, LIG4, ESCO2, RAD51, FANCI, RAD18, CRY1, CHAF1A, TOP2A, FANCB, BARD1	276	284	13528	2.24362	1	0.535149	20.6462
SP_PIR_KEYWORDS	DNA damage	10	2.65957	0.0153801	FANCI, NEIL3, RAD18, BRIP1, CHEK1, LIG4, CHAF1A, FANCB, BARD1, RAD51	361	205	19235	2.59915	0.994611	0.229848	19.0057
GOTERM_BP_FAT	GO:0006974~response to DNA damage stimulus	15	3.98936	0.0204669	NEIL3, BRIP1, CHEK1, LIG4, ESCO2, RAD51, UACA, FANCI, RAD18, CRY1, CHAF1A, TOP2A, FANCB, TERF2, BARD1	276	373	13528	1.97109	1	0.618504	29.7155
SP_PIR_KEYWORDS	dna repair	9	2.39362	0.0277143	FANCI, RAD18, BRIP1, CHEK1, LIG4, CHAF1A, FANCB, BARD1, RAD51	361	191	19235	2.5107	0.999923	0.295875	31.7662
GOTERM_BP_FAT	GO:0033554~cellular response to stress	17	4.52128	0.114417	CAV1, NEIL3, KIAA1804, BRIP1, CHEK1, LIG4, ESCO2, RAD51, UACA, FANCI, RAD18, CRY1, CHAF1A, TOP2A, FANCB, TERF2, BARD1	276	566	13528	1.47217	1	0.881959	87.4059
Annotation Cluster 13	Enrichment Score: 1.7556820928107053
Category	Term	Count	%	PValue	Genes	List Total	Pop Hits	Pop Total	Fold Enrichment	Bonferroni	Benjamini	FDR
INTERPRO	IPR013761:Sterile alpha motif-type	8	2.12766	0.000700383	SCML4, ERG, PPP1R9A, L3MBTL4, ETS2, SCML2, SCML1, PPFIBP1	322	77	16659	5.37517	0.395317	0.395317	1.05458
INTERPRO	IPR001660:Sterile alpha motif SAM	6	1.59574	0.0338655	SCML4, PPP1R9A, L3MBTL4, SCML2, SCML1, PPFIBP1	322	93	16659	3.33781	1	0.894474	40.6268
SMART	SM00454:SAM	6	1.59574	0.0599945	SCML4, PPP1R9A, L3MBTL4, SCML2, SCML1, PPFIBP1	207	93	9079	2.82967	0.999978	0.882426	53.0941
UP_SEQ_FEATURE	domain:SAM	5	1.32979	0.0666909	SCML4, PPP1R9A, L3MBTL4, SCML2, SCML1	361	81	19113	3.26819	1	0.947388	67.5271
Annotation Cluster 14	Enrichment Score: 1.7125409341846087
Category	Term	Count	%	PValue	Genes	List Total	Pop Hits	Pop Total	Fold Enrichment	Bonferroni	Benjamini	FDR
GOTERM_BP_FAT	GO:0042060~wound healing	13	3.45745	0.000538589	DCBLD2, F13A1, SMAD3, ITGB3, MMRN1, TIMP3, TGFB2, PRKCQ, P2RY1, DSP, SCARB1, PROS1, SYT17	276	191	13528	3.33606	0.633662	0.0802775	0.914432
GOTERM_CC_FAT	GO:0030141~secretory granule	12	3.19149	0.000659307	SPAG9, GNAI3, F13A1, DLD, CASC5, ABCC4, ACTN1, ITGB3, MMRN1, PROS1, ITPR1, TGFB2	244	180	12782	3.49235	0.199821	0.0200614	0.893325
GOTERM_CC_FAT	GO:0031091~platelet alpha granule	6	1.59574	0.0041353	F13A1, ACTN1, ITGB3, MMRN1, PROS1, TGFB2	244	56	12782	5.6127	0.753559	0.0710658	5.4821
GOTERM_CC_FAT	GO:0031093~platelet alpha granule lumen	5	1.32979	0.0074352	F13A1, ACTN1, MMRN1, PROS1, TGFB2	244	41	12782	6.38844	0.91974	0.103873	9.65551
GOTERM_CC_FAT	GO:0044433~cytoplasmic vesicle part	10	2.65957	0.00952498	AP1S2, F13A1, DLD, ABCC4, ACTN1, ITGB3, MMRN1, PROS1, ITPR1, TGFB2	244	187	12782	2.80135	0.960635	0.121373	12.2095
GOTERM_CC_FAT	GO:0060205~cytoplasmic membrane-bounded vesicle lumen	5	1.32979	0.00953612	F13A1, ACTN1, MMRN1, PROS1, TGFB2	244	44	12782	5.95287	0.960784	0.117119	12.2229
GOTERM_CC_FAT	GO:0031410~cytoplasmic vesicle	22	5.85106	0.010895	CAV1, GNAI3, SYT11, F13A1, NAP1L1, ACTN1, CASC5, ITGB3, MMRN1, ZNRF1, ITPR1, BTK, TGFB2, SH3BP4, SPAG9, AP1S2, DLD, SORT1, ABCC4, PROS1, SYT17, ATP8A1	244	642	12782	1.79513	0.975344	0.119865	13.8474
GOTERM_CC_FAT	GO:0031983~vesicle lumen	5	1.32979	0.0111312	F13A1, ACTN1, MMRN1, PROS1, TGFB2	244	46	12782	5.69405	0.977256	0.118486	14.1268
GOTERM_CC_FAT	GO:0031982~vesicle	22	5.85106	0.0167369	CAV1, GNAI3, SYT11, F13A1, NAP1L1, ACTN1, CASC5, ITGB3, MMRN1, ZNRF1, ITPR1, BTK, TGFB2, SH3BP4, SPAG9, AP1S2, DLD, SORT1, ABCC4, PROS1, SYT17, ATP8A1	244	670	12782	1.72011	0.996671	0.15447	20.5185
GOTERM_CC_FAT	GO:0016023~cytoplasmic membrane-bounded vesicle	18	4.78723	0.0339501	GNAI3, SYT11, F13A1, NAP1L1, ACTN1, CASC5, ITGB3, MMRN1, ITPR1, TGFB2, SH3BP4, SPAG9, AP1S2, DLD, SORT1, ABCC4, PROS1, SYT17	244	550	12782	1.71443	0.999991	0.253128	37.4962
GOTERM_CC_FAT	GO:0031988~membrane-bounded vesicle	18	4.78723	0.0434809	GNAI3, SYT11, F13A1, NAP1L1, ACTN1, CASC5, ITGB3, MMRN1, ITPR1, TGFB2, SH3BP4, SPAG9, AP1S2, DLD, SORT1, ABCC4, PROS1, SYT17	244	568	12782	1.6601	1	0.294913	45.3839
GOTERM_BP_FAT	GO:0007596~blood coagulation	5	1.32979	0.153907	F13A1, P2RY1, ITGB3, MMRN1, PROS1	276	102	13528	2.40267	1	0.922188	94.2144
GOTERM_BP_FAT	GO:0050817~coagulation	5	1.32979	0.153907	F13A1, P2RY1, ITGB3, MMRN1, PROS1	276	102	13528	2.40267	1	0.922188	94.2144
GOTERM_BP_FAT	GO:0050878~regulation of body fluid levels	6	1.59574	0.15994	TRPC1, F13A1, P2RY1, ITGB3, MMRN1, PROS1	276	141	13528	2.08572	1	0.924094	94.879
GOTERM_BP_FAT	GO:0007599~hemostasis	5	1.32979	0.177461	F13A1, P2RY1, ITGB3, MMRN1, PROS1	276	108	13528	2.26919	1	0.935298	96.4251
SP_PIR_KEYWORDS	blood coagulation	3	0.797872	0.198978	F13A1, P2RY1, PROS1	361	44	19235	3.6329	1	0.712391	95.1069
Annotation Cluster 15	Enrichment Score: 1.7100057117275709
Category	Term	Count	%	PValue	Genes	List Total	Pop Hits	Pop Total	Fold Enrichment	Bonferroni	Benjamini	FDR
SP_PIR_KEYWORDS	isopeptide bond	14	3.7234	0.00731884	HIST1H2BO, SATB1, ANK3, FANCI, SPG20, LEF1, SPEF2, H2AFY, CTCF, CHEK1, ZEB2, CENPE, HIST1H2AJ, BARD1	361	319	19235	2.33842	0.915881	0.135513	9.50729
SP_PIR_KEYWORDS	ubl conjugation	19	5.05319	0.0287084	SATB1, SCN3A, SYT11, LEF1, CTCF, CHEK1, CENPE, ZEB2, HIST1H2BO, ANK3, FANCI, SPG20, BUB1, SPEF2, H2AFY, HIST1H2AJ, MYB, DNMT3B, BARD1	361	588	19235	1.72172	0.999945	0.295723	32.7089
UP_SEQ_FEATURE	cross-link:Glycyl lysine isopeptide (Lys-Gly) (interchain with G-Cter in ubiquitin)	9	2.39362	0.0352802	HIST1H2BO, FANCI, ANK3, SPG20, SPEF2, CHEK1, CENPE, HIST1H2AJ, BARD1	361	199	19113	2.39448	1	0.864515	44.3079
Annotation Cluster 16	Enrichment Score: 1.614761217049828
Category	Term	Count	%	PValue	Genes	List Total	Pop Hits	Pop Total	Fold Enrichment	Bonferroni	Benjamini	FDR
UP_SEQ_FEATURE	domain:IQ 3	4	1.06383	0.00595477	CAMTA1, MYO3A, MYO1B, ASPM	361	20	19113	10.5889	0.999522	0.572342	9.27453
GOTERM_MF_FAT	GO:0005516~calmodulin binding	9	2.39362	0.00716685	CAMTA1, MYO3A, MYO1B, CALD1, MAP2, ADD2, ASPM, MYLK, DAPK1	261	140	12983	3.19778	0.977089	0.23641	9.90339
UP_SEQ_FEATURE	domain:IQ 1	4	1.06383	0.0201691	CAMTA1, MYO3A, MYO1B, ASPM	361	31	19113	6.83156	1	0.804074	28.2545
UP_SEQ_FEATURE	domain:IQ 2	4	1.06383	0.0201691	CAMTA1, MYO3A, MYO1B, ASPM	361	31	19113	6.83156	1	0.804074	28.2545
INTERPRO	IPR000048:IQ calmodulin-binding region	5	1.32979	0.0872758	CAMTA1, MYO3A, SCN3A, MYO1B, ASPM	322	87	16659	2.97333	1	0.962313	74.889
SMART	SM00015:IQ	5	1.32979	0.135199	CAMTA1, MYO3A, SCN3A, MYO1B, ASPM	207	87	9079	2.52068	1	0.918969	83.0911
Annotation Cluster 17	Enrichment Score: 1.6104798667298101
Category	Term	Count	%	PValue	Genes	List Total	Pop Hits	Pop Total	Fold Enrichment	Bonferroni	Benjamini	FDR
GOTERM_MF_FAT	GO:0008559~xenobiotic-transporting ATPase activity	3	0.797872	0.00118273	ABCB1, ABCB4, ABCG2	261	3	12983	49.7433	0.462754	0.143863	1.70124
GOTERM_MF_FAT	GO:0015239~multidrug transporter activity	3	0.797872	0.00118273	ABCB1, ABCB4, ABCG2	261	3	12983	49.7433	0.462754	0.143863	1.70124
GOTERM_MF_FAT	GO:0042910~xenobiotic transporter activity	3	0.797872	0.00233416	ABCB1, ABCB4, ABCG2	261	4	12983	37.3075	0.706791	0.160767	3.33154
INTERPRO	IPR017871:ABC transporter, conserved site	6	1.59574	0.00475277	ABCC4, ABCB1, ABCB7, SMC2, ABCB4, ABCG2	322	57	16659	5.4459	0.967308	0.680247	6.95525
INTERPRO	IPR003593:ATPase, AAA+ type, core	9	2.39362	0.0068304	NAV1, ABCC4, ABCB1, ABCB7, KATNAL1, MCM4, RAD51, ABCB4, ABCG2	322	144	16659	3.2335	0.992709	0.707785	9.85145
GOTERM_MF_FAT	GO:0042623~ATPase activity, coupled	13	3.45745	0.00877744	MYO3A, DDX3X, ABCC4, BRIP1, ABCB1, ABCB7, KATNAL1, TOP2A, CHD3, RAD51, ABCB4, ABCG2, ATP8A1	261	272	12983	2.37744	0.990231	0.251198	11.9995
INTERPRO	IPR001140:ABC transporter, transmembrane region	4	1.06383	0.0106291	ABCC4, ABCB1, ABCB7, ABCB4	322	24	16659	8.62267	0.999535	0.784439	14.9303
KEGG_PATHWAY	hsa02010:ABC transporters	5	1.32979	0.0115821	ABCC4, ABCB1, ABCB7, ABCB4, ABCG2	104	44	5085	5.55616	0.731906	0.355194	12.3899
INTERPRO	IPR003439:ABC transporter-like	5	1.32979	0.0135304	ABCC4, ABCB1, ABCB7, ABCB4, ABCG2	322	48	16659	5.38917	0.999943	0.752739	18.6279
INTERPRO	IPR017940:ABC transporter integral membrane type 1	4	1.06383	0.01626	ABCC4, ABCB1, ABCB7, ABCB4	322	28	16659	7.39086	0.999992	0.770379	21.9691
SMART	SM00382:AAA	9	2.39362	0.0166603	NAV1, ABCC4, ABCB1, ABCB7, KATNAL1, MCM4, RAD51, ABCB4, ABCG2	207	144	9079	2.74124	0.945334	0.620476	18.5817
GOTERM_MF_FAT	GO:0016887~ATPase activity	14	3.7234	0.0171386	MYO3A, BRIP1, ABCB1, ABCB7, ABCG2, ABCB4, RAD51, DDX3X, ABCC4, KATNAL1, TOP2A, RHOBTB3, ATP8A1, CHD3	261	334	12983	2.08505	0.999886	0.379774	22.1705
UP_SEQ_FEATURE	domain:ABC transmembrane type-1 1	3	0.797872	0.0315985	ABCC4, ABCB1, ABCB4	361	15	19113	10.5889	1	0.858731	40.7412
UP_SEQ_FEATURE	domain:ABC transmembrane type-1 2	3	0.797872	0.0315985	ABCC4, ABCB1, ABCB4	361	15	19113	10.5889	1	0.858731	40.7412
GOTERM_MF_FAT	GO:0015405~P-P-bond-hydrolysis-driven transmembrane transporter activity	7	1.8617	0.0359668	ABCC4, ABCB1, ABCB7, TIMM23, ABCB4, ABCG2, ATP8A1	261	122	12983	2.85412	1	0.496818	41.2041
GOTERM_MF_FAT	GO:0015399~primary active transmembrane transporter activity	7	1.8617	0.0359668	ABCC4, ABCB1, ABCB7, TIMM23, ABCB4, ABCG2, ATP8A1	261	122	12983	2.85412	1	0.496818	41.2041
GOTERM_MF_FAT	GO:0015238~drug transporter activity	3	0.797872	0.0445869	ABCB1, ABCB4, ABCG2	261	17	12983	8.77823	1	0.549861	48.3835
COG_ONTOLOGY	Defense mechanisms	3	0.797872	0.0503905	ABCC4, ABCB1, ABCB4	35	21	1950	7.95918	0.489394	0.200727	28.9876
GOTERM_MF_FAT	GO:0042626~ATPase activity, coupled to transmembrane movement of substances	6	1.59574	0.0678761	ABCC4, ABCB1, ABCB7, ABCB4, ABCG2, ATP8A1	261	109	12983	2.73816	1	0.684371	63.9095
GOTERM_MF_FAT	GO:0043492~ATPase activity, coupled to movement of substances	6	1.59574	0.0700055	ABCC4, ABCB1, ABCB7, ABCB4, ABCG2, ATP8A1	261	110	12983	2.71327	1	0.684825	65.0867
GOTERM_MF_FAT	GO:0016820~hydrolase activity, acting on acid anhydrides, catalyzing transmembrane movement of substances	6	1.59574	0.0721715	ABCC4, ABCB1, ABCB7, ABCB4, ABCG2, ATP8A1	261	111	12983	2.68883	1	0.685469	66.2473
UP_SEQ_FEATURE	domain:ABC transporter 1	3	0.797872	0.121418	ABCC4, ABCB1, ABCB4	361	32	19113	4.96356	1	0.980649	87.8704
UP_SEQ_FEATURE	domain:ABC transporter 2	3	0.797872	0.121418	ABCC4, ABCB1, ABCB4	361	32	19113	4.96356	1	0.980649	87.8704
UP_SEQ_FEATURE	nucleotide phosphate-binding region:ATP 1	3	0.797872	0.140528	ABCC4, ABCB1, ABCB4	361	35	19113	4.53811	1	0.987789	91.5237
UP_SEQ_FEATURE	nucleotide phosphate-binding region:ATP 2	3	0.797872	0.140528	ABCC4, ABCB1, ABCB4	361	35	19113	4.53811	1	0.987789	91.5237
GOTERM_BP_FAT	GO:0042493~response to drug	5	1.32979	0.643408	CAV1, ABCB1, DNMT3B, ABCB4, ABCG2	276	216	13528	1.13459	1	0.997889	100
Annotation Cluster 18	Enrichment Score: 1.6032680884847594
Category	Term	Count	%	PValue	Genes	List Total	Pop Hits	Pop Total	Fold Enrichment	Bonferroni	Benjamini	FDR
GOTERM_MF_FAT	GO:0005516~calmodulin binding	9	2.39362	0.00716685	CAMTA1, MYO3A, MYO1B, CALD1, MAP2, ADD2, ASPM, MYLK, DAPK1	261	140	12983	3.19778	0.977089	0.23641	9.90339
SP_PIR_KEYWORDS	calmodulin-binding	7	1.8617	0.0254352	MYO1B, CALD1, MAP2, ADD2, ASPM, MYLK, DAPK1	361	120	19235	3.10815	0.99983	0.283906	29.5586
UP_SEQ_FEATURE	region of interest:Calmodulin-binding	4	1.06383	0.0850026	CALD1, MAP2, MYLK, DAPK1	361	55	19113	3.85052	1	0.961179	76.4886
Annotation Cluster 19	Enrichment Score: 1.591900329888833
Category	Term	Count	%	PValue	Genes	List Total	Pop Hits	Pop Total	Fold Enrichment	Bonferroni	Benjamini	FDR
SP_PIR_KEYWORDS	cell junction	16	4.25532	0.00862464	ENAH, PANX1, SYT11, MPP7, ZNRF1, SEPT11, RIMS3, ARHGAP32, PTK2, PPP1R9A, DSP, ESAM, SYNM, SSX2IP, JAM2, SYT17	361	399	19235	2.13664	0.946018	0.142417	11.1128
GOTERM_CC_FAT	GO:0045202~synapse	14	3.7234	0.0183484	ENAH, CALD1, SYT11, CDH2, ZNRF1, ITPR1, SEPT11, RIMS3, PRKCQ, ARHGAP32, PPP1R9A, ANK3, APBB2, SYT17	244	355	12782	2.0659	0.998088	0.163759	22.2727
SP_PIR_KEYWORDS	synapse	8	2.12766	0.105916	ARHGAP32, PPP1R9A, ENAH, SYT11, ZNRF1, SYT17, SEPT11, RIMS3	361	213	19235	2.00122	1	0.575769	78.185
Annotation Cluster 20	Enrichment Score: 1.5374597159681744
Category	Term	Count	%	PValue	Genes	List Total	Pop Hits	Pop Total	Fold Enrichment	Bonferroni	Benjamini	FDR
GOTERM_CC_FAT	GO:0005905~coated pit	6	1.59574	0.0014135	SH3BP4, AP1S2, LRP12, AAK1, SORT1, VLDLR	244	44	12782	7.14344	0.380041	0.036109	1.90615
SP_PIR_KEYWORDS	coated pit	5	1.32979	0.00286805	SH3BP4, AP1S2, LRP12, AAK1, VLDLR	361	32	19235	8.3254	0.620128	0.0774929	3.8308
GOTERM_MF_FAT	GO:0030169~low-density lipoprotein binding	4	1.06383	0.0080859	LRP12, SORL1, SCARB1, VLDLR	261	21	12983	9.47491	0.985911	0.247352	11.1051
GOTERM_MF_FAT	GO:0008034~lipoprotein binding	4	1.06383	0.0324368	LRP12, SORL1, SCARB1, VLDLR	261	35	12983	5.68495	1	0.499659	38.0042
SP_PIR_KEYWORDS	Endocytosis	6	1.59574	0.0342873	SH3BP4, AP1S2, LRP12, SORL1, SORT1, VLDLR	361	96	19235	3.33016	0.999992	0.333312	37.7793
GOTERM_BP_FAT	GO:0006897~endocytosis	9	2.39362	0.0805855	SH3BP4, NRAS, CAV1, AP1S2, LRP12, SORL1, SORT1, SCARB1, VLDLR	276	220	13528	2.00514	1	0.855353	76.1327
GOTERM_BP_FAT	GO:0010324~membrane invagination	9	2.39362	0.0805855	SH3BP4, NRAS, CAV1, AP1S2, LRP12, SORL1, SORT1, SCARB1, VLDLR	276	220	13528	2.00514	1	0.855353	76.1327
GOTERM_BP_FAT	GO:0016044~membrane organization	12	3.19149	0.15789	SH3BP4, NRAS, CAV1, AP1S2, GNAI3, VAV3, LRP12, SORL1, SORT1, SCARB1, SYT17, VLDLR	276	381	13528	1.54376	1	0.922892	94.6617
GOTERM_BP_FAT	GO:0016192~vesicle-mediated transport	14	3.7234	0.389233	CAV1, VAV3, GNAI3, SORL1, RIMS3, SH3BP4, NRAS, AP1S2, LRP12, OSBPL1A, SORT1, SCARB1, VLDLR, RHOBTB3	276	576	13528	1.19132	1	0.981607	99.9777
Annotation Cluster 21	Enrichment Score: 1.4200302012807593
Category	Term	Count	%	PValue	Genes	List Total	Pop Hits	Pop Total	Fold Enrichment	Bonferroni	Benjamini	FDR
SP_PIR_KEYWORDS	sh3 domain	10	2.65957	0.0176969	SH3BP4, ARHGAP32, VAV3, MACF1, FYN, KIAA1804, ASAP2, MPP7, GAS7, BTK	361	210	19235	2.53726	0.997564	0.24914	21.5595
UP_SEQ_FEATURE	domain:SH3	9	2.39362	0.0192275	SH3BP4, ARHGAP32, MACF1, FYN, KIAA1804, ASAP2, MPP7, GAS7, BTK	361	177	19113	2.6921	1	0.809238	27.1227
INTERPRO	IPR001452:Src homology-3 domain	9	2.39362	0.0547781	SH3BP4, ARHGAP32, VAV3, FYN, KIAA1804, ASAP2, MPP7, GAS7, BTK	322	213	16659	2.18603	1	0.965636	57.3636
SMART	SM00326:SH3	9	2.39362	0.11206	SH3BP4, ARHGAP32, VAV3, FYN, KIAA1804, ASAP2, MPP7, GAS7, BTK	207	213	9079	1.85324	1	0.923477	76.6424
Annotation Cluster 22	Enrichment Score: 1.3942656919077943
Category	Term	Count	%	PValue	Genes	List Total	Pop Hits	Pop Total	Fold Enrichment	Bonferroni	Benjamini	FDR
GOTERM_BP_FAT	GO:0051017~actin filament bundle formation	4	1.06383	0.00842722	CALD1, ACTN1, GAS7, ADD2	276	21	13528	9.33609	1	0.398824	13.4379
GOTERM_MF_FAT	GO:0008092~cytoskeletal protein binding	19	5.05319	0.0129173	FMNL2, ENAH, MYO3A, MYO1B, MAP1A, CALD1, ACTN1, GAS7, CENPJ, EPB41L2, SPAG9, PPP1R9A, MACF1, FYN, SYNM, SSX2IP, MAPRE1, ADD2, MYLK	261	504	12983	1.87524	0.998915	0.315597	17.1808
GOTERM_MF_FAT	GO:0003779~actin binding	13	3.45745	0.0314717	FMNL2, ENAH, MYO3A, MYO1B, MAP1A, CALD1, ACTN1, GAS7, EPB41L2, PPP1R9A, MACF1, ADD2, MYLK	261	326	12983	1.98363	1	0.503172	37.1016
GOTERM_CC_FAT	GO:0015629~actin cytoskeleton	11	2.92553	0.0331499	EPB41L2, ARHGAP32, PPP1R9A, MYO3A, MACF1, MYO1B, CALD1, GAS7, ADD2, SEPT11, DAPK1	244	269	12782	2.14215	0.999989	0.253358	36.7881
SP_PIR_KEYWORDS	actin-binding	10	2.65957	0.0437661	EPB41L2, PPP1R9A, ENAH, MYO3A, MACF1, MYO1B, CALD1, ACTN1, ADD2, MYLK	361	247	19235	2.15719	1	0.375811	45.5903
GOTERM_BP_FAT	GO:0007015~actin filament organization	5	1.32979	0.0587536	PPP1R9A, CALD1, ACTN1, GAS7, ADD2	276	72	13528	3.40378	1	0.81915	64.3882
GOTERM_MF_FAT	GO:0051015~actin filament binding	4	1.06383	0.0896856	MACF1, ACTN1, GAS7, ADD2	261	53	12983	3.75421	1	0.717737	74.3959
GOTERM_BP_FAT	GO:0030036~actin cytoskeleton organization	9	2.39362	0.0906974	EPB41L2, NRAS, FMNL2, PPP1R9A, CALD1, ACTN1, GAS7, FGD6, ADD2	276	226	13528	1.9519	1	0.86348	80.2347
GOTERM_BP_FAT	GO:0030029~actin filament-based process	9	2.39362	0.119086	EPB41L2, NRAS, FMNL2, PPP1R9A, CALD1, ACTN1, GAS7, FGD6, ADD2	276	241	13528	1.83042	1	0.887903	88.4916
Annotation Cluster 23	Enrichment Score: 1.3700041014042366
Category	Term	Count	%	PValue	Genes	List Total	Pop Hits	Pop Total	Fold Enrichment	Bonferroni	Benjamini	FDR
GOTERM_MF_FAT	GO:0030169~low-density lipoprotein binding	4	1.06383	0.0080859	LRP12, SORL1, SCARB1, VLDLR	261	21	12983	9.47491	0.985911	0.247352	11.1051
UP_SEQ_FEATURE	domain:LDL-receptor class A 5	3	0.797872	0.0206116	LRP12, SORL1, VLDLR	361	12	19113	13.2361	1	0.791569	28.7807
GOTERM_MF_FAT	GO:0008034~lipoprotein binding	4	1.06383	0.0324368	LRP12, SORL1, SCARB1, VLDLR	261	35	12983	5.68495	1	0.499659	38.0042
SP_PIR_KEYWORDS	Endocytosis	6	1.59574	0.0342873	SH3BP4, AP1S2, LRP12, SORL1, SORT1, VLDLR	361	96	19235	3.33016	0.999992	0.333312	37.7793
GOTERM_MF_FAT	GO:0030228~lipoprotein receptor activity	3	0.797872	0.0353332	LRP12, SCARB1, VLDLR	261	15	12983	9.94866	1	0.516338	40.6413
UP_SEQ_FEATURE	domain:LDL-receptor class A 4	3	0.797872	0.0356708	LRP12, SORL1, VLDLR	361	16	19113	9.92711	1	0.855893	44.6742
UP_SEQ_FEATURE	domain:LDL-receptor class A 3	3	0.797872	0.0587155	LRP12, SORL1, VLDLR	361	21	19113	7.56351	1	0.930802	62.6971
INTERPRO	IPR002172:Low density lipoprotein-receptor, class A, cysteine-rich	4	1.06383	0.0716241	LRP12, SORL1, VLDLR, NETO1	322	50	16659	4.13888	1	0.956668	67.5211
UP_SEQ_FEATURE	domain:LDL-receptor class A 1	3	0.797872	0.0912464	LRP12, SORL1, VLDLR	361	27	19113	5.88273	1	0.963486	78.971
UP_SEQ_FEATURE	domain:LDL-receptor class A 2	3	0.797872	0.0912464	LRP12, SORL1, VLDLR	361	27	19113	5.88273	1	0.963486	78.971
SMART	SM00192:LDLa	4	1.06383	0.104041	LRP12, SORL1, VLDLR, NETO1	207	50	9079	3.50879	1	0.933803	73.9261
Annotation Cluster 24	Enrichment Score: 1.350389485863322
Category	Term	Count	%	PValue	Genes	List Total	Pop Hits	Pop Total	Fold Enrichment	Bonferroni	Benjamini	FDR
GOTERM_BP_FAT	GO:0042278~purine nucleoside metabolic process	4	1.06383	0.0205562	FHIT, ADK, NT5E, DNMT3B	276	29	13528	6.76062	1	0.611046	29.8246
GOTERM_BP_FAT	GO:0046128~purine ribonucleoside metabolic process	4	1.06383	0.0205562	FHIT, ADK, NT5E, DNMT3B	276	29	13528	6.76062	1	0.611046	29.8246
GOTERM_BP_FAT	GO:0009119~ribonucleoside metabolic process	4	1.06383	0.0665547	FHIT, ADK, NT5E, DNMT3B	276	46	13528	4.26213	1	0.827717	69.0998
GOTERM_BP_FAT	GO:0009116~nucleoside metabolic process	4	1.06383	0.141052	FHIT, ADK, NT5E, DNMT3B	276	64	13528	3.06341	1	0.91312	92.518
Annotation Cluster 25	Enrichment Score: 1.3003363991318282
Category	Term	Count	%	PValue	Genes	List Total	Pop Hits	Pop Total	Fold Enrichment	Bonferroni	Benjamini	FDR
GOTERM_CC_FAT	GO:0005938~cell cortex	9	2.39362	0.00676644	EPB41L2, CAV1, ARHGAP32, PPP1R9A, MACF1, CALD1, AKAP12, MAPRE1, SEPT11	244	146	12782	3.22923	0.899221	0.103518	8.82377
GOTERM_CC_FAT	GO:0044463~cell projection part	10	2.65957	0.0349896	ARHGAP32, PPP1R9A, LCA5, CALD1, KIF5C, MAP2, SCARB1, MAPRE1, CABYR, SEPT11	244	234	12782	2.23869	0.999994	0.254439	38.4051
GOTERM_CC_FAT	GO:0043197~dendritic spine	4	1.06383	0.0351296	ARHGAP32, PPP1R9A, CALD1, SEPT11	244	38	12782	5.51424	0.999994	0.250084	38.5265
GOTERM_CC_FAT	GO:0030863~cortical cytoskeleton	4	1.06383	0.0660325	EPB41L2, PPP1R9A, CALD1, MAPRE1	244	49	12782	4.27635	1	0.369852	60.5235
GOTERM_CC_FAT	GO:0044448~cell cortex part	5	1.32979	0.0733197	EPB41L2, PPP1R9A, CALD1, MAPRE1, SEPT11	244	83	12782	3.15574	1	0.396288	64.5143
GOTERM_CC_FAT	GO:0030864~cortical actin cytoskeleton	3	0.797872	0.0985623	EPB41L2, PPP1R9A, CALD1	244	28	12782	5.6127	1	0.477687	75.6296
GOTERM_CC_FAT	GO:0030425~dendrite	6	1.59574	0.19906	ARHGAP32, PPP1R9A, CALD1, MAP2, DPYSL2, SEPT11	244	163	12782	1.92829	1	0.684702	95.1202
Annotation Cluster 26	Enrichment Score: 1.2952075771697489
Category	Term	Count	%	PValue	Genes	List Total	Pop Hits	Pop Total	Fold Enrichment	Bonferroni	Benjamini	FDR
GOTERM_BP_FAT	GO:0010638~positive regulation of organelle organization	6	1.59574	0.0269036	PRKCQ, CAV1, SMAD3, CENPE, DNMT3B, TERF2	276	83	13528	3.54322	1	0.676861	37.189
GOTERM_BP_FAT	GO:0051495~positive regulation of cytoskeleton organization	4	1.06383	0.0631248	PRKCQ, CAV1, SMAD3, CENPE	276	45	13528	4.35684	1	0.819471	67.1055
GOTERM_BP_FAT	GO:0051130~positive regulation of cellular component organization	8	2.12766	0.0766243	PRKCQ, CAV1, SMAD3, CENPE, EIF5A2, DNMT3B, TERF2, TGFB2	276	181	13528	2.16639	1	0.854826	74.3174
Annotation Cluster 27	Enrichment Score: 1.2866514928659352
Category	Term	Count	%	PValue	Genes	List Total	Pop Hits	Pop Total	Fold Enrichment	Bonferroni	Benjamini	FDR
INTERPRO	IPR001715:Calponin-like actin-binding	6	1.59574	0.0112289	VAV3, MACF1, SPEF2, ACTN1, MAPRE1, ASPM	322	70	16659	4.43452	0.999699	0.741104	15.7073
SMART	SM00033:CH	6	1.59574	0.0210717	VAV3, MACF1, SPEF2, ACTN1, MAPRE1, ASPM	207	70	9079	3.75942	0.974887	0.601915	22.9399
UP_SEQ_FEATURE	domain:CH 1	3	0.797872	0.0912464	MACF1, ACTN1, ASPM	361	27	19113	5.88273	1	0.963486	78.971
UP_SEQ_FEATURE	domain:CH 2	3	0.797872	0.0912464	MACF1, ACTN1, ASPM	361	27	19113	5.88273	1	0.963486	78.971
UP_SEQ_FEATURE	domain:CH	3	0.797872	0.187187	VAV3, SPEF2, MAPRE1	361	42	19113	3.78176	1	0.996463	96.5868
Annotation Cluster 28	Enrichment Score: 1.1832379782523135
Category	Term	Count	%	PValue	Genes	List Total	Pop Hits	Pop Total	Fold Enrichment	Bonferroni	Benjamini	FDR
GOTERM_CC_FAT	GO:0005905~coated pit	6	1.59574	0.0014135	SH3BP4, AP1S2, LRP12, AAK1, SORT1, VLDLR	244	44	12782	7.14344	0.380041	0.036109	1.90615
SP_PIR_KEYWORDS	Endocytosis	6	1.59574	0.0342873	SH3BP4, AP1S2, LRP12, SORL1, SORT1, VLDLR	361	96	19235	3.33016	0.999992	0.333312	37.7793
GOTERM_CC_FAT	GO:0030136~clathrin-coated vesicle	5	1.32979	0.242855	SH3BP4, AP1S2, SYT11, SORT1, SYT17	244	132	12782	1.98429	1	0.749129	97.7294
SP_PIR_KEYWORDS	cytoplasmic vesicle	7	1.8617	0.287909	SH3BP4, SPAG9, AP1S2, SYT11, ZNRF1, SYT17, ATP8A1	361	238	19235	1.56713	1	0.800445	99.0126
GOTERM_CC_FAT	GO:0030135~coated vesicle	5	1.32979	0.357913	SH3BP4, AP1S2, SYT11, SORT1, SYT17	244	159	12782	1.64733	1	0.864204	99.7589
Annotation Cluster 29	Enrichment Score: 1.1666515198113994
Category	Term	Count	%	PValue	Genes	List Total	Pop Hits	Pop Total	Fold Enrichment	Bonferroni	Benjamini	FDR
UP_SEQ_FEATURE	nucleotide phosphate-binding region:ATP	36	9.57447	0.000154554	STK38, PFKFB2, TTK, CHEK1, KARS, BTK, IGF1R, PTK2, DDX3X, AAK1, BUB1, TOP2A, CHD3, KIF2A, CIITA, MKI67, MYO3A, KIAA1804, KIF5C, BRIP1, CENPE, ABCB7, SMC2, MCM4, RIMKLB, ABCG2, RAD51, DAPK1, PRKCQ, FYN, BMP2K, CSNK1G3, KATNAL1, CLCN4, MYLK, ATP8A1	361	962	19113	1.98129	0.179503	0.0638207	0.251572
UP_SEQ_FEATURE	domain:Protein kinase	17	4.52128	0.0167248	STK38, MYO3A, KIAA1804, TTK, CHEK1, TRIB2, DAPK1, BTK, PRKCQ, IGF1R, PTK2, FYN, AAK1, BMP2K, BUB1, CSNK1G3, MYLK	361	469	19113	1.9191	1	0.80999	24.0322
INTERPRO	IPR000719:Protein kinase, core	17	4.52128	0.0225951	STK38, MYO3A, KIAA1804, TTK, CHEK1, TRIB2, DAPK1, BTK, PRKCQ, IGF1R, PTK2, FYN, AAK1, BMP2K, BUB1, CSNK1G3, MYLK	322	476	16659	1.84772	1	0.838502	29.2365
UP_SEQ_FEATURE	binding site:ATP	18	4.78723	0.0285332	STK38, MYO3A, KIAA1804, TTK, CHEK1, LIG4, DAPK1, BTK, PRKCQ, IGF1R, PTK2, FYN, AAK1, BMP2K, BUB1, CSNK1G3, TOP2A, MYLK	361	542	19113	1.75831	1	0.857754	37.6093
INTERPRO	IPR017441:Protein kinase, ATP binding site	16	4.25532	0.0305632	MYO3A, STK38, KIAA1804, TTK, CHEK1, DAPK1, BTK, PRKCQ, IGF1R, PTK2, FYN, AAK1, BMP2K, BUB1, CSNK1G3, MYLK	322	455	16659	1.81929	1	0.892328	37.4805
GOTERM_MF_FAT	GO:0004672~protein kinase activity	20	5.31915	0.0357343	STK38, MYO3A, KIAA1804, TTK, CHEK1, TRIB2, BTK, TGFB2, DAPK1, PRKCQ, IGF1R, PTK2, FYN, AAK1, BMP2K, BUB1, KCNH8, CSNK1G3, CRIM1, MYLK	261	606	12983	1.64169	1	0.507151	40.9982
GOTERM_BP_FAT	GO:0006468~protein amino acid phosphorylation	21	5.58511	0.052787	ERG, STK38, MYO3A, KIAA1804, TTK, CHEK1, TRIB2, BTK, TGFB2, DAPK1, PRKCQ, SPAG9, IGF1R, PTK2, FYN, AAK1, MAP2, BMP2K, BUB1, CSNK1G3, MYLK	276	667	13528	1.54318	1	0.799022	60.3366
INTERPRO	IPR008271:Serine/threonine protein kinase, active site	12	3.19149	0.0818635	PRKCQ, MYO3A, STK38, KIAA1804, AAK1, BMP2K, BUB1, TTK, CHEK1, CSNK1G3, MYLK, DAPK1	322	354	16659	1.75376	1	0.966855	72.5389
INTERPRO	IPR017442:Serine/threonine protein kinase-related	12	3.19149	0.0879289	PRKCQ, MYO3A, STK38, KIAA1804, AAK1, BMP2K, TTK, CHEK1, CSNK1G3, TRIB2, MYLK, DAPK1	322	359	16659	1.72934	1	0.957011	75.1595
SP_PIR_KEYWORDS	kinase	19	5.05319	0.0977324	STK38, MYO3A, KIAA1804, PFKFB2, TTK, CHEK1, DAPK1, BTK, PRKCQ, SPAG9, IGF1R, PTK2, FYN, AAK1, ADK, BMP2K, BUB1, CSNK1G3, MYLK	361	688	19235	1.47147	1	0.561853	75.3072
SP_PIR_KEYWORDS	serine/threonine-protein kinase	12	3.19149	0.103412	PRKCQ, MYO3A, STK38, KIAA1804, AAK1, BMP2K, BUB1, TTK, CHEK1, CSNK1G3, MYLK, DAPK1	361	381	19235	1.67819	1	0.574928	77.3392
SP_PIR_KEYWORDS	transferase	33	8.7766	0.132985	GALNT3, STK38, PFKFB2, F13A1, EZH2, TTK, CHEK1, BTK, NSUN7, IGF1R, ST6GALNAC3, PTK2, AAK1, BUB1, DNMT3B, GCNT1, GSTA4, SPTLC2, MYO3A, KIAA1804, PARP11, ESCO2, PGM2L1, DAPK1, PRKCQ, COQ2, FYN, ADK, WHSC1L1, BMP2K, CSNK1G3, MYLK, HS3ST3B1	361	1394	19235	1.26135	1	0.640551	85.6394
GOTERM_BP_FAT	GO:0016310~phosphorylation	22	5.85106	0.136704	ERG, STK38, MYO3A, KIAA1804, TTK, CHEK1, TRIB2, BTK, TGFB2, DAPK1, PRKCQ, SPAG9, IGF1R, PTK2, FYN, AAK1, DLD, MAP2, BMP2K, BUB1, CSNK1G3, MYLK	276	800	13528	1.3479	1	0.911505	91.8453
GOTERM_MF_FAT	GO:0004674~protein serine/threonine kinase activity	13	3.45745	0.155043	MYO3A, STK38, KIAA1804, TTK, CHEK1, TGFB2, DAPK1, PRKCQ, AAK1, BUB1, BMP2K, CSNK1G3, MYLK	261	430	12983	1.50387	1	0.859911	91.3071
SP_PIR_KEYWORDS	phosphotransferase	7	1.8617	0.176624	IGF1R, PRKCQ, STK38, FYN, ADK, TTK, DAPK1	361	201	19235	1.85561	1	0.670461	92.8854
UP_SEQ_FEATURE	active site:Proton acceptor	17	4.52128	0.178979	STK38, MYO3A, KIAA1804, TTK, CHEK1, DAPK1, BTK, PRKCQ, IGF1R, PTK2, FYN, AAK1, DLD, BMP2K, BUB1, CSNK1G3, MYLK	361	658	19113	1.36787	1	0.995862	95.9795
GOTERM_BP_FAT	GO:0006793~phosphorus metabolic process	25	6.64894	0.189337	ERG, MYO3A, CDC14A, STK38, KIAA1804, TTK, CHEK1, TRIB2, BTK, DAPK1, TGFB2, IGF1R, SPAG9, PRKCQ, PTK2, FYN, MTMR10, AAK1, DLD, MAP2, BMP2K, BUB1, PPM1L, CSNK1G3, MYLK	276	973	13528	1.25937	1	0.936413	97.2103
GOTERM_BP_FAT	GO:0006796~phosphate metabolic process	25	6.64894	0.189337	ERG, MYO3A, CDC14A, STK38, KIAA1804, TTK, CHEK1, TRIB2, BTK, DAPK1, TGFB2, IGF1R, SPAG9, PRKCQ, PTK2, FYN, MTMR10, AAK1, DLD, MAP2, BMP2K, BUB1, PPM1L, CSNK1G3, MYLK	276	973	13528	1.25937	1	0.936413	97.2103
INTERPRO	IPR002290:Serine/threonine protein kinase	7	1.8617	0.386511	PRKCQ, MYO3A, STK38, TTK, CHEK1, MYLK, DAPK1	322	259	16659	1.39827	1	0.99933	99.9385
SMART	SM00220:S_TKc	7	1.8617	0.53827	PRKCQ, MYO3A, STK38, TTK, CHEK1, MYLK, DAPK1	207	259	9079	1.1854	1	0.99524	99.9922
Annotation Cluster 30	Enrichment Score: 1.1576066938422354
Category	Term	Count	%	PValue	Genes	List Total	Pop Hits	Pop Total	Fold Enrichment	Bonferroni	Benjamini	FDR
GOTERM_BP_FAT	GO:0010948~negative regulation of cell cycle process	4	1.06383	0.0137302	BUB1, TTK, CENPE, APBB2	276	25	13528	7.84232	1	0.521116	21.0019
GOTERM_BP_FAT	GO:0007094~mitotic cell cycle spindle assembly checkpoint	3	0.797872	0.0200639	BUB1, TTK, CENPE	276	11	13528	13.3676	1	0.620424	29.2208
GOTERM_BP_FAT	GO:0045841~negative regulation of mitotic metaphase/anaphase transition	3	0.797872	0.0200639	BUB1, TTK, CENPE	276	11	13528	13.3676	1	0.620424	29.2208
GOTERM_BP_FAT	GO:0031577~spindle checkpoint	3	0.797872	0.0237576	BUB1, TTK, CENPE	276	12	13528	12.2536	1	0.647355	33.6349
GOTERM_BP_FAT	GO:0051784~negative regulation of nuclear division	3	0.797872	0.0237576	BUB1, TTK, CENPE	276	12	13528	12.2536	1	0.647355	33.6349
GOTERM_BP_FAT	GO:0045839~negative regulation of mitosis	3	0.797872	0.0237576	BUB1, TTK, CENPE	276	12	13528	12.2536	1	0.647355	33.6349
GOTERM_BP_FAT	GO:0030071~regulation of mitotic metaphase/anaphase transition	3	0.797872	0.0728589	BUB1, TTK, CENPE	276	22	13528	6.68379	1	0.847432	72.4719
GOTERM_BP_FAT	GO:0045786~negative regulation of cell cycle	5	1.32979	0.0827742	BUB1, SMAD3, TTK, CENPE, APBB2	276	81	13528	3.02559	1	0.856352	77.0833
GOTERM_BP_FAT	GO:0010564~regulation of cell cycle process	6	1.59574	0.082901	PRKCQ, BUB1, TTK, CTCF, CENPE, APBB2	276	114	13528	2.57971	1	0.853446	77.1373
GOTERM_BP_FAT	GO:0000075~cell cycle checkpoint	5	1.32979	0.114224	BUB1, BRIP1, TTK, CHEK1, CENPE	276	91	13528	2.6931	1	0.883888	87.3591
GOTERM_BP_FAT	GO:0007346~regulation of mitotic cell cycle	6	1.59574	0.197513	PRKCQ, BUB1, SMAD3, TTK, CENPE, APBB2	276	152	13528	1.93478	1	0.940907	97.6531
GOTERM_BP_FAT	GO:0007093~mitotic cell cycle checkpoint	3	0.797872	0.217486	BUB1, TTK, CENPE	276	43	13528	3.41962	1	0.944604	98.473
GOTERM_BP_FAT	GO:0051726~regulation of cell cycle	10	2.65957	0.238784	PRKCQ, BUB1, SMAD3, BRIP1, TTK, CHEK1, CTCF, CENPE, APBB2, TGFB2	276	331	13528	1.4808	1	0.954144	99.0461
GOTERM_BP_FAT	GO:0007088~regulation of mitosis	3	0.797872	0.315596	BUB1, TTK, CENPE	276	56	13528	2.62578	1	0.970818	99.8445
GOTERM_BP_FAT	GO:0051783~regulation of nuclear division	3	0.797872	0.315596	BUB1, TTK, CENPE	276	56	13528	2.62578	1	0.970818	99.8445
Annotation Cluster 31	Enrichment Score: 1.1084849472616303
Category	Term	Count	%	PValue	Genes	List Total	Pop Hits	Pop Total	Fold Enrichment	Bonferroni	Benjamini	FDR
GOTERM_BP_FAT	GO:0009123~nucleoside monophosphate metabolic process	8	2.12766	0.000371641	ADAL, ADK, PDE5A, GUCY1A3, GUCY1B3, PDE4D, NT5E, AMPD1	276	66	13528	5.94115	0.49986	0.0829638	0.631828
KEGG_PATHWAY	hsa00230:Purine metabolism	9	2.39362	0.0118677	FHIT, PDE6D, ADK, PDE5A, GUCY1A3, GUCY1B3, PDE4D, NT5E, AMPD1	104	153	5085	2.87613	0.740518	0.286282	12.6769
GOTERM_BP_FAT	GO:0009161~ribonucleoside monophosphate metabolic process	4	1.06383	0.0137302	ADAL, ADK, NT5E, AMPD1	276	25	13528	7.84232	1	0.521116	21.0019
GOTERM_BP_FAT	GO:0009124~nucleoside monophosphate biosynthetic process	5	1.32979	0.0185063	ADAL, ADK, GUCY1A3, GUCY1B3, AMPD1	276	50	13528	4.90145	1	0.609783	27.2778
GOTERM_BP_FAT	GO:0006163~purine nucleotide metabolic process	9	2.39362	0.0364463	ADAL, ADK, PDE5A, GUCY1A3, GUCY1B3, PDE4D, NT5E, AMPD1, ATP8A1	276	186	13528	2.37167	1	0.742558	46.9048
GOTERM_BP_FAT	GO:0009167~purine ribonucleoside monophosphate metabolic process	3	0.797872	0.0615206	ADAL, NT5E, AMPD1	276	20	13528	7.35217	1	0.815621	66.1318
GOTERM_BP_FAT	GO:0009126~purine nucleoside monophosphate metabolic process	3	0.797872	0.0615206	ADAL, NT5E, AMPD1	276	20	13528	7.35217	1	0.815621	66.1318
GOTERM_BP_FAT	GO:0009156~ribonucleoside monophosphate biosynthetic process	3	0.797872	0.0787606	ADAL, ADK, AMPD1	276	23	13528	6.39319	1	0.85213	75.312
GOTERM_BP_FAT	GO:0006164~purine nucleotide biosynthetic process	7	1.8617	0.0815953	ADAL, ADK, GUCY1A3, GUCY1B3, NT5E, AMPD1, ATP8A1	276	148	13528	2.31825	1	0.855555	76.5758
GOTERM_BP_FAT	GO:0009165~nucleotide biosynthetic process	7	1.8617	0.17867	ADAL, ADK, GUCY1A3, GUCY1B3, NT5E, AMPD1, ATP8A1	276	186	13528	1.84463	1	0.933975	96.5137
GOTERM_BP_FAT	GO:0034404~nucleobase, nucleoside and nucleotide biosynthetic process	7	1.8617	0.19959	ADAL, ADK, GUCY1A3, GUCY1B3, NT5E, AMPD1, ATP8A1	276	193	13528	1.77773	1	0.940574	97.7546
GOTERM_BP_FAT	GO:0034654~nucleobase, nucleoside, nucleotide and nucleic acid biosynthetic process	7	1.8617	0.19959	ADAL, ADK, GUCY1A3, GUCY1B3, NT5E, AMPD1, ATP8A1	276	193	13528	1.77773	1	0.940574	97.7546
GOTERM_BP_FAT	GO:0044271~nitrogen compound biosynthetic process	9	2.39362	0.337558	ADAL, ADK, TMLHE, GUCY1A3, GUCY1B3, NT5E, AMPD1, ATP8A1, TGFB2	276	325	13528	1.35732	1	0.972783	99.9108
GOTERM_BP_FAT	GO:0009259~ribonucleotide metabolic process	5	1.32979	0.350058	ADAL, ADK, NT5E, AMPD1, ATP8A1	276	147	13528	1.66716	1	0.975304	99.9356
GOTERM_BP_FAT	GO:0009260~ribonucleotide biosynthetic process	4	1.06383	0.463444	ADAL, ADK, AMPD1, ATP8A1	276	124	13528	1.58111	1	0.990716	99.9975
GOTERM_BP_FAT	GO:0009150~purine ribonucleotide metabolic process	4	1.06383	0.534745	ADAL, NT5E, AMPD1, ATP8A1	276	138	13528	1.42071	1	0.994617	99.9998
GOTERM_BP_FAT	GO:0009152~purine ribonucleotide biosynthetic process	3	0.797872	0.691254	ADAL, AMPD1, ATP8A1	276	117	13528	1.25678	1	0.998768	100
Annotation Cluster 32	Enrichment Score: 1.0717695234304336
Category	Term	Count	%	PValue	Genes	List Total	Pop Hits	Pop Total	Fold Enrichment	Bonferroni	Benjamini	FDR
KEGG_PATHWAY	hsa00230:Purine metabolism	9	2.39362	0.0118677	FHIT, PDE6D, ADK, PDE5A, GUCY1A3, GUCY1B3, PDE4D, NT5E, AMPD1	104	153	5085	2.87613	0.740518	0.286282	12.6769
GOTERM_BP_FAT	GO:0009125~nucleoside monophosphate catabolic process	3	0.797872	0.0134888	PDE5A, PDE4D, NT5E	276	9	13528	16.3382	1	0.525046	20.6716
GOTERM_BP_FAT	GO:0034656~nucleobase, nucleoside and nucleotide catabolic process	4	1.06383	0.113792	FHIT, PDE5A, PDE4D, NT5E	276	58	13528	3.38031	1	0.885269	87.2535
GOTERM_BP_FAT	GO:0034655~nucleobase, nucleoside, nucleotide and nucleic acid catabolic process	4	1.06383	0.113792	FHIT, PDE5A, PDE4D, NT5E	276	58	13528	3.38031	1	0.885269	87.2535
GOTERM_BP_FAT	GO:0006195~purine nucleotide catabolic process	3	0.797872	0.144401	PDE5A, PDE4D, NT5E	276	33	13528	4.45586	1	0.914867	93.0002
GOTERM_BP_FAT	GO:0044270~nitrogen compound catabolic process	4	1.06383	0.155427	FHIT, PDE5A, PDE4D, NT5E	276	67	13528	2.92624	1	0.92108	94.3892
GOTERM_BP_FAT	GO:0046700~heterocycle catabolic process	4	1.06383	0.206211	FHIT, PDE5A, PDE4D, NT5E	276	77	13528	2.54621	1	0.941106	98.0511
GOTERM_BP_FAT	GO:0009166~nucleotide catabolic process	3	0.797872	0.277892	PDE5A, PDE4D, NT5E	276	51	13528	2.88321	1	0.964368	99.6119
Annotation Cluster 33	Enrichment Score: 1.0551081314902133
Category	Term	Count	%	PValue	Genes	List Total	Pop Hits	Pop Total	Fold Enrichment	Bonferroni	Benjamini	FDR
GOTERM_CC_FAT	GO:0005626~insoluble fraction	24	6.38298	0.0489149	GALNT3, CAV1, GNAI3, SCN3A, CALD1, ABCB1, PDE4D, ITPR1, ABCB4, IGF1R, PRKCQ, NRAS, PPP1R9A, SLC16A1, UACA, ANK3, MAP2, SORT1, ABCC4, SCARB1, SYNM, CPD, NT5E, VLDLR	244	839	12782	1.49851	1	0.308233	49.4575
GOTERM_CC_FAT	GO:0005624~membrane fraction	23	6.11702	0.05729	GALNT3, CAV1, GNAI3, SCN3A, CALD1, ABCB1, ITPR1, ABCB4, IGF1R, PRKCQ, NRAS, PPP1R9A, SLC16A1, UACA, ANK3, MAP2, SORT1, ABCC4, SCARB1, SYNM, CPD, NT5E, VLDLR	244	809	12782	1.48932	1	0.339947	55.1882
GOTERM_CC_FAT	GO:0000267~cell fraction	25	6.64894	0.243868	GALNT3, CAV1, GNAI3, SCN3A, CALD1, ABCB1, PDE4D, ITPR1, KARS, ABCB4, IGF1R, NRAS, PRKCQ, PPP1R9A, SLC16A1, UACA, ANK3, MAP2, SORT1, ABCC4, SCARB1, SYNM, CPD, NT5E, VLDLR	244	1083	12782	1.20926	1	0.745725	97.7704
Annotation Cluster 34	Enrichment Score: 1.0397988769248518
Category	Term	Count	%	PValue	Genes	List Total	Pop Hits	Pop Total	Fold Enrichment	Bonferroni	Benjamini	FDR
GOTERM_BP_FAT	GO:0016477~cell migration	11	2.92553	0.0558506	PTK2, VAV3, CD34, FYN, ARID5B, ZEB2, SCARB1, POU4F1, CDH2, APBB2, TGFB2	276	276	13528	1.95348	1	0.812474	62.4682
GOTERM_BP_FAT	GO:0051674~localization of cell	11	2.92553	0.0968075	PTK2, VAV3, CD34, FYN, ARID5B, ZEB2, SCARB1, POU4F1, CDH2, APBB2, TGFB2	276	307	13528	1.75622	1	0.86722	82.3813
GOTERM_BP_FAT	GO:0048870~cell motility	11	2.92553	0.0968075	PTK2, VAV3, CD34, FYN, ARID5B, ZEB2, SCARB1, POU4F1, CDH2, APBB2, TGFB2	276	307	13528	1.75622	1	0.86722	82.3813
GOTERM_BP_FAT	GO:0006928~cell motion	15	3.98936	0.104707	VAV3, ARID5B, CALD1, KIF5C, ZEB2, CDH2, TGFB2, PTK2, MACF1, CD34, FYN, ANK3, POU4F1, SCARB1, APBB2	276	475	13528	1.54783	1	0.878001	84.8324
GOTERM_BP_FAT	GO:0043062~extracellular structure organization	7	1.8617	0.115394	PTK2, COL19A1, ANK3, POU4F1, CDH2, APBB2, TGFB2	276	163	13528	2.10492	1	0.881872	87.6408
Annotation Cluster 35	Enrichment Score: 1.0155216687077693
Category	Term	Count	%	PValue	Genes	List Total	Pop Hits	Pop Total	Fold Enrichment	Bonferroni	Benjamini	FDR
GOTERM_BP_FAT	GO:0009123~nucleoside monophosphate metabolic process	8	2.12766	0.000371641	ADAL, ADK, PDE5A, GUCY1A3, GUCY1B3, PDE4D, NT5E, AMPD1	276	66	13528	5.94115	0.49986	0.0829638	0.631828
GOTERM_BP_FAT	GO:0046068~cGMP metabolic process	3	0.797872	0.0318963	PDE5A, GUCY1A3, GUCY1B3	276	14	13528	10.5031	1	0.723518	42.4637
GOTERM_BP_FAT	GO:0009187~cyclic nucleotide metabolic process	4	1.06383	0.0415654	PDE5A, GUCY1A3, GUCY1B3, PDE4D	276	38	13528	5.15942	1	0.762789	51.5151
GOTERM_BP_FAT	GO:0035150~regulation of tube size	3	0.797872	0.293008	CAV1, PDE5A, GUCY1A3	276	53	13528	2.77441	1	0.967276	99.7295
GOTERM_BP_FAT	GO:0050880~regulation of blood vessel size	3	0.797872	0.293008	CAV1, PDE5A, GUCY1A3	276	53	13528	2.77441	1	0.967276	99.7295
GOTERM_BP_FAT	GO:0003018~vascular process in circulatory system	3	0.797872	0.330567	CAV1, PDE5A, GUCY1A3	276	58	13528	2.53523	1	0.972104	99.8933
GOTERM_BP_FAT	GO:0008015~blood circulation	4	1.06383	0.733004	CAV1, PDE5A, GUCY1A3, GUCY1B3	276	186	13528	1.05408	1	0.99917	100
GOTERM_BP_FAT	GO:0003013~circulatory system process	4	1.06383	0.733004	CAV1, PDE5A, GUCY1A3, GUCY1B3	276	186	13528	1.05408	1	0.99917	100
Annotation Cluster 36	Enrichment Score: 0.9665758390552222
Category	Term	Count	%	PValue	Genes	List Total	Pop Hits	Pop Total	Fold Enrichment	Bonferroni	Benjamini	FDR
UP_SEQ_FEATURE	repeat:Spectrin 1	3	0.797872	0.0855146	MACF1, DSP, ACTN1	361	26	19113	6.10899	1	0.95835	76.7021
UP_SEQ_FEATURE	repeat:Spectrin 2	3	0.797872	0.0855146	MACF1, DSP, ACTN1	361	26	19113	6.10899	1	0.95835	76.7021
INTERPRO	IPR018159:Spectrin/alpha-actinin	3	0.797872	0.119584	MACF1, DSP, ACTN1	322	31	16659	5.00671	1	0.981237	85.4446
SMART	SM00150:SPEC	3	0.797872	0.155576	MACF1, DSP, ACTN1	207	31	9079	4.24451	1	0.912653	87.3699
Annotation Cluster 37	Enrichment Score: 0.9414474414195257
Category	Term	Count	%	PValue	Genes	List Total	Pop Hits	Pop Total	Fold Enrichment	Bonferroni	Benjamini	FDR
INTERPRO	IPR013767:PAS fold	3	0.797872	0.0830671	NCOA2, KCNH8, ARNTL2	322	25	16659	6.20832	1	0.962264	73.0786
INTERPRO	IPR001610:PAC motif	3	0.797872	0.0888832	NCOA2, KCNH8, ARNTL2	322	26	16659	5.96954	1	0.952066	75.5499
SMART	SM00086:PAC	3	0.797872	0.116822	NCOA2, KCNH8, ARNTL2	207	26	9079	5.06076	1	0.908183	78.1299
INTERPRO	IPR000014:PAS	3	0.797872	0.132506	NCOA2, KCNH8, ARNTL2	322	33	16659	4.70327	1	0.985772	88.3625
SMART	SM00091:PAS	3	0.797872	0.171693	NCOA2, KCNH8, ARNTL2	207	33	9079	3.98726	1	0.918471	90.023
Annotation Cluster 38	Enrichment Score: 0.9200821834351646
Category	Term	Count	%	PValue	Genes	List Total	Pop Hits	Pop Total	Fold Enrichment	Bonferroni	Benjamini	FDR
GOTERM_MF_FAT	GO:0004114~3',5'-cyclic-nucleotide phosphodiesterase activity	3	0.797872	0.0826509	PDE6D, PDE5A, PDE4D	261	24	12983	6.21791	1	0.705966	71.3725
GOTERM_MF_FAT	GO:0004112~cyclic-nucleotide phosphodiesterase activity	3	0.797872	0.0886913	PDE6D, PDE5A, PDE4D	261	25	12983	5.9692	1	0.722829	73.9875
GOTERM_MF_FAT	GO:0008081~phosphoric diester hydrolase activity	4	1.06383	0.236933	PDE6D, PDE5A, PDE4D, PHLDB2	261	84	12983	2.36873	1	0.927848	98.0173
Annotation Cluster 39	Enrichment Score: 0.9052060438770078
Category	Term	Count	%	PValue	Genes	List Total	Pop Hits	Pop Total	Fold Enrichment	Bonferroni	Benjamini	FDR
GOTERM_CC_FAT	GO:0005911~cell-cell junction	9	2.39362	0.0288611	PANX1, DSP, ESAM, MPP7, SSX2IP, CDH2, AMOTL1, JAM2, ABCB4	244	190	12782	2.48141	0.99995	0.229326	32.8645
GOTERM_CC_FAT	GO:0043296~apical junction complex	5	1.32979	0.119677	DSP, ESAM, MPP7, AMOTL1, JAM2	244	99	12782	2.64572	1	0.524231	82.3474
GOTERM_CC_FAT	GO:0016327~apicolateral plasma membrane	5	1.32979	0.129513	DSP, ESAM, MPP7, AMOTL1, JAM2	244	102	12782	2.5679	1	0.54824	84.85
GOTERM_CC_FAT	GO:0070160~occluding junction	4	1.06383	0.161698	ESAM, MPP7, AMOTL1, JAM2	244	73	12782	2.87042	1	0.611817	90.926
GOTERM_CC_FAT	GO:0005923~tight junction	4	1.06383	0.161698	ESAM, MPP7, AMOTL1, JAM2	244	73	12782	2.87042	1	0.611817	90.926
SP_PIR_KEYWORDS	Tight junction	3	0.797872	0.316748	ESAM, MPP7, JAM2	361	61	19235	2.62045	1	0.827673	99.4372
[truncated: 870 more rows]

## Sheet: pattern 3 WM>MGUS ma MGUS<CTRL
WM>MGUS with FC>=2 and MGUS<CTRL with FC<=(-2)
[truncated: 1,218 more rows]

[truncated: 3 more sheets: funct clust pattern 3, patern 4 WM<MGUS ma MGUS>=CTRL, funct clust patten 4]
